# Supplementary material for: The Relationship Between Dynamic Changes in the Insulin Resistance–Related Indices and Metabolic Syndrome in Middle‐Aged and Elderly Population
Source: Int J Endocrinol. 2026 Mar 3;2026:9331905. doi: 10.1155/ije/9331905 (PMC12957535; doi:10.1155/ije/9331905)
Supplement: Supplementary file 1 — Supporting Information Additional supporting information can be found online in the Supporting Information section. [file IJE-2026-9331905-s001.xlsx]

## Sheet: 无标题3
ID1	ID	RateStandardofLivingW1	SBPmmHgW1	DBPmmHgW1	WCcmW1	HeightCMW1	WeightkgW1	BMIKGM2W1	WHtRW1	SelfHealthW1	HypertensionW1	DyslipidemiaW1	DisabetesW1	KidneyDieaseW1	EmotionalproblemsW1	TheNumberofTimesforEating	Smoke	drink	ageyear	age	CurrentHukouStatus	HighestLevelofEducation	MaritalStatus	sex	BloodureanitrogenmgdlW1	GlucosemgdlW1	CreatininemgdlW1	TotalCmgdlW1	TriglyceridesmgdlW1	HDLCmgdlW1	LDLCmgdlW1	CRPmgdlW1	HbA1cW1	UricacidmgdlW1	hctW1	RCW1	RC trend groupW1	LN METSIRW1	METSIRW1	METSIR trend groupW1	TyGW1	TyGBMIW1	TyGBMI trend groupW1	TGHDLcW1	TGHDLc trend groupW1	TyGWCW1	TyGWHtRW1	METSWCW1	METSTGW1
01010410102	010104101002	4	120	70	79	181	65.2	19.9017	0.436464	2	2	2	2	2	5	1	1	2	1963	48	1	2	2	1	19.4389	95.94	0.9831	254.383	63.72	63.4024	175.903	0.98	4.6	3.5952	62.2	15.0774	4	255.6	26.5881	1	8.02507	159.713	1	1.00501	2	633.981	3.50266	0	0
01010410202	010104102002	3	144	76	85	168	61	21.6128	0.505952	2	2	2	2	2	5	2	1	2	1951	60	1	1	2	1	12.3524	94.14	0.8814	205.671	57.525	61.4694	131.057	0.34	4.9	5.24664	52	13.1444	4	5312.54	45.0138	4	7.90386	170.825	2	0.935832	2	671.828	3.99897	0	0
01010410401	010104104001	4	177	87	80	153	44.8	19.1379	0.522876	2	2	2	2	2	5	1	1	2	1950	61	1	1	2	1	22.0999	105.84	1.1526	168.171	88.5	47.1652	98.9696	5.67	4.8	4.55952	44.5	22.0362	4	5744.83	42.9875	2	8.45178	161.75	1	1.87638	4	676.143	4.41923	0	0
01010410502	010104105002	4	194	104	81	160	52.9	20.6641	0.50625	2	2	2	2	2	5	1	1	1	1943	68	1	2	2	1	15.6296	87.48	0.6554	219.975	91.155	46.0054	154.253	2.47	4.6	3.44736	46	19.7166	4	5499.02	46.4813	3	8.29082	171.322	2	1.9814	4	671.557	4.19723	0	0
01010410701	010104107001	3	122	54	81	156	48.3	19.8471	0.519231	1	2	2	2	2	5	1	1	2	1932	79	1	2	2	1	13.2207	95.76	0.904	168.944	109.74	40.9796	103.222	0.76	4.8	5.20128	43.8	24.7424	4	5979.15	46.4821	4	8.56681	170.027	2	2.67792	4	693.912	4.44815	0	0
01010410802	010104108002	4	108	71	75	162	49.2	18.7471	0.462963	2	2	2	2	2	5	1	1	2	1952	59	1	2	2	1	21.9879	103.86	0.8927	209.151	108.855	49.8714	135.697	0.45	4.6	3.78	46.9	23.5826	4	5934.88	41.6648	1	8.63991	161.974	1	2.18271	4	647.994	3.99996	0	0
01010411002	010104110002	5	171	86	84	166.5	59	21.2825	0.504505	2	2	2	2	2	5	1	1	2	1946	65	1	2	2	1	12.8846	118.08	0.5085	172.424	53.985	51.4178	100.903	2.71	4.8	2.32512	35.2	20.1032	4	6175.02	47.1473	3	8.06692	171.685	2	1.04993	2	677.621	4.0698	0	0
01010411101	010104111001	3	126	82	77	154	48.4	20.4082	0.5	2	2	2	2	2	5	2	1	1	1954	57	1	2	1	1	18.3185	96.66	0.6667	127.191	132.75	56.057	40.2064	0.57	4.4	4.91064	49.7	30.928	4	6654.49	44.6194	2	8.76652	178.909	2	2.36813	4	675.022	4.38326	0	0
01010411301	010104113001	3	96	54	84	160	57.7	22.5391	0.525	2	2	2	2	2	5	1	1	1	1962	49	1	2	2	1	16.4419	79.56	0.9266	172.424	61.065	49.4848	107.861	0.84	5.1	6.35712	42.6	15.0774	4	4962.76	49.1588	4	7.7953	175.699	2	1.23402	1	654.805	4.09253	0	0
01010411501	010104115001	4	117	77	82	165	52	19.1001	0.49697	2	2	2	2	2	5	2	1	1	1961	50	1	2	2	1	15.8817	87.84	0.7119	199.872	50.445	71.1344	117.526	0.22	5	5.754	41.2	11.2114	4	4319.01	37.4909	1	7.70325	147.133	1	0.709151	1	631.667	3.82828	0	0
01010411502	010104115002	4	98	58	87	147	48.6	22.4906	0.591837	2	2	2	2	2	5	2	2	2	1966	45	1	1	2	1	17.5063	90.72	0.7571	157.346	46.905	59.923	86.5984	2.07	5.1	5.63808	41.9	10.8248	2	5135.62	46.9475	4	7.66275	172.34	2	0.782755	1	666.66	4.5351	0	0
01010411702	010104117002	4	153	57	88	166	60.6	21.9916	0.53012	2	2	1	2	2	5	1	1	2	1945	66	1	2	2	1	10.7558	91.98	1.0057	164.305	63.72	65.3354	85.4386	2.25	4.9	3.16512	42.3	13.531	4	5446.87	45.2656	3	7.98292	175.557	2	0.975275	2	702.497	4.23191	0	0
01010411901	010104119001	3	167	95	75	162.5	53.6	20.2982	0.461538	2	2	2	2	2	5	1	1	1	1954	57	1	2	2	1	21.9318	106.38	0.8701	187.114	53.985	52.191	122.552	0.63	5	4.7964	44	12.3712	3	5414.45	44.1224	1	7.96258	161.626	1	1.03437	1	597.193	3.67504	0	0
01010420801	010104208001	5	121	76	78	146	49	22.9874	0.534247	2	2	2	1	2	5	2	2	2	1952	59	1	2	1	2	13.921	92.52	0.7797	202.578	168.15	40.9796	131.057	0.73	4.8	5.58096	39.8	30.5414	4	8118.93	55.7306	4	8.95913	205.947	4	4.10326	4	698.812	4.78639	0	1
01010421802	010104218002	5	122	77	79	160	55.2	21.5625	0.49375	2	2	2	2	2	5	1	2	2	1963	48	1	2	2	2	10.7558	99	0.5198	193.3	101.775	59.5364	114.82	0.43	4.6	3.8556	46.5	18.9434	4	6463.9	46.2951	4	8.52474	183.815	3	1.70946	4	673.454	4.20909	0	0
01010422602	010104226002	4	115	60	80	158.5	52	20.6988	0.504732	2	2	2	1	2	5	1	1	1	1955	56	1	2	2	1	11.204	106.56	0.904	163.145	75.225	37.1136	109.794	0.75	4.9	4.25208	43.3	16.2372	4	5968.39	49.7955	3	8.29604	171.718	2	2.02688	4	663.684	4.18728	0	0
01010430101	010104301001	3	151	90	73.1	159.5	52.2	20.5187	0.458307	2	2	2	1	2	5	1	1	1	1946	65	1	2	2	1	21.3156	96.12	1.1752	167.784	61.95	48.325	110.181	0.56	5.3	5.9136	48.4	9.27839	2	5215.64	45.2888	3	7.99878	164.124	1	1.28195	3	584.711	3.6659	0	0
01010430301	010104303001	4	108	70	67.8	158.3	49.9	19.9131	0.428301	2	2	2	2	2	5	1	1	2	1961	50	1	2	2	1	11.9603	81.36	0.8701	208.377	93.81	37.8868	154.253	1.7	5.4	4.5024	48.9	16.2372	4	5108.31	46.781	4	8.24701	164.223	1	2.47606	4	559.147	3.5322	0	0
01010430302	010104303002	4	117	72	89.3	150.5	58.2	25.6951	0.593355	2	2	2	2	2	5	1	2	2	1960	51	1	1	2	2	14.5932	100.98	0.8927	248.197	120.36	53.7374	172.037	0.62	4.9	3.70608	40.8	22.4228	4	8282.04	58.1854	4	8.71226	223.862	4	2.23978	4	778.005	5.16947	1	0
01010430401	010104304001	3	138	83	78.9	159.3	53	20.8855	0.495292	2	2	2	2	2	5	1	1	2	1941	70	1	2	1	1	13.3608	74.34	1.2317	156.186	95.58	39.8198	99.3562	0.96	4.3	5.63304	39.9	17.0104	4	5101.49	48.3951	4	8.17547	170.748	2	2.40031	4	645.044	4.04924	0	0
01010430501	010104305001	3	133	82	71.6	160.3	55.9	21.7543	0.446663	2	2	2	1	2	5	1	1	2	1958	53	1	1	1	1	11.8762	77.58	0.9492	288.017	80.535	44.8456	234.28	0.34	5	4.20336	45.6	8.8918	2	5127.38	48.8619	4	8.04685	175.054	2	1.79583	4	576.155	3.59423	0	0
01010430701	010104307001	4	137	78	82.1	165.2	58.3	21.3623	0.496973	1	2	2	1	2	5	1	1	1	1949	62	1	2	2	1	12.1003	100.98	1.0396	204.898	107.97	51.0312	130.671	0.72	5.3	6.09	52.1	23.196	4	6620.82	47.7936	4	8.60363	183.793	3	2.11576	4	706.358	4.27577	0	0
01010430801	010104308001	3	113	76	88.4	147.2	53.1	24.5064	0.600543	2	2	2	2	2	5	1	2	2	1953	58	1	2	1	2	14.5372	101.16	0.5763	197.553	61.065	59.923	127.578	1.12	4.9	4.12272	30.4	10.0516	2	6454.61	52.5239	4	8.0355	196.921	3	1.01906	2	710.338	4.82566	1	0
01010431001	010104310001	4	109	70	81.4	151.8	48.1	20.8738	0.536232	2	2	2	1	2	5	1	2	2	1951	60	1	2	2	2	27.926	86.04	0.9153	158.506	71.685	61.856	84.6654	0.28	5.3	4.46208	36.3	11.9846	4	5088.3	43.1903	2	8.03395	167.699	2	1.1589	2	653.963	4.30806	1	0
01010431101	010104311001	4	172	94	70.5	158.3	55.3	22.068	0.445357	1	2	2	2	2	5	2	1	2	1947	64	1	2	2	1	23.8365	84.6	1.7967	175.516	53.985	59.5364	105.928	0.9	5.2	5.08872	42.3	10.0516	1	4925.25	45.9124	4	7.73349	170.663	2	0.906756	2	545.211	3.44416	0	0
01010431201	010104312001	3	118	71	84.1	153.4	45.4	19.2932	0.54824	2	2	2	2	2	5	2	2	2	1953	58	1	1	2	2	7.22658	93.78	0.5876	195.233	81.42	46.392	130.671	5.23	5.2	5.24832	35.2	18.1702	4	5189.5	43.0118	1	8.24743	159.12	1	1.75504	3	693.608	4.52157	1	0
01010431202	010104312002	3	138	85	75.4	162.7	55.7	21.0417	0.46343	2	2	2	2	2	5	2	1	1	1947	64	1	2	2	1	17.8424	83.7	1.0848	219.589	54.87	65.722	145.748	2.18	5	5.82624	38.7	8.11861	2	4676.93	42.4832	1	7.73906	162.843	1	0.83488	1	583.525	3.58651	0	0
01010431302	010104313002	2	152	102	88.6	169.4	70.8	24.6721	0.523022	2	2	2	2	2	3	1	1	1	1960	51	1	4	2	1	18.7387	84.78	0.9605	194.846	92.04	47.1652	132.604	1.34	4.9	7.82376	50.9	15.0774	4	6454.23	56.1638	3	8.26914	204.017	4	1.95144	4	732.645	4.32494	0	0
01010432001	010104320001	3	130	81	79.5	170.9	54.9	18.797	0.465184	2	2	2	2	2	5	1	1	1	1956	55	1	2	2	1	11.148	89.1	0.6328	167.011	88.5	50.258	100.129	44.6	4.8	4.37304	45.8	16.6238	4	5013.16	40.8833	1	8.27961	155.632	1	1.76091	4	658.229	3.85155	0	0
01010432101	010104321001	3	128	74	76.1	147.8	44.5	20.3709	0.514885	2	2	2	2	2	5	2	2	2	1964	47	1	1	2	2	12.5485	88.02	0.7006	149.228	39.825	62.2426	81.5726	2.78	4.8	4.20336	40.2	5.4124	2	4397.37	41.3666	1	7.46891	152.149	1	0.639835	2	568.384	3.84563	0	0
01010432102	010104321002	3	136	83	70.8	162.9	58.5	22.0452	0.434622	2	2	2	2	2	5	2	1	1	1960	51	1	2	2	1	27.2257	92.88	0.8927	204.898	52.215	107.861	90.851	1.52	4.8	5.47008	45.2	6.1856	2	5246.2	40.3394	1	7.79353	171.81	2	0.484093	1	551.782	3.38724	0	0
01010432201	010104322001	3	120	77	91.3	153.1	64.5	27.5175	0.596342	2	2	2	2	2	5	2	2	2	1962	49	1	1	2	2	15.4895	94.32	0.791	244.331	270.81	57.6034	127.578	2.3	5.3	4.63008	43.6	59.1498	4	12642.9	64.1159	4	9.45496	260.177	4	4.70128	4	863.238	5.63839	1	1
01010432202	010104322002	3	111	70	75.2	171.1	58.4	19.9486	0.439509	2	2	2	2	2	5	1	1	1	1957	54	1	2	2	1	21.2876	89.28	1.0848	173.97	100.89	34.794	122.166	0.37	5	7.16856	47.3	17.0104	4	5574.64	48.4798	4	8.41266	167.821	2	2.89964	3	632.632	3.69744	0	0
01010432401	010104324001	3	144	77	67.6	163.8	51.7	19.2692	0.412698	2	2	2	2	2	5	1	1	2	1962	49	1	2	2	1	16.834	89.1	1.0509	165.078	93.81	49.0982	100.516	2.72	5.6	6.4848	46.5	15.464	4	5241.4	42.3819	1	8.33788	160.664	1	1.91066	4	563.641	3.44103	0	0
01010432601	010104326001	3	178	105	79.3	139.7	52.1	26.6959	0.567645	1	2	2	2	2	5	1	2	2	1949	62	1	2	1	2	17.5903	96.66	0.8588	303.481	163.725	118.686	216.109	0.72	5	2.82408	30.4	0	2	9531.65	51.2088	4	8.97624	239.629	4	1.37948	4	711.816	5.09532	0	1
01010432801	010104328001	4	138	78	78.3	154	53.7	22.6429	0.508442	2	2	2	2	2	5	1	1	1	1943	68	1	2	2	1	12.9126	85.86	0.8588	237.372	96.465	54.8972	169.331	0.96	4.5	4.78632	49.9	13.1444	4	6072.5	49.2464	4	8.32875	188.587	3	1.75719	4	652.141	4.23468	0	0
01010432901	010104329001	3	133	94	84.2	167.1	59	21.13	0.50389	2	2	2	2	2	5	1	1	1	1957	54	1	2	2	1	9.97156	83.34	1.1413	199.872	78.765	52.5776	134.15	3.08	5.2	6.27816	49	13.1444	4	5186.25	45.6153	4	8.09625	171.074	2	1.49807	4	681.704	4.07962	0	0
01010432902	010104329002	3	127	83	72.6	148.6	47.5	21.5108	0.48856	2	2	2	2	2	5	1	2	2	1959	52	1	1	2	2	10.5318	95.94	0.7458	197.166	214.17	38.2734	118.686	0.94	5.3	5.61624	43.1	40.2064	4	8734.45	53.5594	4	9.23735	198.702	3	5.59579	4	670.631	4.513	0	1
01020610302	010206103002	3	128	75	88	162	64.5	24.577	0.54321	2	2	2	2	2	1	1	1	2	1946	65	1	1	2	1	13.1927	126.9	0.8362	168.171	121.245	30.5414	97.4232	0.68	4.3	2.61072	45.1	40.2064	4	9217.5	65.62	4	8.94807	219.917	4	3.96986	4	787.43	4.86068	0	0
01020610901	010206109001	3	109	65	86	171	63.6	21.7503	0.502924	2	2	2	2	2	2	2	2	1	1964	47	1	2	2	1	15.3775	99.72	0.7797	160.439	96.465	47.9384	85.4386	2.41	4.3	3.49944	47.5	27.062	3	6436.02	49.2886	3	8.4784	184.408	3	2.01227	3	729.142	4.26399	0	0
01020620301	010206203001	3	153	92	75	166	49.5	17.9634	0.451807	1	2	2	2	2	5	1	1	2	1955	56	1	2	1	1	13.0807	105.84	1.0396	195.62	99.12	42.526	125.645	1.74	4	3.79344	57.4	27.4486	4	5583.03	41.3265	1	8.56511	153.859	1	2.33081	4	642.383	3.86978	0	0
01020620401	010206204001	5	110	67	78	175	55	17.9592	0.445714	2	2	2	2	2	5	1	1	1	1960	51	1	2	1	1	14.2571	99.72	1.1413	191.754	132.75	47.5518	107.088	0.33	4.9	4.40832	52.1	37.1136	4	5965.86	40.4301	1	8.79769	157.999	1	2.79169	3	686.22	3.92125	0	0
01020620501	010206205001	NA	120	79	85	159	60.2	23.8123	0.534591	NA	NA	NA	NA	NA	NA	3	1	2	1954	57	1	1	2	1	17.1981	118.08	1.017	204.898	246.915	51.8044	93.9438	8.87	6.1	4.97616	56	59.1498	4	11503.2	56.4043	4	9.58726	228.295	4	4.76629	4	814.917	5.12526	0	1
01020621001	010206210001	3	107	64	68	146	40.7	19.0936	0.465753	2	2	2	2	2	5	2	2	2	1954	57	1	1	1	2	27.1137	111.6	0.7797	172.81	51.33	42.1394	114.047	0.64	3.8	3.37848	45	16.6238	4	5241.78	43.712	1	7.96005	151.986	1	1.2181	1	541.283	3.70742	0	0
01020621302	010206213002	3	113	67	62	162	50.9	19.3949	0.382716	2	2	2	2	2	5	2	1	2	1954	57	1	2	2	1	18.4866	98.82	0.8475	191.367	57.525	78.8664	95.1036	0.76	4.7	3.97152	55.1	17.397	3	4948.9	37.7748	1	7.95237	154.236	1	0.729398	1	493.047	3.0435	0	0
01020621401	010206214001	3	120	67	83.4	179	66.5	20.7547	0.465922	2	2	2	2	2	5	1	1	2	1958	53	1	2	2	1	17.3102	91.26	0.8136	150.774	38.94	39.4332	94.717	2.09	5.3	2.9148	45.4	16.6238	4	4596.33	47.6307	3	7.48259	155.299	1	0.987493	2	624.048	3.4863	0	0
01020621402	010206214002	3	117	66	72.2	157.6	49	19.728	0.458122	2	2	2	2	2	5	1	2	2	1954	57	1	1	2	2	14.6772	93.6	0.6554	231.96	78.765	41.3662	170.104	0.32	6	3.20712	45.4	20.4898	4	5246.96	45.3943	3	8.21235	162.014	1	1.90409	4	592.932	3.76226	0	0
01020621501	010206215001	2	122	71	76	169	56.7	19.8522	0.449704	2	2	2	2	2	5	2	2	2	1965	46	1	2	2	1	18.9067	104.4	0.904	230.414	63.72	57.2168	153.094	0.64	6	3.95472	49.3	20.1032	4	5410.13	42.1687	2	8.10958	160.993	1	1.11366	2	616.328	3.64691	0	0
01020621601	010206216001	3	118	69	63.4	153.5	34.2	14.5147	0.413029	1	2	2	1	2	5	1	1	2	1945	66	1	2	2	2	20.6714	91.62	0.5763	113.274	100.89	39.4332	40.593	2.23	4.8	2.8644	45.9	33.2476	4	4124.07	32.8822	1	8.43853	122.483	1	2.5585	3	535.003	3.48536	0	0
01020621901	010206219001	3	119	71	75	158	55.1	22.0718	0.474684	2	2	2	2	2	5	1	1	1	1938	73	1	2	2	1	13.2207	95.22	0.9379	188.661	96.465	51.8044	112.501	1.23	5.5	5.90688	51.1	24.3558	4	6332.5	48.9438	4	8.43222	186.114	3	1.8621	4	632.417	4.00264	0	0
01020622302	010206223002	3	128	77	82	146	62.7	29.4145	0.561644	2	2	2	2	2	5	2	2	2	1954	57	1	1	2	2	16.6099	86.22	0.6667	250.13	105.315	50.258	166.625	1.15	6.9	3.108	47.1	33.2476	4	8170.03	67.6439	4	8.42071	247.691	4	2.09549	4	690.498	4.72944	1	0
01020622401	010206224001	5	98	56	71.4	154.9	42.9	17.8795	0.460943	2	2	2	1	2	5	1	1	2	1950	61	1	2	2	1	20.8114	99.18	0.5537	189.821	92.925	62.2426	95.8768	1.71	5	3.6036	49.8	31.7012	4	5208.02	37.0395	1	8.43558	150.824	1	1.49295	3	602.301	3.88832	0	0
01020622402	010206224002	3	113	72	72	144.8	39.9	19.0299	0.497238	2	2	2	2	2	6	1	2	2	1954	57	1	1	2	2	24.0886	135.72	0.5763	183.248	62.835	39.4332	124.099	0.41	4.4	2.87448	44.5	19.7166	4	6361.21	45.3553	3	8.35796	159.051	1	1.59345	4	601.773	4.15589	0	0
01020622601	010206226001	3	172	98	76.2	156	56	23.0112	0.488462	2	2	2	1	2	5	2	1	1	1963	48	1	2	2	1	14.7613	110.88	0.9831	185.568	66.375	46.392	112.114	0.24	11.5	2.14032	57.1	27.062	4	6630.33	52.7699	3	8.21062	188.936	3	1.43074	4	625.649	4.01057	0	0
01020622702	010206227002	4	112	78	75.4	166.5	55.4	19.9839	0.452853	2	2	2	1	2	5	1	1	2	1957	54	1	2	2	1	15.4895	91.08	0.7006	163.145	71.685	36.3404	103.609	3.35	4.8	2.95008	51.3	23.196	3	5072.83	47.4532	3	8.09087	161.688	1	1.9726	3	610.052	3.66397	0	0
01020630301	010206303001	4	148	82	83.4	155.9	53.2	21.8887	0.534958	1	2	2	2	2	5	1	1	2	1938	73	1	2	2	1	22.436	188.1	0.8023	170.491	67.26	51.0312	91.2376	0.45	4.4	3.50448	47.4	28.2218	4	9706.75	51.1008	4	8.75239	191.578	3	1.31802	3	729.95	4.68216	0	0
01020630402	010206304002	3	139	78	79.2	167.1	62.7	22.4551	0.473968	2	2	2	2	2	5	2	1	2	1956	55	1	1	2	1	10.5878	88.56	0.8588	169.331	133.635	30.928	98.583	6.07	4.4	3.20376	53.6	39.8198	4	6978.03	57.9134	4	8.68565	195.037	3	4.32084	4	687.903	4.11672	0	0
01020630701	010206307001	3	98	58	68	157	55	22.3133	0.433121	2	2	2	2	2	5	1	1	2	1945	66	1	1	1	1	21.1195	163.44	0.9153	176.29	95.58	49.4848	98.1964	0.33	4	4.1496	47.9	28.6084	4	9426.47	52.3353	3	8.96326	200	3	1.9315	3	609.502	3.88218	0	0
01020631102	010206311002	4	115	65	72	162	56	21.3382	0.444444	2	2	2	2	2	5	1	2	1	1963	48	1	2	2	1	32.7997	93.06	0.9379	164.305	60.18	57.2168	85.4386	0.57	4	3.486	45.2	21.6496	4	5255.6	45.1723	4	7.93744	169.371	2	1.05179	2	571.495	3.52775	0	0
01020631301	010206313001	4	142	79	70.3	151	45	19.736	0.465563	2	2	2	2	2	6	1	2	2	1964	47	1	1	2	2	20.5313	81	0.6215	212.63	123.9	56.057	111.727	0.31	3.9	3.58176	45.5	44.8456	4	5642.52	42.3411	1	8.52078	168.166	2	2.21025	3	599.011	3.96696	0	0
01020631501	010206315001	3	131	83	74	144.3	37.9	18.2015	0.512821	2	2	2	2	2	5	2	1	2	1954	57	1	1	2	NA	17.7023	102.78	0.5763	201.032	84.96	44.8456	126.418	0.15	4.2	3.696	48.5	29.7682	4	5287.89	41.0295	2	8.38162	152.558	1	1.8945	4	620.24	4.29827	0	0
01020631502	010206315002	3	107	68	81.8	160.2	54.2	21.119	0.510612	2	2	2	2	2	5	2	1	1	1955	56	1	2	2	1	22.352	72.18	0.6102	211.47	58.41	82.7324	95.8768	0.18	3.9	3.67584	52	32.861	3	4282.31	39.9951	1	7.6535	161.635	1	0.706011	1	626.057	3.90797	0	0
01020632001	010206320001	5	165	75	76.2	154.5	50.3	21.0723	0.493204	1	2	2	NA	2	5	1	1	2	1935	76	1	2	1	1	12.3244	87.3	0.9605	178.996	101.775	35.1806	114.047	0.83	4.4	1.92528	54.5	29.7682	4	5823.84	51.3104	4	8.39897	176.985	2	2.89293	4	640.001	4.1424	0	0
01020632201	010206322001	4	123	75	77	162	53.3	20.3094	0.475309	2	2	2	2	2	5	1	2	1	1947	64	1	2	2	1	28.8223	94.14	0.7797	166.625	105.315	61.0828	72.2942	1.53	4.1	2.83584	44.9	33.2476	4	5962.74	42.9342	1	8.50859	172.804	2	1.72414	4	655.162	4.04421	0	0
01020632701	010206327001	3	120	80	66	155	51	21.2279	0.425806	2	2	2	2	2	5	1	2	1	1958	53	1	2	2	1	19.579	101.52	0.6102	223.841	92.04	50.6446	143.042	0.19	4.8	4.4604	47.4	30.1548	4	6263.92	47.2851	3	8.44933	179.361	2	1.81737	3	557.656	3.59778	0	0
01020632801	010206328001	3	121	92	76	167.5	56	19.9599	0.453731	2	2	2	2	2	5	1	1	1	1958	53	1	2	2	1	16.4139	88.56	0.9944	206.444	147.795	37.1136	136.856	1.19	3.9	3.54312	46.5	32.4744	4	6485.27	48.4767	4	8.78636	175.375	2	3.98223	4	667.763	3.98665	0	0
01020632802	010206328002	3	102	62	42.4	159.5	46.4	18.2388	0.265831	2	2	2	2	2	6	1	2	2	1960	51	1	1	2	2	14.2011	87.48	0.7458	183.248	61.95	64.1756	101.676	0.21	4.4	2.37552	44.5	17.397	4	4320.96	36.6879	1	7.90459	144.17	1	0.96532	2	335.155	2.10128	0	0
01020633001	010206330001	3	129	68	68	141.5	36.6	18.2797	0.480565	2	2	2	2	2	6	1	2	2	1948	63	1	2	2	2	18.5426	128.7	0.5989	156.573	130.095	52.9642	62.6292	0.35	3.9	2.92488	47.3	40.9796	4	7083.28	40.8247	1	9.0326	165.113	1	2.45628	4	614.217	4.34076	0	0
01020633002	010206330002	3	158	87	75	163.4	52.8	19.7756	0.458996	1	2	2	2	2	5	1	1	1	1945	66	1	1	2	1	26.0493	108	0.9831	177.449	141.6	55.6704	74.2272	0.5	4.1	3.83544	48.5	47.5518	4	7071.76	43.61	1	8.94199	176.833	2	2.54354	4	670.649	4.10434	0	0
01023310101	010233101001	3	103	62	81.1	151.5	51.5	22.4379	0.535314	2	2	2	2	2	5	1	2	2	1955	56	1	1	2	2	30.5029	100.98	0.8475	243.171	98.235	55.2838	163.532	0.56	5.3	6.37056	50	24.3558	4	6735.74	49.2947	4	8.50914	190.927	3	1.77692	4	690.091	4.55506	1	0
01023310601	010233106001	3	116	75	77.8	159.5	53.4	20.9904	0.487774	2	2	2	2	2	5	1	1	1	1957	54	1	1	2	1	9.66345	96.66	0.7232	161.599	99.12	56.057	83.5056	0.74	4.3	6.94008	58.1	22.0362	4	6138.42	45.4714	3	8.47438	177.88	2	1.7682	4	659.307	4.13359	0	0
01023310602	010233106002	3	107	68	79.6	146.7	50.7	23.5585	0.542604	2	2	2	2	2	5	1	2	2	1960	51	1	2	2	2	14.005	105.48	0.5989	176.676	69.915	59.5364	97.4232	0.74	4.4	3.99672	43.4	19.7166	4	6617	50.7155	4	8.21265	193.478	3	1.17432	1	653.727	4.45622	0	0
01023310801	010233108001	3	117	65	65.5	147.3	38.5	17.7442	0.444671	2	2	2	2	2	5	1	2	2	1964	47	1	2	2	2	11.8762	92.7	0.6102	168.944	62.835	69.2014	86.985	0.4	4.4	4.16976	47.8	12.7578	4	4404.72	35.1382	1	7.97673	141.54	1	0.908002	2	522.476	3.54702	0	0
01023310802	010233108002	3	128	86	84	160	57.2	22.3438	0.525	2	2	2	2	2	5	1	2	2	1964	47	1	2	2	1	14.6212	107.1	0.8927	187.888	90.27	76.1602	85.8252	0.57	4.6	6.57216	56.9	25.9022	4	6803	45.5097	4	8.48342	189.551	3	1.18526	2	712.607	4.4538	0	0
01023310901	010233109001	3	174	74	80.4	158.4	50.6	20.1669	0.507576	1	2	2	2	2	5	2	1	1	1937	74	1	2	1	1	16.75	87.48	0.6328	182.089	55.755	78.4798	89.6912	1.52	4.3	5.67504	41.3	13.9176	4	4652.82	39.0375	1	7.79923	157.287	1	0.710438	2	627.058	3.9587	0	0
01023311301	010233113001	5	133	80	86	167.5	61.6	21.9559	0.513433	2	2	2	2	2	5	1	2	1	1963	48	1	2	2	1	21.3716	120.42	0.6215	166.625	37.17	45.6188	107.861	5.38	5	5.07528	42.1	13.1444	4	6103.96	50.096	4	7.71334	169.353	2	0.814796	2	663.347	3.96028	0	0
01023311602	010233116002	5	143	80	72.1	166	52.9	19.1973	0.434337	2	2	2	2	2	5	1	2	2	1939	72	1	2	2	1	17.3102	102.24	0.6893	235.053	116.82	46.392	171.65	1.58	4.6	3.42384	50.2	17.0104	4	6168.08	43.6622	1	8.69481	166.917	2	2.51811	4	626.896	3.77648	0	0
01023311701	010233117001	3	109	73	89	146	58.9	27.6318	0.609589	2	2	2	2	2	5	1	2	2	1962	49	1	2	2	2	20.2792	91.8	0.6102	172.037	46.905	54.124	105.928	1.73	4.8	4.17312	50.7	11.9846	4	6369.27	60.6407	4	7.67459	212.063	4	0.866621	2	683.038	4.67835	1	0
01023311702	010233117002	3	109	69	94.4	166	77.7	28.1971	0.568675	2	2	2	2	2	5	2	1	1	1966	45	1	2	2	1	19.1588	108.54	0.8588	218.429	85.845	53.3508	151.547	0.52	4.6	5.78928	36.9	13.531	4	8541.61	64.1859	4	8.44651	238.167	4	1.60907	3	797.351	4.80332	1	0
01023311801	010233118001	3	130	90	87.2	149.5	51.5	23.0422	0.583278	2	2	2	2	2	5	2	2	2	1948	63	1	2	2	2	19.9151	96.66	0.5989	147.295	79.65	51.0312	75.7736	5.31	4.7	4.49064	50.2	20.4898	4	6289.84	51.2515	4	8.25569	190.23	3	1.56081	4	719.897	4.81536	1	0
01023311901	010233119001	3	134	87	91.2	152.5	60.1	25.8425	0.598033	2	2	2	2	2	5	1	2	2	1964	47	1	1	2	2	9.5234	92.34	0.7345	240.852	112.395	52.9642	165.078	2.43	4.6	4.68216	48.2	22.8094	4	7677.17	58.2392	4	8.55435	221.066	4	2.12209	4	780.157	5.11578	1	0
01023311902	010233119002	3	148	101	81	150.6	58.9	25.9696	0.537849	2	2	2	2	2	5	1	1	1	1957	54	1	2	2	1	9.88753	109.62	0.6893	197.553	65.49	83.8922	99.3562	2.66	4.6	5.53392	58.5	14.3042	4	7394.33	52.2289	4	8.18577	212.581	4	0.780645	2	663.047	4.40271	0	0
01023312001	010233120001	4	152	94	78.1	155.7	56.7	23.3887	0.501606	1	2	2	2	2	5	1	1	1	1955	56	1	2	1	1	17.3942	84.78	0.8588	172.037	51.33	95.8768	60.6962	2.32	4.5	6.25128	51.7	15.464	4	5166.33	43.8239	1	7.68519	179.746	2	0.535375	1	600.213	3.85493	0	0
01023312101	010233121001	3	115	56	71.2	160.5	53.8	20.8849	0.443614	2	2	2	2	2	5	1	2	2	1952	59	1	2	1	1	18.8227	116.64	0.8475	201.032	74.34	49.0982	136.083	0.89	5.2	6.41424	46.6	15.8506	4	6424.61	47.0274	4	8.37459	174.902	2	1.51411	4	596.271	3.71508	0	0
01023320401	010233204001	3	119	80	100	152.7	69.4	29.7633	0.654879	2	2	2	2	2	5	1	2	2	1963	48	1	2	2	2	9.43937	91.98	0.5876	192.527	61.95	63.4024	117.526	1.83	4.8	3.92784	40.9	11.598	4	7319.1	63.8248	4	7.95475	236.76	4	0.977092	2	795.475	5.2094	1	0
01023320402	010233204002	3	102	59	75.6	164.5	55	20.325	0.459574	2	2	2	2	2	5	1	1	1	1963	48	1	2	2	1	22.8001	82.08	0.8701	201.805	88.5	46.0054	138.016	0.67	4.5	4.68888	42.1	17.7836	4	5135.32	45.3554	3	8.19755	166.615	2	1.92369	4	619.735	3.76738	0	0
01023320802	010233208002	5	134	83	64.1	154	36.7	15.4748	0.416234	2	2	2	2	2	5	1	2	2	1938	73	1	1	2	2	25.125	133.38	0.4294	211.47	80.535	60.6962	134.15	1.08	4.7	2.8392	35.1	16.6238	4	5374.32	32.3728	1	8.58875	132.909	1	1.32685	4	550.539	3.57493	0	0
01023321001	010233210001	3	121	76	70	158	59.1	23.6741	0.443038	2	2	2	2	2	5	1	2	2	1961	50	1	2	2	2	16.6379	90.9	0.6102	181.702	58.41	68.0416	102.062	0.78	5.1	3.9396	36.6	11.598	4	5686.75	48.5019	4	7.8841	186.649	3	0.858445	2	551.887	3.49296	0	0
01023321002	010233210002	3	130	89	90.5	167.6	43.2	15.3793	0.539976	2	2	2	1	2	5	1	1	2	1959	52	1	3	2	1	19.3829	91.08	0.9831	271.78	84.075	88.1448	170.877	0.53	4.7	5.38608	45.6	12.7578	4	4094.5	28.5591	1	8.2503	126.884	1	0.953828	2	746.652	4.45497	1	0
01023321501	010233215001	5	177	73	77	150.6	42.1	18.5623	0.511288	1	2	2	2	2	5	1	2	2	1931	80	1	1	2	2	12.6045	84.24	0.7119	146.521	72.57	51.0312	89.3046	2.88	4.8	4.49064	55.5	6.18559	2	4474.45	39.6796	1	8.02507	148.964	1	1.42207	4	617.931	4.10313	0	0
01023321601	010233216001	3	124	75	74.6	155.4	44.4	18.3857	0.480051	2	2	2	2	2	5	1	2	1	1945	66	1	1	2	2	24.7889	86.58	0.5537	165.851	52.215	59.5364	91.6242	0.5	4.9	3.95304	37.9	14.6908	4	4143.68	37.4741	1	7.72329	141.998	1	0.877026	2	576.158	3.70758	0	0
01023321701	010233217001	4	107	68	84.5	164.3	64.5	23.8938	0.514303	2	2	2	2	2	5	1	1	2	1965	46	1	1	2	1	18.7947	91.98	0.7232	180.929	84.075	68.4282	94.3304	0.6	4.3	5.61288	43.5	18.1702	4	6404.37	49.5583	4	8.26013	197.366	3	1.22866	1	697.981	4.24821	0	0
01023330102	010233301002	3	106	63	80.9	167.3	61.3	21.9012	0.483562	2	2	2	2	2	5	1	1	2	1953	58	1	3	2	1	9.18728	92.52	0.8362	199.486	98.235	39.4332	140.336	0.6	4.8	6.00264	49.2	19.7166	4	6204.07	52.0498	4	8.42164	184.444	3	2.49117	4	681.311	4.07239	0	0
01023330301	010233303001	5	118	67	90.3	153	56.8	24.2642	0.590196	2	2	2	2	2	5	1	2	2	1948	63	1	2	2	2	19.0188	96.12	0.5085	223.455	122.13	48.7116	144.975	1.75	4.6	3.55656	46.2	29.7682	4	7627.93	55.8198	4	8.67754	210.553	4	2.50721	4	783.582	5.12145	1	0
01023330302	010233303002	5	122	74	84.3	159.1	53.4	21.096	0.529855	2	2	2	2	2	5	1	1	1	1935	76	1	3	2	1	21.9879	99	0.9605	152.32	126.555	30.5414	90.0778	0.72	4.3	7.02744	49.7	31.7012	4	6846.82	54.4914	4	8.74265	184.435	3	4.14372	4	737.005	4.63234	0	0
01023330401	010233304001	4	116	70	95	164	64.5	23.9813	0.579268	2	2	2	2	2	2	1	1	2	1964	47	1	2	2	1	20.1952	86.04	0.7797	159.279	82.305	32.861	111.727	0.98	4.5	5.71032	47.9	14.6908	4	6100.47	59.8529	4	8.1721	195.977	3	2.50464	4	776.349	4.73384	1	0
01023330402	010233304002	4	106	63	81.9	156.8	54.9	22.3296	0.522321	2	2	2	2	2	5	1	2	2	1964	47	1	1	2	2	20.1952	88.38	0.5763	157.733	79.65	44.459	97.0366	0.53	4.4	5.63472	42.1	16.2372	4	5725.52	50.9177	4	8.16614	182.346	2	1.79154	3	668.807	4.26535	1	0
01023330802	010233308002	3	130	81	72.4	157	48.5	19.6763	0.461146	2	2	2	2	2	5	1	1	1	1964	47	1	2	2	1	23.6124	86.76	0.7345	160.439	44.25	66.1086	80.4128	1.3	4.5	4.79136	49.5	13.9176	4	4284.9	39.2598	1	7.55985	148.75	1	0.669353	1	547.333	3.4862	0	0
01023331201	010233312001	3	133	76	70	151.6	44.4	19.319	0.461741	2	2	2	2	2	5	1	2	2	1961	50	1	2	2	2	14.7613	103.14	0.7345	139.949	69.915	51.4178	71.521	4.96	4.6	3.35496	40.8	17.0104	4	5335.81	42.0812	1	8.19022	158.227	1	1.35974	4	573.315	3.78176	0	0
01023331202	010233312002	3	124	77	78.1	156	47.9	19.6828	0.500641	2	2	2	2	2	5	1	1	1	1956	55	1	2	2	1	14.8453	96.3	0.6893	173.197	85.845	70.3612	83.5056	1.37	4.6	5.67504	48.5	19.33	4	5480.57	39.8361	1	8.32686	163.896	1	1.22006	1	650.328	4.16877	0	0
01023331402	010233314002	3	124	85	97.5	160.8	67.1	25.9508	0.606343	2	2	2	2	2	5	1	1	2	1964	47	1	2	2	1	17.6183	85.86	0.9379	144.202	69.915	47.9384	83.5056	3.27	4.9	6.33528	50.8	12.7578	4	6270.62	58.6328	4	8.00685	207.784	4	1.45843	4	780.668	4.8549	1	0
01023331702	010233317002	3	124	65	83.2	154.2	53.9	22.6684	0.539559	2	2	2	2	2	5	1	2	2	1957	54	1	2	2	2	22.7441	112.14	0.7458	215.723	114.165	51.0312	143.815	1.04	4.8	5.83296	58.4	20.8764	4	7671.99	51.565	4	8.76425	198.671	3	2.23716	4	729.185	4.72883	1	0
01023332001	010233320001	3	85	51	79.8	144.5	42.5	20.3542	0.552249	2	2	2	2	2	5	1	2	2	1939	72	1	2	1	1	20.4753	91.08	0.8249	188.274	66.375	56.057	114.434	1.66	4.4	4.76616	47.1	17.7836	4	5058.72	43.1153	1	8.01391	163.116	1	1.18406	1	639.51	4.42568	0	0
01023332101	010233321001	4	126	80	79.5	153.8	45.9	19.4044	0.516905	2	2	2	2	2	5	1	2	2	1957	54	1	1	2	2	24.3407	129.78	0.5311	265.981	147.795	43.2992	189.434	0.38	5.6	4.47384	48.9	33.2476	4	7904.48	46.2186	4	9.16852	177.91	2	3.41334	4	728.897	4.73925	0	0
01023332102	010233321002	4	126	71	76	164	55.5	20.635	0.463415	2	2	2	2	2	5	1	2	2	1956	55	1	1	2	1	17.3942	94.86	0.6893	181.702	71.685	56.057	107.088	1	4.8	6.19752	49.6	18.5568	4	5394.1	44.0392	2	8.13154	167.795	2	1.27879	4	617.997	3.76827	0	0
01023332201	010233322001	3	160	85	82	160	54.1	21.1328	0.5125	2	2	2	2	2	5	1	1	1	1955	56	1	2	2	1	17.0301	89.82	0.8023	181.702	101.775	51.8044	110.181	1.28	4.9	4.49904	55.4	19.7166	4	5947.09	46.5254	4	8.42742	178.095	2	1.9646	4	691.049	4.31906	0	0
01023332202	010233322002	4	107	68	89.4	151.2	56	24.4954	0.59127	2	2	2	2	2	5	1	2	2	1965	46	1	2	2	2	10.2797	96.12	0.4859	168.944	61.95	59.923	95.1036	1.38	4.5	3.44232	42.7	13.9176	4	6226.48	52.285	4	7.99878	195.933	3	1.03383	2	715.091	4.72944	1	0
01023332301	010233323001	4	104	63	84	163.5	57.8	21.6218	0.513761	2	2	2	2	2	5	1	1	1	1953	58	1	2	2	1	16.4699	104.4	0.5763	241.625	196.47	58.3766	128.351	0.37	4.6	4.30752	43.5	54.8972	4	8762.68	48.2647	4	9.23559	199.69	3	3.36556	4	775.79	4.74489	0	1
01023332302	010233323002	4	105	63	83	159	55	21.7555	0.522013	2	2	2	2	2	5	1	2	2	1964	47	1	2	2	2	21.6797	89.1	0.8023	162.372	54.87	53.7374	99.3562	0.74	4.5	2.89632	37.5	9.27839	2	5070.55	46.5852	4	7.80158	169.727	2	1.02108	2	647.531	4.07252	1	0
01023332801	010233328001	5	107	62	78	153.6	51.6	21.8709	0.507812	2	2	2	2	2	5	1	2	2	1955	56	1	2	1	2	12.7726	101.7	0.5424	185.181	74.34	55.2838	115.593	4.88	4.8	3.56496	42.9	14.3042	4	6074.43	47.4859	4	8.23753	180.162	2	1.3447	3	642.527	4.18312	0	0
01023332901	010233329001	2	116	62	79	175.5	58.6	19.0258	0.450142	2	2	2	2	2	5	1	1	1	1955	56	1	2	2	1	16.3859	98.1	0.7345	185.181	72.57	67.2684	99.3562	0.9	4.4	5.502	56.9	18.5568	4	5113.57	38.6044	1	8.17739	155.582	1	1.07881	2	646.014	3.68099	0	0
01023332902	010233329002	2	109	69	81	151.4	48.3	21.0715	0.535007	2	1	2	1	2	5	1	2	2	1955	56	1	2	2	2	17.6463	87.48	0.7571	249.357	165.495	57.2168	158.119	1.3	4.9	4.75104	46	34.0208	4	7173.9	46.2278	4	8.8872	187.267	3	2.89242	4	719.864	4.75471	1	1
01023333001	010233330001	4	94	64	65	152.6	41.8	17.9501	0.42595	2	2	2	2	2	5	1	2	2	1966	45	1	2	2	2	15.7136	93.6	0.565	175.516	49.56	62.6292	100.903	1.61	4.6	2.89296	35.6	11.9846	4	4249.87	36.2481	1	7.74907	139.097	1	0.791324	1	503.689	3.30072	0	0
01023333002	010233330002	4	128	76	108	176.1	84.9	27.3772	0.613288	2	2	2	2	2	5	1	1	2	1963	48	1	2	2	2	14.5372	100.62	0.5537	219.589	118.59	56.8302	136.856	0.74	4.9	5.42976	58.3	25.9022	4	8756.05	61.513	4	8.69388	238.014	4	2.08674	4	938.939	5.33185	1	0
01023333102	010233331002	4	140	81	80	156.1	48.8	20.0269	0.512492	2	2	2	2	2	5	1	2	2	1964	47	1	1	2	2	19.4669	93.78	0.7006	204.898	117.705	61.0828	120.619	0.3	4.2	2.44608	46.6	23.196	4	6113.52	42.4587	2	8.61599	172.552	2	1.92697	4	689.279	4.41562	1	0
01044610701	010446107001	4	192	100	22	150.5	50.8	22.428	0.146179	2	2	2	2	2	5	2	1	1	1944	67	1	2	2	1	12.2684	93.78	0.904	152.707	80.535	46.7786	87.3716	0.64	4.8	4.60824	36	18.5568	3	6012.84	50.7514	4	8.2365	184.728	3	1.72162	4	181.203	1.20401	0	0
01044610902	010446109002	3	102	54	21	147	43.3	20.0379	0.142857	2	2	2	2	2	5	2	2	2	1950	61	1	2	2	2	20.5874	106.2	0.6893	146.135	138.06	46.0054	75.7736	0.38	4.3	3.66744	31	24.3558	4	7022.5	46.3528	3	8.89987	178.335	2	3.00095	4	186.897	1.27141	0	0
01044611702	010446117002	5	198	129	28	159.4	68.1	26.8022	0.175659	2	2	2	2	2	5	2	2	1	1963	48	1	2	2	1	17.1141	94.14	0.8136	161.985	119.475	35.5672	95.4902	4.53	4.7	4.98624	41.4	30.928	4	8248.51	67.6751	4	8.63474	231.43	4	3.35913	4	241.773	1.51677	0	0
01044611801	010446118001	3	166	92	23	150	49.8	22.1333	0.153333	1	2	2	2	2	2	2	1	1	1950	61	1	2	2	1	11.288	134.1	0.8927	156.186	96.465	59.923	76.9334	66.3	5.4	3.88752	42.1	19.33	4	8071.25	48.6465	4	8.77462	194.212	3	1.60982	4	201.816	1.34544	0	0
01044611802	010446118002	3	129	69	26	151	47.9	21.0079	0.172185	2	2	2	2	2	5	2	2	1	1952	59	1	2	2	2	17.1701	82.26	0.3503	167.398	92.925	49.0982	95.1036	0.23	4.6	2.43432	39.4	23.196	4	5408.37	46.3753	3	8.24853	173.284	2	1.89264	4	214.462	1.42028	0	0
01044620501	010446205001	3	104	67	84.5	150	56.8	25.2444	0.563333	2	2	2	2	2	6	1	2	2	1965	46	1	2	2	2	10.1116	74.88	0.5989	139.563	63.72	52.191	57.2168	2.69	4.6	3.73968	42	30.1548	4	5389.18	54.8442	4	7.77724	196.332	3	1.2209	1	657.177	4.38118	1	0
01044620802	010446208002	5	148	78	88.5	155	51.5	21.436	0.570968	1	2	1	2	2	5	2	2	1	1937	74	1	2	2	1	10.5037	92.16	0.7684	138.016	71.685	43.6858	75.0004	8.13	4.9	4.8216	33.6	19.33	4	5487.72	48.8665	3	8.10266	173.689	2	1.64092	4	717.085	4.62636	0	0
01044621001	010446210001	3	127	85	80.1	159	56.6	22.3884	0.503774	2	2	2	2	2	5	2	2	2	1965	46	1	2	2	2	10.8959	89.1	0.5424	158.893	117.705	54.124	80.7994	0.27	4.4	3.10632	40.5	23.9692	4	6624.83	49.354	4	8.56479	191.752	3	2.17473	4	686.04	4.31472	1	0
01044621002	010446210002	3	145	80	86.5	161.7	65.2	24.936	0.534941	2	2	2	2	2	5	2	1	1	1965	46	1	2	2	1	9.27131	93.24	0.8927	147.295	225.675	45.6188	52.9642	0.61	4.4	6.12192	49.9	48.7116	4	10277.5	60.2965	4	9.26113	230.936	4	4.94697	4	801.087	4.95416	0	1
01044621101	010446211001	4	102	57	72	150.5	45.2	19.9556	0.478405	2	2	2	2	2	2	1	1	2	1965	46	1	2	2	2	9.83151	72.54	0.8023	168.171	82.305	65.3354	80.7994	0.26	3.8	4.31088	37.8	22.0362	4	4537.61	40.2029	2	8.00142	159.673	1	1.25973	4	576.102	3.82792	0	0
01044621201	010446212001	3	174	81	88.5	157.6	66.6	26.814	0.561548	1	2	2	2	2	5	1	2	2	1949	62	1	2	2	1	9.18728	107.82	0.6893	173.97	147.795	43.6858	103.609	1.57	5	4.93248	43.9	26.6754	4	9745.15	65.2032	4	8.98314	240.874	4	3.38314	4	795.008	5.04447	0	0
01044621501	010446215001	4	130	68	84.5	164	58.5	21.7504	0.515244	2	2	2	2	2	5	2	1	1	1966	45	1	2	2	1	19.4669	120.24	0.8927	168.558	111.51	60.3096	87.7582	0.43	4.6	5.9388	44.4	20.4898	4	7655.94	47.4496	4	8.81046	191.631	3	1.84896	4	744.484	4.53953	0	0
01044621701	010446217001	5	180	99	71.5	143	45.2	22.1038	0.5	2	2	2	2	2	6	2	2	2	1964	47	1	1	2	2	17.3662	97.38	0.5085	158.506	61.065	57.2168	90.0778	0.21	5	2.84928	40.8	11.2114	4	5654.7	47.1928	3	7.99741	176.773	2	1.06726	2	571.815	3.99871	0	0
01044621702	010446217002	5	143	78	79.2	152.5	52.7	22.6606	0.519344	2	2	2	2	2	5	2	1	1	1966	45	1	2	2	1	10.2797	120.42	0.5763	145.362	43.365	47.9384	88.1448	0.24	4.8	3.8724	42.4	9.2784	2	6440.25	51.3553	4	7.86749	178.282	2	0.904598	1	623.105	4.08594	0	0
01044622002	010446220002	3	119	63	87.5	155.8	47.3	19.4862	0.561617	2	2	2	2	2	5	2	1	1	1961	50	1	2	2	1	11.9603	140.22	0.7119	153.48	299.13	59.5364	41.7528	1.59	4.6	4.35456	39.6	52.191	4	11293.6	44.4979	1	9.95094	193.906	3	5.02432	4	870.708	5.58862	0	1
01044622101	010446221001	3	169	86	78.5	145.2	45.8	21.7236	0.540634	2	2	2	2	2	6	2	2	2	1962	49	1	2	2	2	11.6802	84.78	0.4972	125.645	104.43	45.2322	57.6034	4.48	4.6	5.62632	38.4	22.8094	4	5952.06	49.5331	3	8.39543	182.379	2	2.30875	3	659.041	4.53885	0	0
01044622201	010446222001	NA	115	59	89.5	164.9	62.9	23.1318	0.542753	2	2	2	2	2	5	3	1	1	1962	49	1	3	2	1	19.1588	79.56	0.7119	77.32	110.625	30.5414	27.8352	2.13	4.1	5.17608	34.9	18.9434	4	6239.69	59.1215	4	8.38951	194.064	3	3.62213	4	750.861	4.55343	0	0
01044622202	010446222002	4	116	69	88.5	148	57.7	26.3422	0.597973	2	2	2	2	2	5	2	2	2	1964	47	1	2	2	2	12.7165	60.84	0.7684	148.068	41.595	67.2684	71.9076	1.83	4.7	4.63344	43.2	8.89179	2	4301.03	52.3667	4	7.14308	188.165	3	0.618344	2	632.163	4.27137	1	0
01044622501	010446225001	3	155	77	78.5	157	50.5	20.4876	0.5	2	2	1	2	2	5	1	2	2	1942	69	1	2	1	1	14.033	108.9	0.904	146.135	97.35	52.191	76.9334	3.35	4.9	5.24664	36.7	17.0104	3	6456.68	45.4462	3	8.5756	175.694	2	1.86526	3	673.184	4.2878	0	0
01044622601	010446226001	4	134	72	86	165.6	63.9	23.3013	0.519324	2	2	2	2	2	6	1	2	1	1961	50	1	2	2	1	17.7864	171.72	0.8475	189.821	103.545	56.4436	107.088	3.73	4.9	4.51248	43.5	26.2888	4	10415.3	53.4461	4	9.09272	211.872	4	1.83449	4	781.974	4.72207	0	0
01044622701	010446227001	3	196	97	81	140.4	43.7	22.1691	0.576923	2	2	2	2	2	5	1	1	2	1933	78	1	2	2	1	17.0861	90.72	0.7458	172.037	71.685	54.124	112.114	1.11	5	4.74432	37	5.799	2	5611.54	47.9486	4	8.08691	179.279	2	1.32446	4	655.04	4.66553	0	0
01044622702	010446227002	3	145	78	85	138.4	43.7	22.8144	0.614162	2	2	2	2	2	5	1	2	2	1946	65	1	1	2	2	16.5259	84.6	0.4294	221.908	54.87	73.0674	141.882	0.35	4.8	3.17856	41.1	6.9588	2	5112.02	45.398	3	7.74975	176.806	2	0.75095	1	658.729	4.7596	1	0
01044622802	010446228002	2	172	81	83	161.1	54.8	21.1149	0.515208	2	2	2	2	2	5	2	1	2	1942	69	1	2	2	1	18.4026	82.44	0.6893	204.511	153.105	42.1394	132.99	11.41	4.7	4.326	37.1	29.3816	4	6714.23	49.7368	4	8.75005	184.757	3	3.6333	4	726.254	4.50809	0	1
01044630301	010446303001	5	105	65	23	159	56.6	22.3884	0.144654	2	2	2	2	2	5	2	2	2	1965	46	1	2	2	2	18.6827	95.22	0.565	154.253	65.49	49.0982	95.8768	0.21	4.7	2.52504	38	9.2784	1	5729.85	49.7548	4	8.04494	180.113	2	1.33386	3	185.034	1.16373	0	0
01044630401	010446304001	4	107	75	23	160	59	23.0469	0.14375	2	2	2	2	2	5	2	1	2	1965	46	1	2	2	1	13.3048	87.12	0.7345	139.949	92.04	48.325	68.8148	1.69	4.9	3.57	44.3	22.8094	4	6136.92	51.8358	4	8.29636	191.205	3	1.9046	4	190.816	1.1926	0	0
01044630502	010446305002	3	128	84	27	152.5	71.1	30.5724	0.177049	2	2	2	2	2	6	2	2	2	1964	47	1	2	2	2	12.8006	131.76	0.6215	190.98	142.485	43.2992	107.861	15.06	5.3	4.27056	38.8	39.8198	4	12412.6	76.4808	4	9.14707	279.648	4	3.29071	4	246.971	1.61948	0	0
01044630801	010446308001	5	133	78	22	144.5	48.3	23.1319	0.152249	2	2	2	2	2	3	2	2	2	1965	46	1	2	2	2	9.38335	94.68	0.565	137.243	69.03	35.9538	77.32	2.12	4.8	1.73208	35.5	23.9692	4	5977.05	56.1515	4	8.0919	187.181	3	1.91996	4	178.022	1.23198	0	0
01044630802	010446308002	3	123	80	24	158	53.6	21.4709	0.151899	2	2	2	2	2	5	2	1	1	1965	46	1	2	2	1	19.0748	112.32	0.8475	181.315	44.25	73.8406	94.3304	0.24	5.4	3.55824	40.7	13.1444	4	5773.32	43.2272	2	7.81806	167.861	2	0.599264	2	187.633	1.18755	0	0
01044631202	010446312002	4	120	68	84.5	154.1	46.4	19.5395	0.548345	1	2	1	2	2	2	2	1	2	1954	57	1	2	2	1	21.5957	132.3	0.8023	165.851	106.2	43.2992	102.836	2.12	5.3	3.8556	44.9	19.7166	4	7245.23	46.0888	3	8.85725	173.066	2	2.4527	4	748.438	4.85683	0	0
01044631401	010446314001	5	123	75	26	143	54.2	26.505	0.181818	2	2	2	2	2	5	2	2	2	1960	51	1	1	2	2	13.4448	292.32	0.5763	246.651	200.01	61.4694	134.923	1.88	10.3	3.31632	42.3	50.258	4	20797.1	63.9857	4	10.2831	272.552	4	3.25381	4	267.36	1.86965	0	1
01044631901	010446319001	4	155	63	90.5	163.1	49.8	18.7207	0.554874	1	2	2	1	2	5	1	2	2	1942	69	1	2	2	1	25.7412	96.3	0.8362	172.037	64.605	70.3612	83.5056	2.6	5.1	4.68384	35	18.1702	4	4815.05	37.3191	1	8.04261	150.563	1	0.918191	1	727.856	4.46264	1	0
01044632001	010446320001	4	121	78	79.5	155.1	48.4	20.1197	0.512573	2	2	2	2	2	5	2	1	1	1961	50	1	2	2	1	13.6969	122.04	0.6667	158.119	101.775	52.191	82.3458	0.91	4.9	3.60192	39.7	23.5826	4	6958.5	45.0108	3	8.73397	175.725	2	1.95005	4	694.35	4.47679	0	0
01044632201	010446322001	5	171	85	23	142	43.3	21.4739	0.161972	1	2	2	2	2	5	2	2	2	1941	70	1	2	2	2	9.01922	98.64	0.5763	181.702	103.545	56.4436	106.315	0.37	4.4	2.71992	36.3	18.9434	4	6459.89	46.7114	4	8.53834	183.351	3	1.83449	4	196.382	1.38297	0	0
01045121002	010451210002	3	116	62	82	157	40.7	16.5118	0.522293	2	2	2	2	2	5	1	2	2	1951	60	1	2	2	1	25.4891	104.58	0.6441	152.32	80.535	53.7374	92.784	3.62	5.1	3.59016	30.4	5.79901	2	4783.39	35.1153	2	8.3455	137.799	1	1.49868	4	684.331	4.35879	0	0
01045121101	010451211001	3	120	72	76	151	56	24.5603	0.503311	2	2	2	2	2	5	2	2	2	1966	45	1	2	2	2	19.4389	116.1	0.6441	199.486	254.88	53.3508	112.887	0.68	5.2	4.2504	30.4	33.2476	4	11962.8	57.9877	4	9.6021	235.831	4	4.77744	4	729.759	4.83284	0	1
01045121402	010451214002	3	120	78	73	156	52.5	21.573	0.467949	2	2	2	2	2	5	1	1	2	1952	59	1	2	2	1	22.464	104.4	0.791	172.037	105.315	56.4436	106.315	0.68	5.5	4.37136	30.4	9.2784	2	6776.4	47.1828	4	8.61204	185.787	3	1.86584	3	628.679	4.02999	0	0
01045121901	010451219001	4	98	57	69	151	44	19.2974	0.456954	2	2	2	2	2	5	1	2	2	1965	46	1	2	2	2	17.8984	95.04	0.6554	173.583	69.03	59.5364	113.66	0.97	5.3	2.77704	30.4	0.386604	2	5000.15	40.2194	2	8.09569	156.226	1	1.15946	1	558.603	3.69936	0	0
01045122002	010451220002	4	110	70	68	150	42	18.6667	0.453333	2	2	2	2	2	5	2	2	2	1964	47	1	2	2	2	20.1112	106.2	0.678	161.212	140.715	42.526	102.449	0.82	5	2.96184	30.4	16.2372	3	6591.48	43.7709	1	8.91891	166.486	2	3.30892	3	606.486	4.04324	0	0
01045122102	010451221002	3	122	76	79	165	56	20.5693	0.478788	2	2	2	2	2	5	1	1	2	1957	54	1	2	2	1	12.6605	107.64	0.8814	227.707	129.21	65.3354	152.32	0.34	5.8	4.73256	30.4	10.0516	2	7085.93	43.6328	2	8.84708	181.979	2	1.97764	4	698.92	4.23588	0	0
01045122402	010451224002	4	115	80	86	166	63	22.8625	0.518072	2	2	2	2	2	5	2	1	1	1963	48	1	2	2	1	19.4389	91.62	0.8136	252.836	107.97	114.82	112.501	1.94	5.8	6.29496	30.4	25.5156	4	6657.8	42.4322	2	8.50636	194.477	3	0.94034	2	731.547	4.40691	0	0
01403110701	014031107001	3	135	93	79	148.2	52.1	23.7215	0.533063	2	2	2	2	2	5	1	2	2	1958	53	1	2	2	2	11.9883	86.04	0.8136	193.687	104.43	49.8714	126.032	1.61	5.6	4.6368	30.4	17.7836	4	6559.22	53.327	4	8.41018	199.502	3	2.09399	4	664.404	4.48316	0	0
01403110702	014031107002	3	100	62	77	159	49.4	19.5404	0.484277	2	2	2	2	2	5	2	1	2	1950	61	1	2	2	1	10.3357	102.06	1.1526	169.331	74.34	49.0982	112.114	0.92	5.6	5.57928	30.4	8.1186	2	5441.21	43.1662	2	8.24106	161.033	1	1.51411	4	634.562	3.99095	0	0
01403112301	014031123001	4	131	77	66	156.5	51	20.8229	0.421725	2	2	2	2	2	5	2	1	2	1946	65	1	2	1	1	15.4615	114.66	1.1187	212.63	124.785	49.0982	139.176	0.39	5.2	5.04168	30.4	24.3558	4	7373.5	47.6245	3	8.87542	184.812	3	2.54154	3	585.777	3.74299	0	0
01403120301	014031203001	NA	114	81	75	154.5	55	23.0412	0.485437	NA	NA	NA	NA	NA	NA	3	2	2	1966	45	1	2	2	2	16.806	86.58	0.791	174.743	72.57	56.8302	106.702	0.76	4.7	4.07232	44.9	11.2114	4	5661.92	49.2841	3	8.05247	185.539	3	1.27696	3	603.935	3.90897	0	0
01403121102	014031211002	4	108	71	78	156.5	49.6	20.2513	0.498403	2	2	2	2	2	5	2	1	2	1951	60	1	2	2	1	19.1588	74.7	0.8588	160.439	46.02	56.057	97.8098	0.42	5.3	4.26048	43.4	6.5722	2	3957.51	41.6626	2	7.44941	150.86	1	0.82095	2	581.054	3.7128	0	0
01403121202	014031212002	4	111	69	80	152.6	54	23.1891	0.524246	2	2	2	2	2	5	2	1	1	1935	76	1	1	2	1	11.9323	85.5	0.6328	163.532	56.64	61.4694	86.5984	0.58	5.8	4.10928	40.9	15.464	4	5278.78	48.2609	4	7.79208	180.692	2	0.921434	2	623.367	4.08497	0	0
01403121401	014031214001	3	105	72	106	158	78.5	31.4453	0.670886	2	2	2	2	2	1	1	2	2	1963	48	1	2	2	2	21.5677	87.66	0.7119	190.98	113.28	43.6858	126.805	2.22	5.4	3.16848	41.2	20.4898	4	9075.11	75.8719	4	8.51018	267.605	4	2.59306	4	902.079	5.70936	1	0
01403121702	014031217002	3	150	92	81	154.8	57.7	24.0787	0.523256	2	2	2	2	2	5	1	2	2	1962	49	1	2	2	2	16.1898	98.1	0.7006	178.996	91.155	51.4178	109.408	0.85	5.1	5.22984	45.7	18.1702	4	6919.15	54.0371	4	8.4054	202.392	4	1.77283	4	680.838	4.39818	1	0
01403121802	014031218002	4	113	75	82	150.2	58.4	25.8865	0.545939	2	2	2	2	2	5	1	2	2	1963	48	1	2	2	2	12.6325	83.34	0.5537	209.924	96.465	51.0312	135.31	0.77	5.2	3.15672	41.4	23.5826	4	6811.9	58.1027	4	8.29896	214.831	4	1.89031	4	680.515	4.53072	1	0
01403121901	014031219001	4	NA	NA	71	129.5	30.5	18.187	0.548263	2	2	2	2	2	5	1	2	2	1943	68	1	2	1	2	11.4001	105.12	0.6215	198.712	99.12	51.8044	129.511	2.27	4.7	6.17736	41.3	17.397	4	5626.32	39.7845	1	8.55829	155.649	1	1.91335	3	607.638	4.69219	0	0
01403130101	014031301001	3	109	72	76	161.4	47.1	18.0806	0.47088	2	2	2	2	2	5	2	1	1	1939	72	1	4	2	1	10.3637	98.28	0.9266	191.754	80.535	95.8768	78.8664	0.31	4.8	5.97408	30.4	17.0104	4	5010.06	33.7564	1	8.28337	149.769	1	0.839984	1	629.536	3.90047	0	0
01403130602	014031306002	NA	99	55	89	164	63.8	23.721	0.542683	2	2	2	2	2	5	1	1	2	1936	75	1	2	2	1	18.3185	96.3	1.356	178.996	61.065	32.861	136.47	0.75	5.2	5.50872	30.4	9.665	2	6017.19	59.11	4	7.98626	189.442	3	1.85828	4	710.777	4.33401	0	0
01405110601	014051106001	3	121	74	71.2	161.3	51.1	19.6405	0.441414	2	2	2	2	2	5	1	1	1	1946	65	1	2	2	1	15.0414	99.9	0.7232	119.846	74.34	50.6446	49.0982	3.73	5.2	4.2168	39.1	20.1032	4	5384.24	42.9919	1	8.21967	161.438	1	1.46788	4	585.241	3.62827	0	0
01405110602	014051106002	3	107	69	76.4	145.4	46.1	21.8058	0.525447	2	2	2	2	2	5	1	2	2	1947	64	1	1	2	2	10.6158	92.16	0.6328	149.228	86.73	55.2838	68.8148	0.26	4.7	4.40832	38	25.129	4	5910.46	47.1958	4	8.29318	180.839	2	1.56881	4	633.599	4.35763	0	0
01405110802	014051108002	4	118	69	79	153.5	50.8	21.5599	0.514658	2	2	2	2	2	5	1	2	2	1966	45	1	2	2	2	11.5401	91.8	0.7345	187.501	67.26	55.2838	104.382	2.4	4.5	3.40872	44.2	27.8352	4	5408.52	46.1867	4	8.03503	173.235	2	1.21663	1	634.767	4.13529	0	0
01405111201	014051112001	3	151	89	72.5	158	57.2	22.913	0.458861	1	2	2	2	2	5	1	2	2	1961	50	1	2	2	2	17.5063	85.68	0.7232	173.97	54.87	46.392	105.928	2.12	5.4	2.54016	38.7	21.6496	4	5183.61	51.0749	4	7.76244	177.861	2	1.18275	2	562.777	3.56188	0	0
01405111202	014051112002	3	106	73	88.3	169.2	63.5	22.1806	0.521868	2	2	2	2	2	5	1	1	2	1962	49	1	2	2	1	14.6492	94.14	1.0622	193.687	173.46	35.5672	112.887	1.01	6.5	7.90944	50.4	45.2322	4	8023.61	55.8339	4	9.00758	199.793	3	4.87697	4	795.37	4.70077	0	1
01405111301	014051113001	3	122	71	89	153.5	63.4	26.9074	0.579805	2	2	2	2	2	5	1	2	2	1965	46	1	2	2	2	11.9043	91.8	0.6441	190.98	110.625	43.6858	114.047	0.35	4.6	2.98704	52.1	33.2476	4	7916.84	63.9502	4	8.53261	229.591	4	2.53229	4	759.402	4.94725	1	0
01405111302	014051113002	3	121	61	83	165	58.7	21.5611	0.50303	2	2	2	1	2	5	1	1	2	1960	51	1	2	2	1	14.3691	97.74	0.7684	192.913	130.095	40.9796	110.181	1.24	4.4	5.50368	62.1	41.7528	4	7019.74	51.4278	4	8.75743	188.819	3	3.17463	4	726.867	4.40525	0	0
01405111502	014051115002	NA	111	78	86.1	150.1	42.7	18.9525	0.573618	2	2	2	2	2	5	1	2	2	1965	46	1	2	2	2	15.9377	90.72	0.5311	178.223	75.225	80.7994	71.521	0.3	4.7	4.24536	40.9	25.9022	4	4864.44	36.6353	1	8.13511	154.181	1	0.931009	1	700.433	4.66644	1	0
01405111602	014051116002	3	118	67	86	173	60.9	20.3482	0.49711	2	1	1	2	2	5	1	1	1	1951	60	1	2	2	1	22.9682	283.68	0.7006	213.403	56.64	59.1498	132.604	0.39	9.4	6.81576	47.2	21.6496	4	12697.2	47.1248	4	8.99142	182.959	3	0.957569	2	773.262	4.46972	0	1
01405111701	014051117001	4	136	78	96.8	143.6	52.1	25.2656	0.674095	2	2	2	2	2	5	1	2	2	1934	77	1	1	1	2	24.7048	89.64	1.1187	263.661	130.095	54.124	178.223	1.08	5.2	5.88168	49.4	31.3146	4	7816.53	56.7438	4	8.67092	219.076	4	2.40365	4	839.345	5.84502	1	0
01405120202	014051202002	3	127	82	70.8	161.8	48.5	18.5261	0.437577	2	2	2	2	2	5	1	1	2	1941	70	1	2	2	1	17.8144	89.1	1.0848	353.352	146.91	41.7528	270.62	0.39	5.8	8.99304	42.6	40.9796	4	6023.03	43.2072	1	8.78643	162.779	1	3.51857	4	622.079	3.84474	0	0
01405120402	014051204002	3	141	91	82	162	54	20.5761	0.506173	2	2	2	2	2	5	1	1	1	1955	56	1	2	2	1	18.7387	91.08	1.0057	216.496	138.06	78.4798	101.676	0.45	4.6	6.52848	51.1	36.3404	4	6588.89	41.4704	1	8.74628	179.965	2	1.75918	3	717.195	4.42713	0	0
01405120801	014051208001	3	139	87	102.4	155.4	75.8	31.3883	0.658945	2	2	2	2	2	5	1	2	2	1956	55	1	1	2	2	26.1894	87.84	0.8701	176.29	98.235	54.5106	94.3304	2.85	5.3	5.08536	42.4	27.4486	4	8597.71	71.1171	4	8.36973	262.711	4	1.80213	4	857.061	5.51519	1	0
01405121202	014051212002	3	113	63	81	155.5	56.1	23.2008	0.5209	2	2	2	2	2	5	1	1	1	1965	46	1	2	2	1	24.5088	103.14	0.9492	239.305	151.335	44.459	149.614	1.25	5.3	6.07656	44.4	45.2322	4	8296.94	55.1724	4	8.96244	207.935	4	3.40392	4	725.957	4.66854	0	1
01405121301	014051213001	NA	141	84	69.8	154.7	42.8	17.8839	0.451196	2	2	2	2	2	5	1	1	1	1941	70	1	2	2	1	18.9908	88.56	0.9492	182.089	126.555	74.6138	67.2684	0.64	4.9	5.6112	54.4	40.2064	4	5430.9	35.6651	1	8.63121	154.36	1	1.69613	4	602.458	3.89437	0	0
01405121501	014051215001	4	135	85	75	163.7	56.4	21.0466	0.458155	2	2	2	2	2	4	1	1	1	1953	58	1	2	1	1	14.4812	95.58	0.9379	214.95	84.96	50.6446	134.537	0.86	4.9	4.6116	50.6	29.7682	4	5811.38	46.4791	3	8.309	174.876	2	1.67757	3	623.175	3.80681	0	0
01405121602	014051216002	4	105	85	72.2	160	55.6	21.7188	0.45125	2	2	2	2	2	5	1	1	1	1959	52	1	2	2	1	13.6689	96.84	0.9605	196.779	85.845	41.7528	126.805	1.65	5.2	5.91024	47	28.2218	4	6070.93	50.6993	4	8.33246	180.971	2	2.05603	4	601.603	3.76002	0	0
01405121902	014051219002	4	128	84	86.6	165.1	69.5	25.4971	0.524531	2	2	2	2	2	1	1	1	2	1960	51	1	2	2	1	17.3942	118.62	0.9944	131.831	95.58	37.8868	62.2426	0.99	5.4	3.89928	39.9	31.7012	4	8485.94	63.4597	4	8.64274	220.365	4	2.52278	4	748.461	4.53338	0	0
01405122101	014051221001	3	104	68	102	156.7	65.7	26.7564	0.650925	2	2	2	2	2	5	1	2	2	1955	56	1	2	2	2	14.3971	94.5	0.7797	205.671	117.705	44.8456	130.284	0.33	5.1	4.20168	36.5	30.5414	4	8206.32	63.4057	4	8.62363	230.737	4	2.62467	4	879.611	5.61334	1	0
01405122102	014051221002	3	108	72	79	165.4	59.8	21.859	0.47763	2	2	2	2	2	5	1	2	2	1954	57	1	2	2	1	23.2483	79.2	1.0396	151.161	42.48	52.191	81.5726	0.59	4.7	4.50744	45.5	17.397	3	4391.03	46.3572	4	7.42786	162.366	1	0.813933	1	586.801	3.54777	0	0
01405122201	014051222001	3	132	76	71.5	165.4	48.4	17.6919	0.432285	2	2	2	2	2	5	1	1	2	1945	66	1	2	2	1	17.1141	131.94	0.8475	212.63	79.65	68.4282	118.686	0.72	5.3	5.36424	43.2	25.5156	4	6077.7	36.4757	1	8.56684	151.564	1	1.16399	1	612.529	3.70332	0	0
01405122202	014051222002	3	110	68	83.5	159.7	65.2	25.5645	0.522855	2	2	2	2	2	5	1	2	2	1963	48	1	1	2	2	14.6772	104.94	0.8249	189.434	114.165	51.8044	109.408	1.22	5.5	4.49232	41.2	28.2218	4	8284.06	58.4286	4	8.69789	222.357	4	2.20377	4	726.274	4.54774	1	0
01405122501	014051225001	5	140	87	84.5	142	50.5	25.0446	0.59507	2	2	2	2	2	5	1	2	2	1951	60	1	1	2	2	9.91554	98.28	0.6667	297.295	133.635	83.5056	169.717	5.41	5.5	3.27936	42	44.0724	4	8269.61	51.0544	4	8.78979	220.137	4	1.60031	4	742.737	5.23054	1	0
01405122502	014051225002	3	129	73	74	167	59.7	21.4063	0.443114	2	2	2	2	2	5	1	2	2	1945	66	1	2	2	1	15.8817	93.6	0.9492	198.326	62.835	49.0982	131.831	0.68	5.2	5.78928	40.8	17.397	4	5352.32	47.1976	4	7.9864	170.959	2	1.27978	4	590.993	3.53888	0	0
01405122601	014051226001	3	99	62	81.1	159.7	50.9	19.9576	0.507827	2	2	1	2	2	5	1	1	2	1948	63	1	2	2	1	18.8227	94.86	1.7628	142.655	71.685	49.0982	71.9076	0.72	9.6	5.3256	34.5	21.6496	4	5217.01	43.8722	1	8.13154	162.286	1	1.46003	4	659.468	4.12942	0	0
01405130302	014051303002	4	110	74	83	150.5	54.4	24.0174	0.551495	2	2	2	2	2	5	1	2	2	1965	46	1	1	2	2	20.1672	91.98	0.791	207.604	84.075	54.124	125.258	3.14	5.1	4.59144	42.3	28.2218	4	6437.5	52.7726	4	8.26013	198.387	3	1.55338	4	685.591	4.55542	1	0
01405130401	014051304001	3	130	72	63.6	148.9	38.4	17.3198	0.427132	1	2	2	1	2	5	1	2	2	1936	75	1	1	1	2	24.2006	97.74	0.6667	199.486	72.57	78.0932	117.14	0.46	5.5	3.97824	37.9	4.25259	2	4642.56	33.5554	1	8.17372	141.567	1	0.929274	1	519.848	3.49126	0	0
01405130601	014051306001	3	149	87	78	155.1	51.1	21.2421	0.502901	2	1	2	2	2	5	1	2	2	1952	59	1	1	1	2	21.3996	83.88	0.7684	159.666	116.82	61.856	59.5364	0.27	5.2	4.70064	40.9	38.2734	4	6045.07	44.8396	4	8.49687	180.491	2	1.88858	4	662.756	4.27309	0	1
01405130701	014051307001	4	95	56	75	163.6	54	20.1756	0.458435	2	2	2	2	2	5	1	1	2	1956	55	1	2	2	1	16.862	90	0.8588	157.346	81.42	53.3508	75.0004	2.64	5.2	5.05176	42.7	28.995	3	5274.31	43.4806	1	8.20628	165.567	1	1.52613	4	615.471	3.76205	0	0
01405130901	014051309001	3	163	104	77.8	152.6	40	17.1771	0.50983	1	2	2	2	2	5	1	2	2	1945	66	1	1	1	2	14.6492	90.54	0.5198	153.48	103.545	50.6446	85.052	0.96	5.1	5.13912	44.3	17.7836	4	4889.04	37.1775	1	8.45265	145.192	1	2.04454	4	657.616	4.30941	0	0
01405131101	014051311001	4	145	84	81	154	50	21.0828	0.525974	2	2	2	2	2	5	1	2	2	1950	61	1	1	2	2	22.296	90.9	0.6893	274.873	108.855	61.0828	172.81	0.53	5.1	3.51456	40.6	40.9796	4	6127.83	44.7092	2	8.50663	179.344	2	1.78209	4	689.037	4.47427	1	0
01405131102	014051311002	4	201	105	80	161.5	54.8	21.0105	0.495356	1	2	2	2	2	5	1	1	1	1947	64	1	2	2	1	22.8001	114.3	0.9718	210.697	62.835	75.387	111.727	0.58	5.1	5.9472	47.4	23.5826	4	6123.18	42.3834	2	8.18619	171.996	2	0.833499	1	654.895	4.05508	0	0
01405131901	014051319001	3	107	56	77.5	155.5	43	17.7831	0.498392	2	2	2	2	2	5	1	2	2	1948	63	1	2	2	2	18.4586	84.6	0.8475	245.878	100.005	83.119	135.31	0.24	5.3	4.368	40.6	27.4486	4	4787.3	34.0905	1	8.35001	148.489	1	1.20315	2	647.126	4.16158	0	0
01464310102	014643101002	3	119	64	81	163	56.6	21.303	0.496933	2	2	2	2	2	5	2	1	1	1957	54	1	2	2	1	11.7642	114.48	0.8249	223.841	200.895	52.191	131.444	0.53	5.3	7.12152	43	40.2064	4	9157.21	49.137	4	9.35004	199.184	3	3.84923	4	757.353	4.64634	0	1
01464310301	014643103001	3	170	81	74	157.2	52.9	21.4067	0.470738	2	2	2	2	2	5	2	2	2	1952	59	1	1	2	1	15.1534	95.76	0.6441	158.506	122.13	37.8868	101.289	6.59	5.5	3.42216	44.6	19.33	4	6714.22	51.9	4	8.67378	185.677	3	3.22355	4	641.86	4.08308	0	0
01464310702	014643107002	5	99	55	76	156	49.8	20.4635	0.487179	2	2	2	2	2	2	1	1	2	1961	50	1	2	2	1	16.4419	82.44	0.9153	195.62	115.935	46.392	132.604	0.41	5.3	4.07568	38.8	16.6238	4	5746.46	46.1645	4	8.47195	173.366	2	2.49903	4	643.868	4.12736	0	0
01464310801	014643108001	3	130	77	92	159	64.2	25.3946	0.578616	2	2	2	2	2	5	2	2	1	1951	60	1	1	2	1	11.5681	90.18	0.7345	127.191	84.96	49.8714	63.789	0.45	4.9	4.57464	36.4	13.531	4	6737.69	57.2626	4	8.25084	209.527	4	1.70358	4	759.077	4.77407	1	0
01464310802	014643108002	4	129	69	86	154.6	53.6	22.4257	0.556274	2	2	2	2	2	5	2	2	2	1952	59	1	1	2	2	17.3382	90	0.7006	198.326	131.865	46.0054	128.351	0.27	4.8	3.45744	34.9	23.9692	4	6993.79	51.8522	4	8.68844	194.844	3	2.86629	4	747.206	4.83316	1	0
01464311002	014643110002	4	118	69	78	151.8	46.4	20.1361	0.513834	2	2	2	2	2	5	2	2	2	1956	55	1	1	2	2	12.9686	99.36	0.7232	216.883	117.705	54.124	146.908	1.44	4.9	3.48264	43.5	15.8506	4	6371.55	44.1923	2	8.67378	174.656	2	2.17473	4	676.555	4.45689	0	0
01464311201	014643112001	4	128	80	76	157.2	48.2	19.5048	0.483461	2	2	2	2	2	5	2	1	1	1965	46	1	2	2	1	13.6689	77.4	0.565	112.887	144.255	38.66	49.0982	0.41	4.6	5.09208	48.8	25.129	4	5833.01	46.2766	3	8.62742	168.276	2	3.73138	4	655.684	4.17102	0	0
01464311401	014643114001	3	141	79	79	156	48.4	19.8882	0.50641	2	2	2	2	2	2	1	2	1	1950	61	1	2	2	2	14.8173	97.38	0.6667	206.831	69.915	52.5776	150.387	0.58	5.1	4.36128	36.8	3.86599	2	5263.92	43.0092	2	8.13275	161.746	1	1.32975	4	642.488	4.11851	0	0
01464311501	014643115001	3	136	80	63	148	40	18.2615	0.425676	2	2	2	2	2	5	2	2	2	1965	46	1	1	2	2	11.7922	90.72	0.6102	141.109	55.755	67.2684	65.722	4.08	4.9	4.70904	35.3	8.11859	2	4331.54	36.3334	1	7.8356	143.09	1	0.828844	2	493.643	3.33542	0	0
01464311502	014643115002	3	116	77	69	166	47.6	17.2739	0.415663	2	2	2	2	2	5	2	1	2	1963	48	1	2	2	1	19.523	91.08	0.8927	203.738	92.04	59.5364	136.083	1.44	4.6	3.94968	40	8.1186	2	4736.51	35.7731	1	8.34081	144.079	1	1.54595	4	575.516	3.46697	0	0
01464311801	014643118001	3	116	71	77	154.1	45.8	19.2868	0.499676	2	2	2	2	2	5	2	2	2	1945	66	1	1	2	1	16.2738	80.46	0.7571	124.872	106.2	43.6858	66.8818	3.37	5	3.80184	35.3	14.3042	4	5151.89	43.6446	2	8.35994	161.236	1	2.431	4	643.715	4.17726	0	0
01464312002	014643120002	4	100	50	78	164	51.5	19.1478	0.47561	2	2	2	2	2	5	1	1	2	1942	69	1	2	2	1	29.3545	88.2	1.1978	187.888	134.52	43.6858	119.073	0.57	5.1	4.52424	41.1	25.129	4	5953.44	44.0632	2	8.68817	166.36	2	3.07926	4	677.677	4.13218	0	0
01464312101	014643121001	3	110	69	73	149	42	18.9181	0.489933	2	2	2	2	2	5	2	2	2	1958	53	1	2	1	2	11.6802	111.6	0.6893	177.449	50.445	83.119	93.5572	0.34	5.5	3.57672	37.2	0.773201	2	5176.83	36.601	2	7.94266	150.26	1	0.606901	2	579.814	3.89137	0	0
01464312402	014643124002	3	114	68	71	162.1	50.6	19.2568	0.438001	2	2	2	2	2	5	2	1	1	1961	50	1	2	2	1	10.0276	104.94	0.791	204.898	125.67	48.325	137.243	0.74	5.5	5.55912	43.6	19.33	4	6461.62	43.5674	2	8.7939	169.343	2	2.60052	4	624.367	3.85174	0	0
01464320201	014643202001	3	138	82	79	151.8	51.1	22.1757	0.520422	2	2	2	2	2	5	2	2	2	1952	59	1	1	1	2	10.7558	63.9	0.8249	155.027	69.03	58.7632	90.0778	2.96	5.2	2.40912	43.5	6.1856	2	4364.84	45.6269	4	7.69871	170.724	2	1.17471	2	608.198	4.00658	0	0
01464320302	014643203002	4	134	82	87	154.2	60.3	25.36	0.564202	2	2	2	2	2	5	2	1	2	1948	63	1	2	2	1	13.6689	89.46	0.9492	221.135	108.855	43.6858	160.439	0.47	5.2	5.21136	45.3	17.0104	4	7297.96	59.7258	4	8.49066	215.323	4	2.49177	4	738.688	4.79045	0	0
01464320402	014643204002	3	142	86	87	165	64	23.5078	0.527273	2	2	2	2	2	5	2	1	1	1957	54	1	2	2	1	18.1505	165.06	0.9944	227.707	100.005	49.4848	160.826	1.13	8.3	5.9136	43	17.397	4	10111.3	55.5596	4	9.01838	212.002	4	2.02092	4	784.599	4.75515	0	0
01464320602	014643206002	3	101	67	77	145.2	56.4	26.7514	0.530303	2	2	2	2	2	5	2	2	2	1966	45	1	4	2	2	12.7165	91.98	0.678	210.31	226.56	38.2734	126.418	1.2	5.3	4.40496	38.8	45.6188	4	10982	68.2885	4	9.25143	247.488	4	5.91952	4	712.36	4.90606	0	1
01464320801	014643208001	4	114	69	74	160	54	21.0938	0.4625	2	2	2	2	2	5	2	2	2	1949	62	1	2	2	1	24.3127	98.46	1.1865	165.851	98.235	58.3766	93.1706	1.64	4.9	4.30752	33.3	14.3042	4	6225.93	45.3132	4	8.48387	178.957	2	1.68278	4	627.806	3.92379	0	0
01464320802	014643208002	4	140	71	73	157.6	47.8	19.2449	0.463198	2	2	2	2	2	5	2	2	2	1950	61	1	1	2	2	15.6296	85.68	0.7345	127.578	80.535	48.7116	70.3612	0.94	5.1	3.8724	32.7	8.5052	2	4847.69	42.0279	1	8.14616	156.772	1	1.6533	4	594.67	3.77329	0	0
01464321101	014643211001	4	126	72	80	161.9	54.7	20.8686	0.494132	2	2	2	2	2	5	2	2	2	1952	59	1	2	2	1	10.8399	101.16	1.243	161.599	197.355	50.6446	74.6138	0.77	5.1	5.61624	45.4	36.3404	4	8340.66	48.0073	4	9.20856	192.17	3	3.89686	4	736.685	4.55025	0	1
01464321601	014643216001	3	124	79	73	150.3	43.8	19.389	0.485695	2	2	2	2	2	5	2	1	1	1942	69	1	1	2	1	15.9097	87.66	0.7458	144.975	66.375	52.5776	81.5726	0.81	5	4.66536	41.5	10.8248	2	4686.23	41.3608	1	7.97564	154.64	1	1.26242	4	582.222	3.87373	0	0
01464321602	014643216002	3	118	65	76	145	38.9	18.5018	0.524138	2	2	2	2	2	5	2	2	2	1943	68	1	1	2	2	20.5593	97.2	0.3955	126.032	121.245	57.6034	48.325	0.32	5.2	4.59312	39.9	20.1032	4	5840	39.5839	2	8.68144	160.622	1	2.10482	4	659.789	4.55027	0	0
01464322001	014643220001	3	121	72	95	157.2	63.8	25.8176	0.604326	2	2	2	2	2	5	2	1	2	1955	56	1	2	2	1	13.865	101.88	0.8362	242.012	147.795	41.7528	170.104	0.91	5.8	4.48056	47.6	30.1548	4	9076.3	63.0496	4	8.92647	230.46	4	3.53976	4	848.015	5.3945	1	0
01464322101	014643221001	3	103	62	97	151	64.7	28.3759	0.642384	2	2	2	2	2	5	2	2	2	1955	56	1	2	2	2	12.7726	93.42	0.5198	152.707	61.95	59.1498	87.7582	1	5.3	3.02064	39.4	5.799	2	7059.65	61.6342	4	7.97029	226.164	4	1.04734	2	773.118	5.11998	1	0
01464330401	014643304001	3	134	80	65	147.6	43.3	19.8754	0.440379	2	2	2	2	2	5	2	2	2	1963	48	1	1	2	2	8.45902	94.14	0.6893	158.893	129.21	53.7374	85.8252	0.35	4.9	4.7628	37.6	19.33	4	6310.23	43.6504	1	8.71307	173.176	2	2.40447	4	566.35	3.83706	0	0
01464330501	014643305001	4	143	85	85	158	48.6	19.468	0.537975	2	2	2	2	2	5	2	2	1	1940	71	1	1	1	1	19.1868	104.04	1.017	234.28	140.715	63.4024	148.454	0.75	6.8	7.5768	45.7	22.4228	4	6790.35	41.3957	1	8.89836	173.234	2	2.2194	4	756.361	4.78709	0	0
01464330802	014643308002	4	145	80	84	162.3	56.9	21.6011	0.51756	2	2	2	2	2	5	1	1	2	1948	63	1	2	2	1	13.5008	98.1	0.8249	179.382	84.96	59.923	105.928	1.78	5.1	4.93248	41.7	13.531	4	6073.36	45.9757	4	8.33502	180.045	2	1.41782	4	700.142	4.31387	0	0
01464331102	014643311002	3	139	71	76	143	48.7	23.8153	0.531469	2	2	2	2	2	5	2	2	2	1950	61	1	1	2	2	10.7558	92.34	0.678	192.14	130.095	50.258	120.619	0.74	5.5	2.8896	40.7	21.263	4	7496.48	54.2445	4	8.7006	207.208	4	2.58854	4	661.245	4.62409	0	0
01464331201	014643312001	3	137	82	82	159.7	58.9	23.0943	0.513463	1	2	2	2	2	5	2	2	2	1943	68	1	1	2	1	18.3465	98.64	0.9492	219.975	122.13	58.3766	140.336	3.12	5.7	2.79888	45.6	21.263	4	7376.56	50.5739	4	8.70342	201	4	2.09211	4	713.68	4.46888	0	0
01464331501	014643315001	3	126	82	70	150.5	43.5	19.2051	0.465116	2	2	2	2	2	5	2	2	1	1952	59	1	1	2	1	15.3215	86.4	0.5311	211.084	108.855	59.5364	133.377	0.85	5.1	4.1412	45.8	18.1702	4	5409.21	40.3966	1	8.45586	162.395	1	1.82838	4	591.91	3.93296	0	0
01464331502	014643315002	3	113	80	69	153.6	43.1	18.2682	0.449219	2	2	2	2	2	5	2	2	2	1954	57	1	1	2	2	14.3131	97.38	0.565	202.965	115.05	55.6704	125.645	7.33	5	3.1752	43.8	21.6496	4	5659.66	39.2734	1	8.63084	157.67	1	2.06663	4	595.528	3.87714	0	0
01820610202	018206102002	3	117	68	77.2	165.8	56.6	20.5896	0.465621	2	2	2	2	2	5	2	1	1	1955	56	1	2	2	1	13.1087	91.08	0.8362	206.058	112.395	49.8714	131.057	0.39	5	3.38184	54.7	25.129	4	6064.76	45.8736	3	8.54061	175.848	2	2.2537	4	659.335	3.97669	0	0
01820610502	018206105002	3	131	79	78	160	55.3	21.6016	0.4875	2	2	2	1	2	5	2	1	2	1944	67	1	2	2	1	17.2822	105.3	0.8814	245.491	100.89	62.6292	127.965	1.23	5	4.01016	56.4	54.8972	4	6728.67	46.0209	4	8.5777	185.292	3	1.61091	4	669.06	4.18163	0	0
01820610601	018206106001	5	128	68	76	148	43.3	19.7681	0.513514	1	2	2	1	2	6	2	2	2	1962	49	1	1	2	2	16.1057	94.5	0.6215	195.62	56.64	80.0262	110.181	0.43	5	3.5196	46.3	5.4124	2	4855.83	38.2877	1	7.89217	156.013	1	0.707768	1	599.805	4.05273	0	0
01820610701	018206107001	4	137	81	79	160	53	20.7031	0.49375	2	2	2	1	2	5	2	1	1	1951	60	1	2	2	1	14.5652	79.38	0.8814	198.712	65.49	73.454	120.233	1.9	5.3	4.67208	63.7	5.0258	2	4642.68	40.6822	1	7.863	162.789	1	0.891578	1	621.177	3.88235	0	0
01820610802	018206108002	3	147	77	72	153	42	17.9418	0.470588	2	2	2	2	2	5	2	1	2	1936	75	1	2	2	1	12.4084	96.12	0.7797	191.367	96.465	63.789	103.609	0.65	5.4	4.92912	52.9	23.9692	4	5179.89	36.9258	1	8.44163	151.458	1	1.51225	4	607.797	3.97253	0	0
01820610902	018206109002	4	111	70	73	169	45.6	15.9658	0.431953	2	2	2	1	2	5	2	1	2	1940	71	1	2	2	1	15.1534	85.32	0.9153	158.893	61.065	61.856	86.2118	1.17	5.1	4.41504	44.3	10.8248	2	3699.36	31.8012	1	7.8652	125.574	1	0.987212	1	574.16	3.39739	0	0
01820611001	018206110001	3	165	97	79	157	43	17.4449	0.503185	2	2	2	2	2	5	2	2	2	1941	70	1	1	2	2	17.4782	95.04	0.8588	226.548	70.8	64.1756	143.815	1.02	5	4.77792	45.4	18.5568	4	4551.03	35.3085	1	8.12101	141.67	1	1.10322	2	641.56	4.08637	0	0
01820611301	018206113001	NA	133	85	76.8	146.9	37.2	17.2385	0.522805	2	NA	2	2	2	5	3	2	2	1932	79	1	1	1	2	19.551	100.98	1.1074	224.228	128.325	56.8302	142.269	1.31	4.9	5.78928	47.8	25.129	4	5693.62	36.8962	1	8.77634	151.291	1	2.25804	4	674.023	4.58831	0	0
01820611401	018206114001	3	170	104	76.4	160	59.1	23.0859	0.4775	1	2	2	1	2	5	2	1	2	1956	55	1	1	2	1	13.893	100.26	0.9718	195.62	33.63	78.8664	109.794	0.36	4.9	5.21808	53.7	6.95879	2	5405.57	45.4302	4	7.43004	171.529	2	0.426417	2	567.655	3.54784	0	0
01820611402	018206114002	4	158	93	92	157	56.8	23.0435	0.585987	1	2	2	1	2	5	2	2	2	1957	54	1	1	2	2	16.4139	92.34	0.8588	234.666	49.56	71.1344	152.707	1.99	5.1	5.57256	49	10.8248	2	5397.72	46.4361	4	7.73551	178.254	2	0.696709	2	711.667	4.53291	1	0
01820611501	018206115001	5	112	76	74.2	150.2	48.5	21.4982	0.494008	2	2	2	1	2	5	2	2	2	1960	51	1	1	2	2	14.6212	67.86	0.904	160.052	123.9	44.0724	90.851	0.64	4.9	4.88544	42.3	25.129	4	5581.36	48.9902	4	8.34377	179.376	2	2.81128	4	619.108	4.12189	0	0
01820611502	018206115002	4	142	90	82	164.3	56.6	20.9672	0.499087	2	2	2	2	2	5	2	1	1	1958	53	1	2	2	1	14.3131	67.68	0.8023	204.511	155.76	63.0158	108.635	0.58	5.5	5.18952	50.3	32.861	4	6103.98	44.1101	1	8.56996	179.688	2	2.47176	4	702.737	4.27716	0	1
01820611602	018206116002	4	104	68	73	157.9	45.7	18.3296	0.462318	2	2	2	2	2	2	2	2	2	1951	60	1	1	2	2	17.9824	89.82	0.7571	196.006	113.28	63.0158	111.727	0.21	5.5	4.21008	48	21.263	4	5369.09	37.9935	1	8.53452	156.434	1	1.79764	3	623.02	3.94566	0	0
01820620101	018206201001	5	173	84	71.9	149	49.5	22.2963	0.48255	1	2	2	2	2	5	2	1	1	1946	65	1	1	1	1	22.8842	94.86	0.9718	141.109	39.825	56.4436	76.9334	1.17	4.7	4.27896	45.6	7.73199	2	5118	47.2131	4	7.54375	168.198	2	0.705572	1	542.396	3.64024	0	0
01820620202	018206202002	3	107	72	75.8	158.9	55.3	21.9017	0.47703	2	2	2	2	2	5	2	1	2	1966	45	1	2	2	1	11.9323	87.48	0.9831	142.655	76.995	53.3508	73.8406	0.54	5.1	4.96104	50.1	15.464	3	5518.24	47.4493	4	8.122	177.885	2	1.44318	4	615.648	3.87444	0	0
01820620301	018206203001	3	116	79	70	160.5	47.2	18.3228	0.436137	2	2	2	2	2	2	2	2	2	1962	49	1	2	2	2	9.57942	108.36	0.8927	202.965	119.475	56.4436	126.032	0.17	5	4.22016	45.2	20.4898	4	6160.03	39.641	1	8.77542	160.79	1	2.11671	4	614.279	3.82729	0	0
01820620601	018206206001	5	112	61	71	152	43.3	18.7413	0.467105	2	2	2	2	2	5	2	2	2	1965	46	1	2	2	2	14.2851	85.5	0.7006	185.955	107.085	70.7478	93.1706	1.33	4.8	3.88416	37.3	22.0362	4	5211.69	37.6605	1	8.42899	157.971	1	1.51362	4	598.458	3.93723	0	0
01820620901	018206209001	4	113	75	80	155.4	49.3	20.4148	0.514801	2	2	2	2	2	5	2	2	2	1957	54	1	1	2	2	26.3014	83.34	1.1074	225.001	129.21	69.2014	124.485	1.43	5.1	4.33272	48.4	31.3146	4	6040.53	41.9484	1	8.59122	175.388	2	1.86716	4	687.298	4.42276	1	0
01820620902	018206209002	4	150	93	82	159.3	53.6	21.1219	0.514752	1	2	2	1	2	2	2	1	2	1955	56	1	2	2	1	16.1898	92.88	0.8814	195.62	107.97	35.1806	138.789	6.13	5	5.00976	62.4	21.6496	4	6204.14	51.8066	4	8.52001	179.959	2	3.06902	4	698.641	4.38569	0	0
01820621002	018206210002	3	103	63	72.1	164.8	50.8	18.7046	0.4375	2	2	2	1	2	5	2	1	2	1951	60	1	2	2	1	11.0079	91.26	0.9379	234.28	92.04	63.0158	150.774	0.57	4.5	6.04632	47.5	20.4898	4	5135.55	38.5702	1	8.34279	156.049	1	1.46059	3	601.515	3.64997	0	0
01820621402	018206214002	3	117	67	70.8	167.7	51.4	18.2767	0.422182	2	2	2	2	2	5	2	1	1	1936	75	1	1	2	1	14.4251	90.72	1.0509	193.687	142.485	41.7528	115.98	0.91	5.1	5.60616	48	35.9538	4	5920.27	42.5411	1	8.77387	160.357	1	3.41259	4	621.19	3.70417	0	0
01820621501	018206215001	3	98	58	78.2	151.1	48.7	21.3305	0.517538	2	2	2	2	2	5	2	2	2	1957	54	1	1	2	2	16.1338	94.32	0.8249	209.537	103.545	39.4332	155.027	1.82	4.9	4.01352	42.5	15.0774	4	6232.44	50.7198	4	8.49355	181.171	2	2.62583	4	664.196	4.39574	0	0
01820621502	018206215002	3	111	77	82.8	155.5	59.6	24.6482	0.532476	2	2	2	1	2	5	2	1	2	1954	57	1	2	2	1	17.3102	102.06	0.9153	240.852	160.185	47.1652	143.815	2.68	4.9	6.28152	53	49.8714	4	8979.47	58.2214	4	9.00874	222.049	4	3.39625	4	745.924	4.79694	0	1
01820621901	018206219001	3	101	58	73.2	164.6	54	19.9312	0.444714	2	2	2	2	2	2	2	2	1	1955	56	1	2	2	1	20.0552	98.46	0.8814	193.3	85.845	56.8302	116.753	0.53	5.1	5.28024	44.8	19.7166	4	5635.85	42.6092	1	8.34905	166.407	2	1.51055	4	611.15	3.71294	0	0
01820630201	018206302001	3	136	81	65.4	147.1	37.8	17.4689	0.444596	2	2	2	2	2	6	2	2	2	1965	46	1	1	2	2	18.8507	95.22	0.8701	151.161	93.81	53.7374	74.2272	6.62	4.9	4.36464	46.5	23.196	4	4965.55	37.3146	1	8.40431	146.814	1	1.74571	4	549.642	3.73652	0	0
01820630202	018206302002	3	173	113	80.8	162.2	52.3	19.8792	0.49815	1	2	2	2	2	2	2	1	1	1948	63	1	2	2	1	9.43937	91.08	1.0622	249.357	75.225	68.8148	168.944	2.36	4.7	6.7368	45.1	11.598	4	5116.62	40.1222	1	8.13907	161.799	1	1.09315	2	657.637	4.05448	0	0
01820630401	018206304001	5	128	72	75.2	162.1	46.3	17.6204	0.463911	2	2	2	2	2	5	2	1	2	1947	64	1	2	2	1	12.8286	84.78	0.565	164.692	88.5	50.258	102.836	7.81	5.1	3.76152	50.3	11.598	4	4547.11	37.8853	1	8.22992	145.014	1	1.76091	4	618.89	3.81795	0	0
01820630601	018206306001	5	101	65	67	154.1	47	19.7921	0.434783	2	2	2	1	2	5	2	2	2	1962	49	1	1	2	2	13.7809	87.84	0.6215	168.171	63.72	76.5468	75.387	0.26	4.8	3.41376	40.7	16.2372	4	4738.24	38.6152	1	7.93687	157.088	1	0.832432	1	531.77	3.45081	0	0
01820630602	018206306002	3	122	71	66.2	161.4	45.2	17.3513	0.410161	2	2	2	2	2	5	2	1	1	1957	54	1	2	2	1	17.2822	83.16	1.13	202.965	108.855	54.124	128.738	0.54	4.8	6.93672	46.7	20.1032	4	4774.64	36.8263	1	8.41764	146.057	1	2.01122	4	557.248	3.45259	0	0
01820630801	018206308001	4	165	91	79.2	162.3	55	20.8798	0.487985	2	2	2	2	2	5	2	1	1	1950	61	1	3	2	1	20.7834	86.4	0.8814	202.965	49.56	75.7736	120.233	0.33	4.6	4.5024	46.9	6.9588	2	4642.83	40.7347	1	7.66902	160.127	1	0.654054	1	607.387	3.74237	0	0
01820630802	018206308002	4	96	64	75.4	144.9	40.9	19.4799	0.520359	2	2	2	2	2	6	2	2	2	1951	60	1	1	2	2	17.3382	74.88	0.8362	222.682	85.845	51.8044	160.439	0.4	5	3.5364	39.2	10.4382	2	4589.56	41.6077	1	8.07528	157.306	1	1.6571	3	608.876	4.20205	0	0
01820631002	018206310002	5	125	62	69.5	156.5	47	19.1897	0.444089	2	2	2	2	2	2	2	2	2	1959	52	1	1	2	2	17.8704	85.5	0.5537	233.506	136.29	67.2684	142.269	0.25	5	4.0152	34.7	23.9692	4	5896.82	39.5868	1	8.67015	166.378	2	2.02606	4	602.576	3.85032	0	0
01820631901	018206319001	5	109	81	77.2	156.4	46.8	19.1325	0.493606	2	2	2	2	2	5	2	2	2	1947	64	1	2	2	2	16.4699	89.46	0.791	210.31	134.52	44.8456	141.109	0.7	5.3	5.60952	40.2	24.3558	4	5996.9	43.7612	1	8.70236	166.498	2	2.99963	4	671.822	4.29554	0	0
03047610101	030476101001	3	110	55	73.6	155.5	52.3	21.6292	0.473312	2	2	2	2	2	5	2	1	2	1954	57	1	2	2	1	14.3691	74.52	0.9379	187.114	71.685	73.454	98.1964	0.33	4.7	5.50368	43.8	15.464	4	4774.11	42.6425	2	7.8902	170.659	2	0.975917	1	580.719	3.73453	0	0
03047610102	030476101002	3	112	58	85.8	156	60.7	24.9425	0.55	1	2	2	1	2	5	2	2	2	1961	50	1	1	2	2	18.4866	90.9	0.7119	187.114	44.25	60.3096	108.635	1.27	4.8	4.26048	34.9	18.1702	4	5638.25	52.552	4	7.60647	189.724	3	0.733714	2	652.635	4.18356	1	0
03047610302	030476103002	3	114	63	85.8	156.7	61.1	24.883	0.547543	2	2	2	2	2	5	2	2	2	1957	54	1	1	2	2	18.5986	111.06	0.5763	220.749	76.995	52.191	156.573	1.48	5.1	3.54984	35.4	11.9846	4	7442.89	56.0904	4	8.36066	208.039	4	1.47525	4	717.345	4.57782	1	0
03047610401	030476104001	4	120	80	75.6	143.4	45.3	22.0293	0.527197	2	2	2	2	2	5	2	2	2	1958	53	1	1	1	2	12.6325	97.74	0.5989	263.275	123.9	64.1756	175.516	0.7	5.3	3.822	36	23.5826	4	7035.7	46.8932	4	8.70864	191.845	3	1.93064	4	658.373	4.59117	0	0
03047610501	030476105001	3	107	66	90.9	157.3	61	24.6531	0.577877	2	2	2	2	2	5	2	2	2	1960	51	1	1	2	2	16.89	119.52	0.6667	248.97	107.085	50.6446	175.13	1.76	5.2	4.32936	34	23.196	4	8533.07	56.8567	4	8.76396	216.059	4	2.11444	4	796.644	5.06449	1	0
03047610502	030476105002	3	124	80	82	179.3	64.8	20.1565	0.457334	2	2	2	2	2	5	2	1	1	1962	49	1	2	2	1	13.5288	83.16	0.8249	183.248	113.28	75.387	86.985	0.21	5.2	4.12944	39.3	20.8764	4	5635.75	40.2738	1	8.45748	170.473	2	1.50265	4	693.514	3.86789	0	0
03047610701	030476107001	3	119	69	90.9	163.6	59	22.0437	0.555623	2	2	2	2	2	5	2	1	2	1952	59	1	2	1	1	14.8173	95.22	0.9605	159.279	100.005	46.392	90.851	1.03	5.2	5.90016	46.5	22.0362	4	6402.5	50.3505	3	8.46826	186.672	3	2.15565	4	769.765	4.70517	1	0
03047611001	030476110001	4	146	77	77.8	144.6	47.3	22.6217	0.538036	2	2	2	2	2	5	2	2	2	1936	75	1	1	1	2	12.4084	100.8	0.7797	193.3	50.445	50.258	115.98	1.2	5	3.44736	35.2	27.062	4	5701.68	49.9452	4	7.84087	177.374	2	1.00372	2	610.02	4.21867	0	0
03047611202	030476112002	4	132	80	73.8	156.7	54.2	22.073	0.470964	2	2	2	2	2	5	2	1	2	1958	53	1	1	2	1	12.0443	106.2	0.9153	214.563	82.305	62.6292	119.073	0.24	5.2	7.53648	42.9	32.861	4	6505.02	46.8449	4	8.38261	185.029	3	1.31416	4	618.637	3.9479	0	0
03047611901	030476119001	3	100	59	76.6	157.1	49.2	19.9348	0.487588	2	2	2	2	2	5	2	2	2	1954	57	1	1	2	2	11.8762	92.88	0.7345	248.197	207.975	38.2734	158.506	0.41	5.4	4.032	34.4	51.4178	4	7849.04	49.0509	4	9.17558	182.914	3	5.43393	4	702.849	4.4739	0	1
03047612201	030476122001	3	134	78	82.8	168.3	63.7	22.4891	0.491979	2	2	2	2	2	5	2	1	2	1961	50	1	3	2	1	18.7667	84.78	0.9153	232.347	93.81	73.454	145.362	0.25	5.2	6.76536	38.5	13.531	4	5922.94	45.4663	4	8.28818	186.393	3	1.27713	4	686.262	4.07761	0	0
03047612701	030476127001	3	109	59	65.9	162	46.5	17.7183	0.40679	2	2	2	2	2	5	2	1	2	1963	48	1	2	2	1	12.2404	80.64	0.7119	171.264	49.56	51.8044	98.1964	0.21	5.2	4.97952	38.7	21.263	4	3735.73	36.9212	1	7.60003	134.66	1	0.956675	2	500.842	3.09162	0	0
03047620201	030476202001	3	110	60	79.4	170.5	59.5	20.4677	0.465689	2	2	2	2	2	5	2	1	2	1951	60	1	2	2	1	9.91554	92.34	0.8701	159.666	78.765	36.727	103.609	0.61	4.9	5.14248	40.8	19.33	4	5392.1	48.8058	4	8.1988	167.81	2	2.14461	4	650.985	3.81809	0	0
03047620502	030476205002	3	128	79	80	162.5	65.4	24.7669	0.492308	2	2	2	2	2	5	2	2	2	1962	49	1	1	2	2	11.4561	90.18	0.6102	158.119	37.17	54.5106	87.3716	0.38	4.7	3.02232	35.6	16.2372	4	5387.54	53.2196	4	7.42416	183.873	3	0.681886	1	593.933	3.65497	1	0
03047620602	030476206002	3	108	65	84.6	151	54.2	23.7709	0.560265	2	2	2	2	2	5	2	2	2	1959	52	1	1	2	2	15.6856	91.8	0.7797	194.073	61.95	57.6034	118.3	0.41	5.4	4.91568	36.2	18.1702	4	5836.94	50.8539	4	7.95279	189.045	3	1.07546	2	672.806	4.45567	1	0
03047620701	030476207001	3	141	86	81.4	169.5	60.6	21.0928	0.480236	2	2	2	2	2	5	2	1	2	1951	60	1	2	2	1	14.6772	95.94	0.9153	217.269	75.225	100.903	102.449	0.46	4.8	5.31552	47.1	13.9176	4	5633.98	39.4805	2	8.19106	172.772	2	0.745521	2	666.752	3.93364	0	0
03047620702	030476207002	3	158	88	73.8	149.5	49	21.9237	0.493645	2	2	2	2	2	5	2	2	2	1952	59	1	1	2	2	16.4699	92.16	0.6441	208.764	61.065	63.0158	127.191	0.17	5.1	3.95304	40.3	18.5568	4	5379.75	45.4539	4	7.94232	174.125	2	0.969043	2	586.143	3.92069	0	0
03047621001	030476210001	2	106	69	86.2	151	54.3	23.8147	0.570861	2	2	2	2	2	5	2	2	2	1949	62	1	1	2	2	15.9937	97.02	0.7458	269.847	71.685	65.722	186.728	0.71	5	3.54984	40.9	17.397	4	6328.17	49.8025	4	8.15405	194.187	3	1.09073	2	702.879	4.65483	1	0
03047621002	030476210002	2	111	64	86	167.6	64.3	22.8909	0.513126	2	1	2	2	2	5	2	2	2	1945	66	1	2	2	1	10.5037	91.62	0.9379	213.403	83.19	44.0724	155.027	1.61	4.5	3.93288	41.8	14.3042	4	6098.82	52.7001	4	8.24563	188.75	3	1.88758	4	709.124	4.23105	0	1
03047621101	030476211001	2	145	84	103	165.4	87.2	31.8747	0.622733	1	2	2	2	2	5	2	2	2	1950	61	1	1	1	2	14.6772	90.54	0.8927	248.584	134.52	50.6446	167.011	5.14	5	4.98288	40	30.928	4	10059.6	74.848	4	8.71436	277.767	4	2.65616	4	897.579	5.42672	1	0
03047621202	030476212002	4	138	76	83	151	51	22.3674	0.549669	2	2	2	2	2	5	2	2	2	1951	60	1	1	2	2	14.9293	66.96	0.6328	189.434	54.87	71.1344	108.248	1.48	5	5.36088	34.9	10.0516	2	4222.75	43.7861	1	7.51591	168.112	2	0.771357	1	623.821	4.13126	1	0
03047621302	030476213002	3	124	76	88.4	156.5	59.2	24.1709	0.564856	2	2	2	2	2	5	2	2	2	1962	49	1	1	2	2	17.5623	113.4	0.8362	283.764	69.03	53.3508	208.377	0.7	5.2	5.39616	38.5	22.0362	4	7150.48	53.9405	4	8.27232	199.949	3	1.29389	4	731.273	4.67267	1	0
03047621601	030476216001	3	113	59	74.1	165.6	59.5	21.6968	0.447464	2	2	2	2	2	5	2	1	2	1956	55	1	2	2	1	17.0021	90	0.8023	167.784	71.685	48.325	98.9696	1.41	4.9	3.74976	44.7	20.4898	4	5460.77	48.1462	4	8.07894	175.287	2	1.48339	4	598.65	3.61503	0	0
03047621801	030476218001	3	115	65	87.6	161.1	62.9	24.2359	0.543762	2	2	2	2	2	5	2	1	2	1956	55	1	2	2	1	15.1534	92.7	0.9605	186.341	92.04	74.2272	94.3304	0.88	5.1	4.58304	43.7	17.7836	4	6724.01	49.5926	4	8.35844	202.575	4	1.23998	2	732.2	4.545	0	0
03047621802	030476218002	3	104	56	76.2	147	53.4	24.7119	0.518367	2	2	2	2	2	5	2	2	2	1961	50	1	1	2	2	15.5175	96.66	0.5537	232.347	60.18	49.0982	167.784	4.04	5.5	3.80016	38.3	15.464	4	6264.47	55.4847	4	7.97539	197.087	3	1.22571	2	607.725	4.13418	0	0
03047622002	030476220002	3	126	77	75.4	161.3	55.2	21.2163	0.467452	2	2	2	2	2	5	2	1	2	1946	65	1	2	2	1	14.7893	94.68	0.8249	188.274	99.12	48.325	115.98	0.34	5.3	4.73256	47.4	23.9692	4	6120.49	47.704	4	8.45369	179.356	2	2.05111	4	637.408	3.95169	0	0
03047630301	030476303001	3	123	74	75.4	164	56.8	21.1184	0.459756	2	2	2	2	2	5	3	1	1	1956	55	1	2	2	1	20.1952	87.66	0.8588	166.238	38.055	65.722	88.5314	1.31	4.9	4.1748	42.3	11.9846	4	4506.13	42.4503	1	7.41935	156.685	1	0.57903	1	559.419	3.41109	0	0
03047630601	030476306001	3	115	70	74	152.8	52.4	22.4432	0.484293	2	2	2	2	2	5	2	2	2	1965	46	1	1	2	2	12.4644	94.32	0.6667	252.45	177.885	45.2322	173.97	3.07	5.1	3.74976	36.1	33.2476	4	8225.99	53.0789	4	9.03468	202.767	4	3.93271	4	668.567	4.37544	0	1
03047630602	030476306002	3	112	81	78.6	172.5	62.7	21.0712	0.455652	2	2	2	2	2	5	2	1	2	1965	46	1	3	2	1	16.4979	81.72	1.0057	166.238	53.985	44.459	103.222	1.57	5.3	4.89048	45.6	18.5568	4	4581.41	46.8104	3	7.69886	162.224	1	1.21426	2	605.13	3.508	0	0
03047630802	030476308002	4	114	67	76.8	163.4	52.9	19.8131	0.470012	1	2	2	2	2	2	2	2	2	1937	74	1	1	2	2	17.1141	108	0.7458	204.511	72.57	60.3096	131.057	1.31	5.3	3.18528	37.2	13.1444	4	5717.45	41.8121	2	8.27354	163.924	1	1.20329	2	635.408	3.88866	0	0
03047631101	030476311001	3	122	62	70.6	154	46.7	19.6913	0.458442	2	1	2	2	2	5	2	2	2	1951	60	1	1	2	2	11.316	77.94	0.7006	197.553	87.615	51.0312	129.898	0.58	5.1	4.52592	37.8	16.6238	4	4794.74	42.4392	2	8.13574	160.204	1	1.71689	4	574.384	3.72976	0	1
03047631102	030476311002	3	119	72	80.2	163.4	57.4	21.4985	0.49082	2	NA	2	2	2	5	2	1	2	1947	64	1	2	2	1	16.0497	69.84	0.8023	189.434	194.7	30.1548	110.954	0.32	5.2	3.8976	43.1	48.325	4	7188.66	56.046	4	8.82452	189.714	3	6.45668	4	707.726	4.33125	0	1
03047631402	030476314002	4	146	79	70.8	156.4	49.3	20.1546	0.452685	2	2	2	2	2	5	1	1	2	1949	62	1	2	2	1	22.9402	164.7	1.0848	236.986	80.535	88.1448	122.939	0.77	5.3	7.52136	45.7	25.9022	4	8262.06	40.5857	1	8.79967	177.354	2	0.913667	1	623.017	3.98348	0	0
03047631501	030476315001	2	123	73	82.6	156.5	55.2	22.5377	0.527796	2	2	2	2	2	5	2	2	2	1945	66	1	1	2	2	11.7922	95.94	0.7571	207.604	106.2	54.124	128.738	1.15	5.3	3.60024	39.4	24.7424	4	6718.05	49.7623	4	8.5359	192.38	3	1.96216	4	705.065	4.50521	1	0
03047631701	030476317001	3	160	79	72	166.7	52.1	18.7485	0.431914	1	2	2	2	2	5	2	1	2	1927	84	1	2	2	1	14.4251	109.62	1.243	142.269	59.295	59.923	67.2684	3.04	5.2	6.41424	39.8	15.0774	4	5222.11	39.2126	1	8.0864	151.608	1	0.98952	1	582.221	3.49263	0	0
03047631801	030476318001	3	168	84	76.2	151.3	46.1	20.1383	0.503635	1	2	2	2	2	5	2	2	2	1942	69	1	1	2	2	20.6994	102.6	0.7458	194.846	64.605	57.6034	124.485	0.63	4.9	3.16176	37.2	12.7578	4	5433.42	42.7267	1	8.10598	163.241	1	1.12155	2	617.676	4.08246	0	0
03047632001	030476320001	3	92	52	77.6	155.5	53.7	22.2082	0.499035	2	2	2	2	2	5	2	2	2	1965	46	1	1	2	2	11.4841	99.18	0.6328	197.939	65.49	54.5106	126.032	0.45	5	4.3512	38.3	17.397	4	5859.64	48.1881	4	8.08569	179.569	2	1.20142	2	627.449	4.03504	0	0
03047632201	030476322001	NA	118	75	72	155	52.8	21.9771	0.464516	2	2	2	2	2	5	2	2	2	1952	59	1	1	2	2	14.1451	85.86	0.5989	148.454	37.17	37.1136	104.769	0.53	4.7	4.45536	30.4	6.5722	2	4590.8	51.2749	4	7.37507	162.083	1	1.00152	2	531.005	3.42584	0	0
03047632202	030476322002	3	158	90	84	163	62.1	23.3731	0.515337	2	2	2	2	2	5	2	1	2	1952	59	1	2	2	1	16.2178	81.54	0.678	219.202	68.145	36.3404	159.279	0.77	5.2	6.59232	48.9	23.5826	4	5404.45	55.9129	4	7.92958	185.339	3	1.87519	4	666.085	4.08641	0	0
03047632301	030476323001	4	119	67	61.8	165.5	45.3	16.5387	0.373414	2	2	2	2	2	2	2	1	2	1947	64	1	2	2	1	8.54305	87.12	0.904	169.331	65.49	55.2838	98.1964	1.92	5	5.68008	42.3	15.8506	4	3964.83	34.1502	1	7.95604	131.583	1	1.18461	2	491.683	2.97089	0	0
03047632401	030476324001	3	118	67	78.2	163.9	54.4	20.2507	0.47712	2	2	2	2	2	5	2	1	2	1951	60	1	2	2	1	11.4001	70.74	1.0848	178.996	69.03	56.8302	99.7428	1.39	4.9	4.85016	46.1	22.4228	4	4262.98	41.8929	2	7.80041	157.964	1	1.21467	2	609.992	3.72173	0	0
03047632402	030476324002	3	124	71	75.2	151.5	49.2	21.4358	0.49637	2	2	2	2	2	5	2	2	2	1952	59	1	1	2	2	9.91554	95.04	0.6328	225.388	37.17	73.8406	143.042	0.27	5.1	3.61872	42	8.5052	2	4871.29	42.31	2	7.47665	160.268	1	0.503382	2	562.244	3.71118	0	0
03047632702	030476327002	3	140	69	79.4	157.2	57.9	23.4301	0.505089	2	2	2	2	2	2	2	2	2	1955	56	1	1	2	2	12.0163	88.74	0.6441	198.712	51.33	54.8972	130.284	0.39	4.7	3.15	39.8	13.531	4	5361.03	50.2294	4	7.73084	181.134	2	0.93502	1	613.829	3.90476	0	0
03110610102	031106101002	3	106	61	80.1	137.7	41	21.623	0.581699	2	2	2	2	2	5	2	1	2	1959	52	1	2	2	1	14.8733	91.98	0.904	175.13	102.66	51.8044	91.6242	0.47	5.5	5.25672	40.4	31.7012	4	6197.58	47.8306	3	8.45985	182.927	3	1.98168	3	677.634	4.92109	0	0
03110610202	031106102002	4	110	77	84	160.5	59.7	23.1752	0.523364	2	2	2	2	2	5	2	1	2	1951	60	1	2	2	1	12.0443	85.68	0.9266	142.655	119.475	32.0878	75.387	8.11	5.1	5.0316	44.1	35.1806	4	6740.17	58.9046	4	8.54058	197.93	3	3.72338	4	717.409	4.46984	0	0
03110610301	031106103001	3	116	57	74	150	44.1	19.6	0.493333	2	2	2	2	2	5	2	2	2	1956	55	1	1	2	2	9.8035	96.12	0.7571	244.331	121.245	46.0054	165.078	0.79	5.4	4.72416	41.3	33.2476	4	6144.31	44.6558	1	8.67026	169.937	2	2.63545	4	641.6	4.27733	0	0
03110610302	031106103002	3	132	72	78	152.7	50.5	21.6577	0.510806	2	2	2	2	2	5	2	1	2	1950	61	1	2	2	1	7.73076	94.14	0.7684	198.712	69.03	52.5776	115.98	0.99	4.9	4.52928	44.5	30.1548	4	5572.76	47.1475	3	8.08618	175.128	2	1.31292	4	630.722	4.13046	0	0
03110610901	031106109001	3	113	67	76	147.7	46.2	21.1778	0.514557	2	2	2	2	2	6	2	2	2	1949	62	1	1	2	2	17.7583	103.86	0.7797	184.022	52.215	59.5364	106.702	0.48	5.6	4.1328	40.5	17.7836	4	5504.85	44.6369	2	7.90527	167.416	2	0.877026	1	600.8	4.06771	0	0
03110610902	031106109002	3	123	61	72	156.5	45.1	18.414	0.460064	2	2	2	2	2	6	2	2	2	1944	67	1	2	2	1	13.0807	90.36	0.7232	175.13	66.375	48.7116	99.3562	3.68	5.2	4.6368	48.3	27.062	4	4550	39.9131	1	8.00597	147.422	1	1.36261	3	576.43	3.68326	0	0
03110611001	031106110001	3	113	66	74.1	160.4	48.9	19.0064	0.46197	2	2	2	2	2	5	2	1	2	1952	59	1	2	2	1	14.3971	92.52	0.8249	194.846	106.2	41.7528	124.099	0.18	4.8	6.11184	31.4	28.995	4	5535.43	43.8974	1	8.4996	161.547	1	2.54354	4	629.82	3.92656	0	0
03110611002	031106110002	3	121	74	72	148.1	42	19.1487	0.486158	2	2	2	2	2	5	2	2	2	1952	59	1	1	2	2	14.8173	91.98	0.7232	196.779	83.19	49.8714	121.392	0.25	5.2	3.33648	42.3	25.5156	4	5115.57	41.8296	1	8.24955	157.968	1	1.66809	4	593.968	4.01059	0	0
03110611101	031106111001	3	114	76	95	146.2	47.8	22.3632	0.649795	2	2	2	2	2	5	2	2	2	1947	64	1	2	2	2	11.5401	94.32	0.6215	235.053	60.18	75.7736	134.537	11.65	5.5	3.38184	40	24.7424	4	5564.4	44.5643	1	7.95089	177.807	2	0.794208	2	755.334	5.16644	1	0
03110611102	031106111002	3	118	71	87	166.7	66.3	23.8585	0.521896	2	2	2	2	2	5	2	2	2	1941	70	1	2	2	1	16.0217	110.16	0.9266	217.269	53.1	48.7116	144.975	2.58	5.4	6.4092	45.3	23.5826	4	6523.38	53.9261	4	7.98096	190.413	3	1.09009	2	694.344	4.16523	0	0
03110611301	031106113001	3	98	64	71	168.2	51.7	18.2742	0.422117	2	2	2	2	2	5	3	2	2	1948	63	1	2	2	1	9.66345	108.18	0.791	190.594	51.33	50.6446	120.619	0.59	5.3	3.9732	42.6	19.33	4	4891.82	39.5546	1	7.92892	144.895	1	1.01353	2	562.954	3.34693	0	0
03110611401	031106114001	3	102	55	77	150.3	48.8	21.6024	0.512309	2	2	2	2	2	5	2	2	2	1951	60	1	2	2	2	11.6242	88.56	0.7345	180.156	54.87	47.5518	110.568	0.47	5.5	4.2084	40.5	22.0362	4	5011.54	47.6567	4	7.7955	168.401	2	1.1539	2	600.253	3.9937	0	0
03110611402	031106114002	3	148	70	99	164	74.9	27.848	0.603659	2	2	2	2	2	5	2	2	1	1947	64	1	2	2	1	15.7416	94.5	1.1526	214.176	123.015	40.2064	138.016	0.53	5.6	8.36808	48.9	35.9538	4	8689	68.3742	4	8.66776	241.38	4	3.05959	4	858.108	5.23237	1	0
03110611601	031106116001	3	104	66	101	147.4	57.9	26.6492	0.68521	2	2	2	2	2	5	2	2	2	1957	54	1	1	2	2	20.8955	94.86	0.678	258.249	68.145	55.2838	177.063	0.44	5.1	4.1916	40	25.9022	4	6871.89	58.6796	4	8.08089	215.349	4	1.23264	2	816.17	5.53711	1	0
03110611602	031106116002	3	119	67	85	171.5	70.1	23.8336	0.495627	2	2	2	2	2	5	2	1	2	1955	56	1	2	2	1	10.9799	89.64	0.7684	177.063	139.83	44.459	94.717	0.51	5	4.13952	47.7	37.8868	4	7605.54	56.1308	4	8.74308	208.379	4	3.14515	4	743.162	4.33331	0	0
03110612402	031106124002	3	97	62	73.1	167.1	55.3	19.8049	0.437463	2	2	2	2	2	5	3	1	1	1956	55	1	2	2	1	15.9657	97.2	0.8362	194.073	67.26	65.3354	106.702	1.74	5.1	4.93416	42.5	22.0362	4	5182.15	40.5286	1	8.09219	160.265	1	1.02946	1	591.539	3.54003	0	0
03110612501	031106125001	3	108	62	65	155	47.2	19.6462	0.419355	2	2	2	2	2	5	2	1	2	1938	73	1	2	2	1	16.89	81	0.8814	170.877	77.88	37.1136	108.635	1.19	5	5.50368	37	25.129	4	4712.73	45.9792	4	8.05647	158.279	1	2.09842	4	523.671	3.37852	0	0
03110620101	031106201001	3	177	77	74.1	162.1	53.1	20.2082	0.457125	1	2	2	2	2	5	2	2	2	1943	68	1	2	2	1	10.0556	93.24	0.8249	238.146	65.49	60.6962	165.465	0.31	5	3.81192	42.9	11.9846	4	5091.87	42.0094	1	8.02393	162.149	1	1.07898	1	594.573	3.66794	0	0
03110620201	031106202001	3	108	69	96.6	164.2	75.1	27.8544	0.588307	2	2	2	2	2	5	2	1	2	1958	53	1	3	2	1	11.7082	99.9	0.7797	201.032	105.315	44.0724	137.63	0.91	5.5	4.19832	45.4	19.33	4	8498.79	66.5686	4	8.56798	238.656	4	2.38959	4	827.667	5.0406	1	0
03110620302	031106203002	4	113	73	74.8	172.7	50.7	16.999	0.433121	2	2	2	2	2	5	2	1	2	1956	55	1	2	2	1	13.5288	102.24	0.7006	178.223	57.525	68.8148	102.062	0.78	4.9	4.06224	44	7.3454	2	4453.82	33.7517	1	7.9864	135.761	1	0.835939	1	597.382	3.45908	0	0
03110620601	031106206001	3	103	54	84.8	158.3	57	22.7464	0.535692	2	2	2	2	2	5	2	2	2	1960	51	1	2	2	2	11.8482	92.34	0.5424	173.197	95.58	61.4694	92.3974	1.07	4.7	4.16976	37.5	19.33	4	6374.91	48.3816	4	8.39229	190.895	3	1.55492	4	711.667	4.49568	1	0
03110620602	031106206002	3	127	79	79.5	169.3	57.7	20.1308	0.469581	2	2	2	2	2	2	2	1	1	1958	53	1	3	2	1	15.3495	95.94	0.8362	161.212	85.845	59.1498	88.918	3.34	4.8	6.76704	43.6	13.1444	4	5590.84	42.5744	1	8.32312	167.551	2	1.45132	3	661.688	3.90838	0	0
03110620701	031106207001	3	122	78	79.1	163.6	58.4	21.8196	0.483496	2	2	2	2	2	5	2	2	1	1966	45	1	2	2	1	15.2654	100.8	0.9379	243.558	76.11	47.1652	184.022	0.39	5.2	6.8964	47.9	12.3712	4	6059.51	49.3129	4	8.25217	180.059	2	1.61369	4	652.747	3.98989	0	0
03110620802	031106208002	3	132	79	79.4	164.9	57.2	21.0356	0.481504	2	2	2	2	2	5	2	1	2	1959	52	1	3	2	1	14.7333	96.12	0.8814	174.743	76.11	53.3508	110.568	0.46	5.5	3.6204	47.9	10.8248	2	5644.9	45.693	4	8.20463	172.589	2	1.4266	4	651.448	3.95056	0	0
03110620901	031106209001	3	112	69	76.1	147.2	44.3	20.445	0.516984	2	2	2	2	2	5	2	2	2	1939	72	1	1	1	2	13.1087	109.8	0.5537	149.228	72.57	49.0982	92.3974	0.32	5.1	4.25376	35.9	7.732	2	5973.43	45.6547	4	8.29006	169.491	2	1.47806	4	630.874	4.28583	0	0
03110621001	031106210001	3	130	71	72	157.8	46.4	18.6339	0.456274	2	2	2	2	2	5	2	1	1	1928	83	1	1	1	1	16.806	82.8	1.0283	170.104	86.73	35.9538	124.872	5.49	4.8	5.57256	41	9.2784	2	4701.89	43.9846	2	8.18608	152.539	1	2.41226	4	589.398	3.73509	0	0
03110621301	031106213001	3	132	71	76.2	155.3	48.5	20.1094	0.490663	2	2	2	2	2	5	2	2	2	1942	69	1	2	2	1	15.8257	100.62	0.5763	201.419	91.155	62.6292	122.939	2.38	4.9	4.04712	40.7	15.8506	4	5879.88	42.1865	1	8.43077	169.538	2	1.45547	3	642.424	4.13667	0	0
03110621602	031106216002	3	116	64	89.2	166.9	68.4	24.5552	0.534452	2	2	2	2	2	5	2	1	2	1962	49	1	3	2	1	19.1028	94.32	1.13	203.352	169.035	32.861	134.923	0.68	5.3	4.8132	46.3	35.5672	4	8782.78	63.8478	4	8.98365	220.595	4	5.14394	4	801.342	4.80133	0	1
03110621701	031106217001	3	99	58	73.2	162.6	46	17.3987	0.450185	2	2	2	2	2	5	2	2	2	1953	58	1	1	2	2	19.3269	98.28	0.8701	176.29	107.085	54.8972	102.836	0.68	5.2	4.77456	40	18.5568	4	5283.03	37.2357	1	8.5683	149.077	1	1.95065	4	627.199	3.85731	0	0
03110621901	031106219001	4	112	68	82.2	177.6	67	21.2417	0.462838	2	2	2	2	2	5	2	1	2	1962	49	1	2	2	1	16.3018	86.76	0.9944	204.125	128.325	46.392	117.14	0.33	4.9	4.36464	45.8	40.593	4	6411.7	48.5264	4	8.62456	183.2	3	2.7661	4	708.939	3.99177	0	0
03110621902	031106219002	3	120	76	88.2	161.7	56.7	21.6852	0.545455	2	2	2	2	2	5	2	2	2	1962	49	1	2	2	2	15.7696	96.84	0.5763	210.31	117.705	41.7528	140.722	0.81	4.7	4.61832	32.7	27.8352	4	6752.44	51.2391	4	8.64809	187.535	3	2.81909	4	762.762	4.71714	1	0
03110630401	031106304001	3	102	70	87.9	156.2	57.3	23.4851	0.56274	2	2	2	2	2	5	2	2	2	1965	46	1	2	2	2	15.2094	106.74	0.7345	156.96	61.065	57.2168	90.4644	1.33	5.2	3.1416	34.2	9.27839	2	6447.72	50.9036	3	8.08919	189.975	3	1.06726	1	711.04	4.55211	1	0
03110630502	031106305002	3	126	72	85.4	162.9	60.5	22.7989	0.524248	2	2	2	2	2	5	1	1	2	1948	63	1	2	2	1	17.7864	101.88	0.8814	230.414	103.545	48.325	170.877	1.52	5.4	6.55032	42	11.2114	4	7006.2	52.0568	4	8.57065	195.401	3	2.14268	4	731.934	4.49315	0	0
03110630601	031106306001	3	101	65	72.5	172.7	48.9	16.3955	0.419803	2	2	2	2	2	5	2	1	2	1954	57	1	2	2	1	14.9293	97.92	0.904	217.656	77.88	54.5106	147.681	16.81	4.9	6.86448	45.8	15.464	4	4487.77	34.4817	1	8.24617	135.2	1	1.42871	4	597.848	3.46177	0	0
03110630602	031106306002	3	107	75	83.5	155.1	61	25.3575	0.538362	2	2	2	2	2	5	2	2	2	1959	52	1	1	2	2	10.3077	93.78	0.5876	210.31	82.305	66.4952	134.15	0.44	4.8	2.91816	37.7	9.66499	2	6843.1	53.3536	4	8.25824	209.408	4	1.23776	1	689.563	4.44592	1	0
03110630701	031106307001	3	119	70	67.4	158.6	49.6	19.7186	0.424968	2	2	2	2	2	5	2	1	2	1955	56	1	2	2	1	22.52	93.96	0.7684	168.558	44.25	52.191	113.66	0.68	5.1	4.4268	43.2	2.7062	2	4578.06	42.0258	1	7.63958	150.642	1	0.847847	2	514.908	3.24658	0	0
03110630702	031106307002	3	106	64	84.6	158.5	54.8	21.8133	0.533754	2	2	2	2	2	5	2	2	2	1965	46	1	1	2	2	16.4139	96.3	0.7345	213.017	78.765	68.8148	139.563	0.92	5.1	3.22896	37.3	4.6392	2	5919.38	44.777	1	8.24079	179.759	2	1.14459	2	697.171	4.39855	1	0
03110630802	031106308002	3	111	75	84.6	166.8	60.4	21.7093	0.507194	2	2	2	2	2	5	2	1	2	1962	49	1	2	2	1	16.0777	100.62	0.904	190.207	115.935	38.2734	128.738	8	5	5.00808	46.4	23.196	4	6885.63	52.637	4	8.67123	188.246	3	3.02913	4	733.586	4.398	0	0
03110631101	031106311001	3	114	74	87.9	159.4	63.1	24.8343	0.551443	2	2	2	2	2	5	2	2	2	1963	48	1	3	2	2	10.9519	91.98	0.6893	202.965	75.225	65.3354	127.965	1.95	4.8	4.7796	40.3	9.66499	2	6436.69	52.109	4	8.14891	202.373	4	1.15137	2	716.289	4.49366	1	0
03110631202	031106312002	3	100	51	97.9	154.1	64.1	26.9931	0.635302	2	2	2	2	2	5	2	2	2	1947	64	1	1	2	2	9.88753	98.1	0.5537	218.429	56.64	61.4694	154.253	1.28	5	2.9652	39.6	2.7062	2	6824.94	57.8613	4	7.92956	214.043	4	0.921434	2	776.303	5.03766	1	0
03110631401	031106314001	3	128	80	78.9	148.8	50.2	22.6724	0.530242	2	2	2	2	2	5	2	2	2	1955	56	1	2	1	2	12.1563	109.26	0.6893	234.666	46.905	99.3562	135.697	0.72	5.4	5.9052	40.4	0	2	6017.83	42.9047	2	7.84871	177.949	2	0.472089	1	619.263	4.16171	0	0
03110631701	031106317001	3	112	64	87.5	156.4	53.3	21.7898	0.559463	2	2	2	2	2	5	2	2	2	1957	54	1	1	2	2	15.0974	103.14	0.6215	242.398	68.145	67.655	170.104	3.14	5.2	4.13112	39.3	4.63919	2	5979.67	44.9616	4	8.16458	177.905	2	1.00724	2	714.401	4.56778	1	0
03110631702	031106317002	3	121	67	86.6	165.4	63.7	23.2846	0.523579	2	2	2	2	2	5	2	1	1	1956	55	1	2	2	1	17.0861	92.88	0.8588	194.846	61.065	56.057	131.057	0.8	5.2	6.59736	47.6	7.732	2	5747.22	50.0606	4	7.9501	185.115	3	1.08934	2	688.479	4.16251	0	0
03110631901	031106319001	3	134	85	83.9	171.9	63	21.3201	0.488074	2	2	2	2	2	5	1	1	1	1954	57	1	2	2	1	14.7052	104.22	0.8023	224.615	73.455	57.99	154.64	2.46	5	8.59656	42.2	11.9846	4	6010.02	45.6891	4	8.25003	175.891	2	1.26668	4	692.178	4.02663	0	0
03110632101	031106321001	3	118	73	83.7	168.1	66.9	23.675	0.497918	2	2	2	2	2	5	2	1	2	1943	68	1	1	1	1	23.5284	117.36	0.904	190.207	63.72	48.325	134.923	2.96	5.3	6.09672	40.9	6.9588	2	7065.58	54.1089	4	8.2266	194.765	3	1.31857	4	688.566	4.09617	0	0
03110632301	031106323001	3	129	82	79.2	154.5	54.9	22.9993	0.512621	2	2	2	2	2	5	2	1	2	1955	56	1	2	2	1	17.9544	130.86	0.8023	192.527	93.81	56.057	121.392	0.71	5.4	5.57088	47.6	15.0774	4	8176.96	51.4614	4	8.72225	200.606	3	1.67348	4	690.802	4.47121	0	0
03110632501	031106325001	3	148	57	83.9	173.5	65.6	21.7924	0.483573	2	2	2	2	2	5	2	1	1	1952	59	1	2	1	1	18.1225	105.48	0.8362	271.393	84.96	67.2684	190.98	2.6	5.5	5.99592	45.3	13.1444	4	6448.8	45.4192	4	8.40755	183.221	3	1.263	4	705.394	4.06567	0	0
03404310102	034043101002	4	125	80	87.8	157.1	61.7	24.9996	0.55888	2	2	2	2	2	5	2	2	2	1965	46	1	1	2	2	14.7613	81.18	0.5763	221.522	43.365	67.655	144.202	0.25	5.3	3.45408	37.4	9.66501	2	5143.04	50.6906	4	7.47317	186.826	3	0.640973	1	656.145	4.17661	1	0
03404310201	034043102001	3	104	73	79.2	157.3	49.5	20.0054	0.503497	2	2	2	2	2	6	2	2	1	1949	62	1	2	1	2	7.45066	88.92	0.5537	274.486	62.835	68.0416	195.233	0.26	5.2	3.10632	33.6	11.2114	4	4814.81	40.1967	1	7.9351	158.745	1	0.923479	2	628.46	3.9953	0	0
03404310401	034043104001	4	110	72	82.8	151.5	65.7	28.6246	0.546535	2	2	2	2	2	5	2	2	2	1956	55	1	2	2	2	11.3441	98.28	0.6893	207.218	146.025	30.1548	140.336	0.35	5.5	3.86232	36.6	36.727	4	9806.37	77.2333	4	8.87845	254.143	4	4.84251	4	735.136	4.85238	1	0
03404310601	034043106001	4	105	63	74	168.7	56.6	19.8878	0.438648	2	2	2	2	2	5	2	1	1	1952	59	1	2	1	1	19.0468	74.16	0.8814	213.017	44.25	71.9076	133.377	0.51	4.8	3.98496	39.2	7.732	2	3829.79	38.3791	1	7.40293	147.228	1	0.615373	1	547.817	3.24729	0	0
03404311502	034043115002	4	113	76	69	148.5	40.8	18.5015	0.464646	2	2	2	1	2	5	2	2	2	1964	47	1	1	2	2	11.8202	101.7	0.7571	202.965	55.755	69.588	121.392	0.27	5.4	3.11472	39.4	11.9846	4	4794.76	36.9598	1	7.94985	147.084	1	0.801216	2	548.539	3.69387	0	0
03404311701	034043117001	3	145	57	65.2	168.5	48.4	17.0469	0.386944	1	1	2	1	2	5	3	2	1	1931	80	1	2	2	1	16.9741	87.48	1.0735	201.419	97.35	52.9642	129.898	9.35	5	6.50328	40	18.5568	4	4642.04	36.2568	1	8.35658	142.454	1	1.83803	4	544.849	3.23352	0	1
03404311802	034043118002	4	88	54	68	157	45.8	18.5809	0.433121	2	2	2	2	2	6	2	1	1	1952	59	1	2	2	1	11.8202	108.9	0.7232	205.671	69.915	69.2014	110.954	0.19	5.4	4.21344	40.6	25.5156	4	5346	37.6444	2	8.24456	153.191	1	1.01031	2	560.63	3.57089	0	0
03404312002	034043120002	4	97	55	71	155	42.9	17.8564	0.458065	2	2	2	2	2	6	2	1	1	1945	66	1	2	2	1	13.5288	97.38	0.8023	197.939	75.225	64.5622	118.686	0.5	NA	6.28152	37.1	14.6908	4	4820.96	36.3361	1	8.20596	146.529	1	1.16516	2	582.623	3.75886	0	0
03404320101	034043201001	3	114	67	78	154.7	54.6	22.8146	0.504202	1	2	2	2	2	5	2	1	2	1948	63	1	2	2	1	18.5426	79.74	0.791	116.753	40.71	42.1394	69.588	0.56	5.3	5.26176	31.6	5.0258	2	4567.25	51.3904	4	7.3921	168.647	2	0.966079	2	576.584	3.72711	0	0
03404321201	034043212001	3	125	83	88.2	154.6	64.4	26.9443	0.570505	2	2	2	2	2	5	2	2	2	1965	46	1	2	2	2	13.6689	102.96	0.6328	231.573	71.685	54.5106	139.176	0.34	5	2.4444	30.5	37.8868	4	7479.87	60.1097	4	8.21347	221.306	4	1.31507	4	724.428	4.68582	1	0
03404330201	034043302001	3	140	93	90.6	147.7	52.5	24.0657	0.613406	1	2	2	2	2	5	2	2	2	1962	49	1	2	2	2	11.6242	75.42	0.7797	227.707	132.75	55.2838	149.228	1.12	4.5	3.55824	44.6	23.196	4	6824.79	52.9497	4	8.51839	205.001	4	2.40125	4	771.766	5.22523	1	0
03404330401	034043304001	4	113	64	78	145	48.5	23.0678	0.537931	2	2	2	1	2	5	2	2	2	1966	45	1	2	2	2	13.1367	79.38	0.5198	163.918	101.775	58.3766	80.4128	0.32	4	2.03616	37.9	25.129	4	6009.96	49.3536	4	8.30386	191.552	3	1.74342	4	647.701	4.46691	0	0
03404330502	034043305002	3	104	56	77.1	155.1	52.4	21.7825	0.497099	2	2	2	2	2	5	2	2	2	1954	57	1	1	2	2	11.8762	76.32	0.791	204.898	88.5	44.459	147.681	3.25	4.6	4.48392	37.4	12.7578	4	5252.63	49.1754	4	8.12479	176.978	2	1.9906	4	626.421	4.03882	0	0
03404330602	034043306002	3	100	56	72.1	143.1	43.2	21.0962	0.503843	2	2	2	2	2	5	2	2	2	1956	55	1	1	2	2	11.0079	73.62	0.6328	223.455	150.45	57.99	134.15	1.11	4.8	3.15	35.8	31.3146	4	6280.13	45.4377	3	8.6194	181.837	2	2.59441	4	621.459	4.34283	0	1
03404330801	034043308001	4	119	71	73	159.1	53.7	21.2146	0.458831	2	2	2	2	2	6	1	1	2	1962	49	1	2	1	1	14.7613	71.82	0.9492	178.996	58.41	44.459	124.872	0.94	4.9	4.59312	39.5	9.665	2	4286.4	46.7567	4	7.6485	162.26	1	1.31379	4	558.341	3.50937	0	0
03404330902	034043309002	4	116	74	86.8	152.5	55	23.6496	0.56918	1	2	2	2	2	5	2	1	2	1946	65	1	2	2	1	10.2517	88.92	1.0622	177.836	105.315	30.928	116.367	3.43	4.7	6.79896	39.3	30.5414	4	6696.49	60.7102	4	8.45155	199.875	3	3.40517	4	733.594	4.81045	0	0
03404331001	034043310001	3	137	76	72.2	157.6	47.3	19.0436	0.458122	2	2	2	2	2	5	2	1	2	1941	70	1	1	2	1	11.4841	79.38	0.8927	223.068	71.685	69.2014	138.789	0.84	5.4	5.12736	38.4	15.0774	4	4388.5	37.6948	1	7.95338	151.461	1	1.03589	1	574.234	3.64362	0	0
03404331002	034043310002	3	115	67	74.6	148.9	43.6	19.6651	0.501007	2	2	2	2	2	5	3	2	2	1949	62	1	1	2	2	14.4812	83.34	0.6102	242.785	90.27	57.2168	168.558	0.41	4.8	3.16848	41	17.0104	4	5052.96	41.4394	1	8.23259	161.895	1	1.57768	4	614.151	4.12459	0	0
03404331501	034043315001	3	137	70	89	172.5	69	23.1884	0.515942	2	2	2	2	2	5	2	1	1	1948	63	1	2	2	1	13.6969	84.06	1.1526	165.851	77.88	91.6242	56.057	0.4	4.7	5.81448	39.5	18.1702	4	5704.35	44.3935	2	8.09355	187.677	3	0.849994	1	720.326	4.1758	0	0
03404331601	034043316001	3	116	59	91.4	147	62.6	28.9694	0.621769	2	2	2	2	2	2	2	2	1	1963	48	1	2	1	2	12.4925	73.8	0.5763	182.475	129.21	35.9538	116.753	0.71	4.8	2.58552	32.2	29.7682	4	8019.02	72.6984	4	8.46965	245.361	4	3.59378	4	774.126	5.26616	1	0
03404331802	034043318002	3	123	84	94.4	145.5	57.5	27.1608	0.648797	2	2	2	2	2	5	2	2	2	1939	72	1	1	2	2	11.7082	81.54	0.4633	209.924	104.43	41.3662	149.614	4	4.8	3.44232	38.4	18.9434	4	7265.77	64.8722	4	8.35646	226.968	4	2.52452	4	788.85	5.42165	1	0
03467610201	034676102001	5	126	60	76.8	162.5	55.8	21.1314	0.472615	2	2	2	2	2	5	2	1	2	1962	49	1	2	2	1	15.9937	84.42	0.6554	166.238	85.845	36.727	122.552	0.75	5.4	4.34784	45	6.95881	2	5381.84	50.3772	4	8.1952	173.176	2	2.33738	4	629.391	3.87318	0	0
03467610202	034676102002	5	108	71	78.4	151.4	52.9	23.0783	0.517834	2	NA	NA	NA	NA	5	2	2	2	1965	46	1	1	2	2	9.88753	91.98	0.7119	195.233	115.05	46.392	130.284	6.87	5.3	4.59312	40	18.5568	4	6900.64	53.1642	4	8.57379	197.869	3	2.47995	4	672.185	4.4398	0	0
03467610401	034676104001	3	106	63	80.2	162.8	61.2	23.091	0.492629	2	2	2	2	2	5	2	1	2	1960	51	1	2	2	1	11.288	89.82	0.791	242.398	72.57	54.5106	153.48	0.68	5.1	3.78672	46	34.4074	4	5823.78	50.0681	4	8.08921	186.788	3	1.3313	4	648.755	3.98498	0	0
03467610501	034676105001	3	135	87	82	165.9	62.8	22.8174	0.494274	2	2	2	2	2	5	2	1	2	1953	58	1	2	2	1	12.4644	106.02	1.1865	235.053	88.5	45.6188	177.063	0.86	6	6.02448	50	12.3712	4	6857.55	52.7571	4	8.45348	192.887	3	1.93999	4	693.186	4.17833	0	0
03467610502	034676105002	3	108	67	75	154.3	57.9	24.3191	0.486066	2	2	2	2	2	2	2	2	2	1958	53	1	1	2	2	13.3608	93.96	0.8475	228.481	113.28	60.6962	148.454	0.87	5	3.33816	42	19.33	4	7324.9	52.7088	4	8.57958	208.647	4	1.86634	4	643.469	4.17025	0	0
03467610801	034676108001	3	113	67	82.8	165.8	65.8	23.9363	0.499397	1	2	2	2	2	5	2	2	2	1947	64	1	2	2	1	20.0552	91.44	1.0509	177.063	37.17	56.8302	117.526	0.59	5.2	7.0476	40	2.70621	2	5267.18	50.7705	4	7.43804	178.039	2	0.654054	1	615.87	3.71453	0	0
03467611102	034676111002	4	127	64	79.2	153	53.8	22.9826	0.517647	2	2	2	2	2	5	2	2	2	1962	49	1	2	2	2	8.59907	89.1	0.565	202.578	69.915	44.8456	147.681	0.42	5.4	2.9988	38	10.0516	2	5702.33	52.263	4	8.04389	184.87	3	1.55902	4	637.076	4.1639	0	0
03467611701	034676117001	5	147	78	73.6	140.6	41.1	20.7908	0.523471	NA	NA	NA	2	2	2	2	2	2	1953	58	1	1	2	2	16.1898	99	0.7345	168.171	98.235	51.8044	100.903	6.9	5.1	4.61496	41	15.464	4	6158.96	45.9568	3	8.48934	176.5	2	1.89627	4	624.815	4.44392	0	0
03467611702	034676117002	5	112	64	94	162.3	67.1	25.4733	0.579174	2	NA	NA	NA	2	5	2	2	2	1948	63	1	2	2	1	21.3436	96.66	0.9944	233.506	139.83	39.8198	171.264	3.46	5.3	6.0648	42	22.4228	4	8486.44	62.5447	4	8.81848	224.636	4	3.51157	4	828.937	5.10744	1	0
03467611802	034676118002	3	181	102	84.8	165.3	65.2	23.8617	0.513007	1	2	2	2	2	5	2	1	2	1951	60	1	1	2	1	15.7416	90.36	1.3899	226.161	125.67	56.8302	151.161	2.44	5.6	6.86112	50	18.1702	4	7310.99	52.5489	4	8.64431	206.268	4	2.21132	4	733.038	4.43459	0	0
03467611902	034676119002	3	129	76	84.8	153.1	51.1	21.8007	0.553886	2	2	2	2	2	5	2	1	2	1949	62	1	2	2	1	16.1898	86.76	0.8814	197.939	101.775	47.5518	135.697	0.54	5.6	6.16896	44	14.6908	4	6001.62	49.1119	4	8.39276	182.968	3	2.1403	4	711.706	4.64864	0	0
03467612001	034676120001	5	105	59	68.4	147.1	38.8	17.9311	0.46499	2	NA	NA	2	2	5	2	2	2	1955	56	1	1	2	2	14.033	95.4	0.9379	236.986	127.44	79.253	143.429	0.33	5.3	5.43648	43	14.3042	4	5706.39	35.4687	2	8.71258	156.226	1	1.60801	4	595.94	4.05126	0	0
03467612301	034676123001	3	133	82	76.4	153.9	51.2	21.6169	0.496426	1	2	2	2	2	5	2	2	2	1950	61	1	1	2	2	13.2487	83.52	0.7797	169.717	62.835	63.0158	105.155	2.09	5.1	4.24872	36	1.54641	2	4969.18	44.4036	2	7.87245	170.178	2	0.997131	2	601.455	3.90809	0	0
03467620102	034676201002	3	128	66	84.8	170.1	64.1	22.1539	0.49853	2	2	2	2	2	5	2	1	2	1956	55	1	2	2	1	12.7445	74.7	0.9153	157.346	145.14	40.593	90.4644	1.59	5.1	5.70696	45	26.2888	4	6525.2	52.54	4	8.59803	190.48	3	3.57549	4	729.113	4.28638	0	0
03467620201	034676202001	2	122	73	88.4	144.2	54.7	26.3061	0.613037	2	2	2	2	2	5	2	2	2	1962	49	1	1	2	2	13.1647	90	0.678	232.733	68.145	55.6704	167.398	2.05	5.1	3.64896	43	9.665	2	6527.73	57.4875	4	8.0283	211.193	4	1.22408	2	709.702	4.92165	1	0
03467620301	034676203001	3	148	82	79.8	155	46.1	19.1883	0.514839	1	2	2	2	2	5	2	2	2	1933	78	1	1	2	NA	13.3048	93.6	0.7797	204.511	75.225	46.0054	155.8	1.95	5.1	5.08872	40	2.70619	2	5035.5	42.7205	1	8.16637	156.699	1	1.63513	4	651.676	4.20436	0	0
03467620601	034676206001	4	126	81	77	156.8	51.1	20.784	0.491071	2	2	2	2	2	6	2	2	2	1964	47	1	2	2	2	7.78678	90.72	0.5763	182.862	115.05	35.1806	124.872	1.96	5.3	3.20376	31	22.8094	4	6162.24	50.9382	4	8.56	177.911	2	3.27027	4	659.12	4.20357	0	0
03467620801	034676208001	3	110	58	78	152.7	48.6	20.8429	0.510806	2	2	2	2	2	5	3	1	2	1949	62	1	2	2	1	8.59907	84.96	0.7684	153.094	160.185	47.1652	77.32	0.73	5.6	5.26848	43	28.6084	4	6880.35	47.7927	4	8.82536	183.946	3	3.39625	4	688.378	4.50804	0	1
03467620802	034676208002	3	124	73	70.2	153.5	46.8	19.8623	0.457329	2	2	2	2	2	5	3	2	2	1949	62	1	1	2	2	15.3495	89.82	0.6667	245.878	101.775	75.7736	156.573	0.92	5.6	4.0908	41	13.531	4	5589.54	39.6013	1	8.42742	167.388	2	1.34315	3	591.605	3.85411	0	0
03467620902	034676209002	3	109	56	77	154	48.6	20.4925	0.5	2	2	2	2	2	5	2	1	1	1946	65	1	2	2	1	20.7274	114.66	0.8136	153.094	91.155	59.923	81.186	0.75	5.1	6.00264	39	11.9846	4	6567.33	44.0077	1	8.56139	175.444	2	1.5212	4	659.227	4.28069	0	0
03467621201	034676212001	4	122	71	82.4	161.5	65	24.9212	0.510217	2	2	NA	2	2	5	2	2	2	1958	53	1	3	2	1	13.921	106.02	0.9944	199.486	125.67	46.7786	116.367	0.59	5.2	4.9224	47	36.3404	4	8416.13	58.5722	4	8.80414	219.409	4	2.68648	4	725.461	4.49202	0	0
03467621202	034676212002	4	108	69	100.2	161.8	81.4	31.0933	0.619283	2	2	2	2	2	1	2	2	2	1965	46	1	1	2	2	15.0414	84.96	0.7571	184.022	103.545	45.6188	118.3	0.6	5.1	4.77288	40	20.1032	4	8502.94	73.6425	4	8.38904	260.843	4	2.26979	4	840.582	5.19519	1	0
03467621301	034676213001	4	113	68	73.6	160.4	56.6	21.9992	0.458853	2	2	2	2	2	5	3	1	2	1959	52	1	2	2	1	11.0359	86.4	0.8588	189.434	121.245	42.9126	128.738	0.63	5.3	5.00976	48	17.7836	4	6468.77	51.3512	4	8.56365	188.394	3	2.82539	4	630.285	3.92946	0	0
03467621302	034676213002	4	124	77	80.2	151.5	54.9	23.9192	0.529373	2	NA	2	2	2	5	2	2	2	1965	46	1	2	2	2	10.7558	88.74	0.5763	196.779	130.095	54.124	120.233	1.57	5.6	3.94128	43	22.4228	4	7356.96	53.357	4	8.66083	207.16	4	2.40365	4	694.598	4.58481	1	0
03467621502	034676215002	3	135	83	67.5	170.5	52.9	18.1973	0.395894	2	2	2	2	2	5	2	2	1	1957	54	1	3	2	1	10.6998	106.2	0.8362	182.089	141.6	50.258	107.861	1.25	5.4	3.96648	44	23.9692	4	6441.84	40.7439	1	8.92518	162.414	1	2.81746	4	602.45	3.53343	0	0
03467621602	034676216002	5	132	74	77.4	158.1	54.2	21.6838	0.489564	2	NA	2	1	2	5	2	2	2	1941	70	1	1	2	1	29.2144	106.2	0.8927	176.29	92.04	44.8456	119.073	0.45	5.4	6.49824	48	12.3712	4	6601.42	50.1443	4	8.4944	184.191	3	2.05238	4	657.467	4.15855	0	0
03467621701	034676217001	1	126	62	95.4	167.6	75.6	26.9137	0.569212	2	2	2	2	2	6	2	1	1	1950	61	1	2	2	1	16.862	96.12	0.8249	197.939	64.605	48.325	144.975	1.16	5.5	5.86152	48	4.63919	2	6912.66	61.359	4	8.04074	216.406	4	1.33689	4	767.087	4.57689	1	0
03467621702	034676217002	3	107	64	88.2	161.1	59.9	23.08	0.547486	2	2	2	1	2	5	2	2	2	1954	57	1	2	2	2	16.1618	106.92	0.7006	260.182	89.385	76.1602	174.357	0.53	5.3	4.89384	44	9.66499	2	6998.43	47.1602	3	8.47189	195.531	3	1.17364	1	747.22	4.63824	1	0
03467622001	034676220001	5	118	67	84.4	151.6	49.5	21.5381	0.556728	2	2	2	2	2	5	2	2	2	1948	63	1	2	2	1	16.6099	117.36	0.8136	153.094	109.74	37.8868	78.4798	0.58	5.4	5.31216	42	36.727	4	7419	52.8099	4	8.77021	188.893	3	2.89652	4	740.206	4.88263	0	0
03467622401	034676224001	3	118	64	85.4	161.9	70.5	26.8965	0.527486	2	NA	NA	NA	2	5	3	1	2	1955	56	1	2	2	1	10.8959	90	0.8023	232.347	276.12	37.8868	140.336	2.58	5.1	4.48392	47	54.124	4	12268	69.6702	4	9.4275	253.566	4	7.28803	4	805.108	4.97287	0	1
03467622402	034676224002	2	117	66	76.2	151.8	52.2	22.6531	0.501976	1	NA	2	2	2	5	2	2	2	1962	49	1	1	2	2	13.7809	84.24	0.7571	259.022	65.49	80.7994	168.558	0.94	5	4.01856	41	9.665	2	5300.14	44.231	1	7.92242	179.467	2	0.810526	2	603.688	3.97687	0	0
03467622502	034676225002	4	135	80	79.5	153.4	50.5	21.4605	0.518253	2	2	2	2	2	5	2	2	2	1951	60	1	1	2	2	16.862	84.96	0.6554	201.032	138.945	48.7116	100.903	0.66	5.6	4.08744	42	51.4178	4	6628.41	48.5944	4	8.68311	186.344	3	2.8524	4	690.307	4.50005	0	0
03467630102	034676301002	4	128	75	85	155	59.4	24.7242	0.548387	2	2	2	1	2	5	2	1	1	1948	63	1	2	2	1	20.0552	91.26	1.1413	166.625	153.105	38.2734	106.702	0.84	5.4	6.52344	44	21.6496	4	8298.07	61.2129	4	8.85169	218.851	4	4.0003	4	752.394	4.85415	0	1
03467630301	034676303001	3	112	61	68.2	149.9	45.4	20.2047	0.45497	2	2	2	2	2	5	2	2	2	1948	63	1	2	2	1	15.9657	125.1	0.9718	161.599	55.755	45.2322	111.727	0.29	5	4.62168	43	4.6392	2	6181.73	46.2704	4	8.15693	164.808	1	1.23264	2	556.303	3.71116	0	0
03467630302	034676303002	3	130	68	67.4	143.2	41.4	20.189	0.47067	2	2	2	2	2	5	2	2	2	1958	53	1	1	2	2	20.0832	133.56	0.6893	147.295	31.86	60.3096	88.1448	1.12	5.2	4.81656	38	0	2	6036.1	42.8725	1	7.66275	154.703	1	0.528274	2	516.47	3.60663	0	0
03467630501	034676305001	5	120	66	66.9	141.4	38.9	19.4559	0.473126	2	2	2	2	2	5	2	2	2	1958	53	1	1	2	2	9.88753	100.62	0.7458	239.692	76.995	90.851	135.31	0.28	5.5	4.8132	42	13.531	4	5413.31	37.0917	1	8.26194	160.743	1	0.847487	1	552.724	3.90894	0	0
03467630702	034676307002	5	107	71	71.1	150.5	46.6	20.5737	0.472425	2	2	2	2	2	2	2	2	2	1945	66	1	1	2	2	12.3524	97.56	0.6102	178.609	106.2	60.3096	100.129	0.68	5.1	4.11264	41	18.1702	4	6199.27	43.8234	2	8.55264	175.96	2	1.76091	4	608.093	4.04049	0	0
03467630901	034676309001	3	142	72	78	148.2	51	23.2206	0.526316	2	2	2	2	2	5	3	2	2	1965	46	1	2	2	2	10.7838	96.3	0.5763	120.619	129.21	54.5106	42.1394	1.07	5.1	4.84176	36	23.9692	4	7472.63	51.797	4	8.73576	202.85	4	2.37036	4	681.389	4.59777	0	0
03467631501	034676315001	3	108	67	78.2	146.1	49.2	23.0497	0.53525	2	2	2	2	2	5	2	2	2	1954	57	1	2	2	2	19.8031	76.14	0.7797	187.501	61.95	61.0828	126.805	1.04	5.2	3.64896	34	0	2	4937.93	47.6701	4	7.76575	178.998	2	1.0142	2	607.282	4.15662	0	0
03467632701	034676327001	3	102	62	64.9	150.3	40.3	17.8397	0.431803	2	2	2	2	2	5	2	2	2	1959	52	1	1	2	2	28.9623	86.58	0.8023	214.95	63.72	63.0158	136.47	0.37	5.3	4.3764	37	15.464	4	4225.86	35.9472	1	7.92242	141.333	1	1.01117	2	514.165	3.42093	0	0
03467632702	034676327002	3	135	81	88.4	152.4	62	26.6945	0.580052	2	2	2	2	2	5	3	2	1	1949	62	1	2	2	1	19.0468	96.3	0.8362	141.496	68.145	38.2734	96.2634	0.75	5.3	4.11936	42	6.95881	2	6960.46	64.8035	4	8.09596	216.118	4	1.78048	4	715.683	4.69608	0	0
04674610201	046746102001	3	155	100	70	165.4	60.3	22.0418	0.423216	2	2	2	2	2	6	2	1	2	1958	53	1	2	2	1	12.5205	95.4	1.0283	201.805	100.005	44.459	150.774	3.23	4.9	5.39616	34.9	6.5722	2	6409.85	50.9173	4	8.47015	186.697	3	2.24938	4	592.911	3.58471	0	0
04674610402	046746104002	3	122	67	74	151.2	48.4	21.171	0.489418	2	2	2	2	2	1	2	2	2	1953	58	1	1	2	2	17.1701	85.86	0.5763	184.795	143.37	46.7786	119.073	0.57	4.6	3.38688	31.6	18.9434	4	6670.78	48.4787	4	8.725	184.717	3	3.06486	4	645.65	4.27017	0	0
04674610601	046746106001	5	112	61	69	162.5	50.7	19.2	0.424615	2	2	2	1	2	6	1	1	2	1958	53	1	2	2	1	9.38335	92.7	0.8588	179.382	88.5	52.191	118.3	0.45	4.9	3.87744	36.2	8.8918	2	5258.88	41.5937	1	8.31922	159.729	1	1.69569	4	574.026	3.53247	0	0
04674610602	046746106002	3	186	105	68	143	34.6	16.9201	0.475524	1	2	2	2	2	5	2	2	2	1964	47	1	1	2	2	12.1003	93.78	0.7684	165.851	130.095	54.8972	94.717	0.79	5	3.3264	31.9	16.2372	4	5374.77	36.2842	1	8.71607	147.477	1	2.36979	4	592.693	4.1447	0	0
04674611001	046746110001	3	127	77	71	144.1	34.9	16.8073	0.492713	2	2	2	2	2	5	2	2	2	1939	72	1	1	1	2	13.6409	113.76	0.7684	149.228	61.065	50.258	90.4644	5.98	4.7	3.66912	26.9	8.5052	1	4850.33	36.4141	1	8.15288	137.028	1	1.21503	2	578.855	4.01703	0	0
04674611101	046746111001	5	125	76	72	152.6	46.3	19.8825	0.471822	2	2	2	2	2	5	2	2	2	1950	61	1	1	2	2	15.3215	107.46	0.8362	181.315	102.66	64.1756	102.062	1.04	5.4	3.0912	33	15.0774	4	6314.3	41.8067	1	8.61539	171.296	2	1.59967	4	620.308	4.06493	0	0
04674611102	046746111002	4	140	76	70	167.3	53.8	19.2216	0.41841	2	2	2	1	2	5	2	1	2	1947	64	1	1	2	1	17.6183	102.78	0.8362	201.419	147.795	44.459	132.604	1.5	5.2	4.69728	32.6	24.3558	4	6792.06	44.6961	1	8.93527	171.751	2	3.3243	4	625.469	3.73861	0	0
04674611202	046746112002	4	162	98	82	163	58.5	22.0181	0.503067	1	2	2	2	2	5	2	1	1	1949	62	1	2	2	1	6.38628	109.62	0.8814	146.521	145.14	44.8456	83.119	0.79	5.1	6.16896	34.6	18.5568	3	8022.97	52.0465	4	8.98157	197.758	3	3.23644	4	736.489	4.51834	0	0
04674611902	046746119002	4	121	77	70	164.5	51.9	19.1794	0.425532	2	2	2	2	2	2	2	1	2	1960	51	1	2	2	1	10.5318	91.8	0.9605	191.754	68.145	93.9438	88.918	7.91	4.6	3.402	31.5	8.8918	2	4828.32	35.8124	1	8.0481	154.358	1	0.72538	1	563.367	3.42472	0	0
04674612001	046746120001	3	124	81	90	167.8	58.7	20.8475	0.536353	1	2	2	2	2	6	1	1	2	1951	60	1	2	1	1	24.0886	91.26	0.9492	160.439	84.075	46.0054	103.609	1.06	5	3.0996	36.5	10.8248	2	5557.84	46.9519	4	8.25227	172.039	2	1.8275	4	742.705	4.42613	1	0
04674612101	046746121001	3	129	73	82	139.6	39.8	20.4227	0.587393	2	2	2	2	2	5	2	2	2	1949	62	1	2	1	2	14.033	88.92	0.8362	156.186	140.715	51.0312	91.6242	7.06	4.8	3.71616	31.5	13.531	4	6505.74	45.6002	3	8.74133	178.521	2	2.75743	4	716.789	5.13459	1	0
04674612701	046746127001	3	159	105	76	162	57.6	21.9479	0.469136	2	2	2	2	2	5	2	1	1	1949	62	1	2	1	1	23.2763	76.68	0.9718	190.594	153.99	47.9384	110.954	3.21	4.9	7.9212	39.2	31.7012	4	6745.68	50.0029	4	8.68338	190.582	3	3.21225	4	659.937	4.07369	0	1
04674612802	046746128002	4	110	75	74	156.5	48.1	19.6389	0.472843	2	2	2	2	2	6	2	2	2	1947	64	1	2	2	2	9.88753	92.88	0.6441	164.692	134.52	49.4848	97.0366	0.55	4.8	3.94968	31.9	18.1702	4	6289.94	44.0262	2	8.73987	171.641	2	2.71841	4	646.751	4.13259	0	0
04674612902	046746129002	3	122	73	71	159.8	52.8	20.6767	0.444305	2	2	2	1	2	5	2	1	2	1953	58	1	2	2	1	19.747	110.34	0.8588	154.64	91.155	51.8044	90.0778	0.67	5.1	3.66576	32.8	12.7578	3	6447.71	45.9445	4	8.52298	176.227	2	1.7596	3	605.132	3.78681	0	0
04674613001	046746130001	3	186	105	115	156.3	80	32.747	0.735765	1	2	2	2	2	6	2	2	2	1959	52	1	1	2	2	13.5288	99.9	0.452	170.877	84.96	66.4952	95.4902	2.56	6.3	3.46584	31.4	8.8918	2	9325.05	71.3161	4	8.3532	273.543	4	1.27769	4	960.618	6.14599	1	0
04674613002	046746130002	3	150	94	82	174.3	65.1	21.4282	0.470453	1	2	2	2	2	5	3	1	2	1956	55	1	1	2	1	18.5426	106.02	0.8927	228.867	56.64	75.7736	151.547	1.21	5.3	4.43016	36.7	1.54641	2	5757.34	42.87	1	8.0072	171.58	2	0.74749	1	656.59	3.76701	0	0
04674613201	046746132001	3	139	75	69	145.4	42.5	20.103	0.474553	2	2	2	2	2	6	2	2	2	1948	63	1	1	1	2	17.5623	94.14	1.1865	206.058	172.575	63.789	119.073	0.43	4.8	3.55992	30.1	23.196	4	7254.26	43.0029	2	9.00247	180.976	2	2.7054	4	621.17	4.27215	0	1
04674620101	046746201001	3	NA	NA	77	165.6	59.8	21.8062	0.464976	1	2	2	2	2	5	2	1	2	1960	51	1	4	1	1	12.5765	90.72	1.0057	139.176	60.18	41.3662	82.3458	1.6	4.9	4.70904	32.6	15.464	3	5268.82	50.2006	4	7.91197	172.53	2	1.45481	4	609.222	3.67888	0	0
04674620301	046746203001	3	200	114	70	154.9	53.6	22.3389	0.451904	1	2	2	2	2	5	2	2	2	1965	46	1	2	2	2	12.1563	112.68	0.678	171.264	69.03	61.856	92.3974	0.44	5.2	4.60656	25.2	17.0104	4	6576.35	47.6111	3	8.26595	184.652	3	1.11598	2	578.616	3.73542	0	0
04674620502	046746205002	4	119	68	89	153.1	52.7	22.4833	0.581319	2	2	2	1	2	5	2	2	2	1952	59	1	1	2	2	17.6183	142.38	0.7797	148.068	108.855	52.9642	72.6808	1.48	5.2	3.29784	28.2	22.4228	4	8849.77	51.4739	4	8.95537	201.346	4	2.05526	4	797.028	5.20593	1	0
04674620701	046746207001	3	109	74	93	158.5	66.4	26.4308	0.586751	2	2	2	2	2	5	2	2	2	1964	47	1	2	2	2	14.3131	95.76	0.7571	203.738	89.385	63.4024	121.392	0.22	5.2	3.7464	15.7	18.9434	4	7424.53	56.7695	4	8.36165	221.005	4	1.4098	4	777.634	4.90621	1	0
04674620901	046746209001	3	127	66	86	155.5	50.6	20.9262	0.553055	2	2	2	2	2	5	2	2	2	1951	60	1	1	2	2	15.4335	92.88	0.8814	156.96	149.565	33.2476	86.2118	1.5	4.9	3.80016	29.2	37.5002	4	7017.07	52.8896	4	8.84589	185.111	3	4.49852	4	760.747	4.89226	1	0
04674621001	046746210001	4	106	65	74	159.9	55.9	21.8633	0.462789	2	2	2	2	2	5	2	2	2	1965	46	1	2	2	2	16.1338	111.24	0.7006	160.826	51.33	62.6292	87.7582	0.18	5.3	3.00216	26.6	10.4382	2	5986.38	45.9607	4	7.95682	173.962	2	0.819586	2	588.805	3.68233	0	0
04674621002	046746210002	4	101	71	77	167.5	58	20.6728	0.459701	2	2	2	2	2	5	2	1	2	1964	47	1	2	2	1	17.7023	95.4	0.8814	225.388	93.81	49.4848	155.027	1.12	5.2	3.70776	32.3	20.8764	4	5883.67	45.9902	4	8.4062	173.779	2	1.89573	4	647.278	3.86434	0	0
04674621201	046746212001	3	176	99	83	148.5	51.6	23.399	0.558923	1	2	2	2	2	5	2	2	2	1955	56	1	1	2	2	17.4782	89.1	0.9266	175.903	88.5	59.5364	99.3562	2.68	5	4.27896	30.7	17.0104	4	6240.51	50.0367	4	8.27961	193.734	3	1.48649	4	687.208	4.62766	1	0
04674621601	046746216001	3	137	93	80	186.3	67.6	19.477	0.429415	2	2	2	2	2	5	1	1	1	1960	51	1	2	2	1	15.6296	72.9	0.8362	210.697	84.075	45.6188	144.202	0.32	5.1	4.0572	33	20.8764	4	4477.26	42.8598	1	8.02765	156.354	1	1.84299	4	642.212	3.44719	0	0
04674621701	046746217001	4	110	70	90	164	56.5	21.0068	0.54878	2	2	2	2	2	5	2	1	2	1962	49	1	2	2	1	13.977	100.08	0.9153	158.506	146.91	45.2322	83.8922	0.53	5.2	3.79008	31.5	29.3816	4	7290.84	49.0168	4	8.90264	187.016	3	3.24791	4	801.238	4.8856	1	0
04674621702	046746217002	3	110	69	82	160	57.5	22.4609	0.5125	2	2	2	2	2	5	2	2	2	1964	47	1	1	2	2	17.6743	88.2	0.6667	220.749	195.585	54.124	122.166	0.26	5.2	3.5364	27.8	44.459	4	8355.13	50.8199	4	9.06245	203.551	4	3.61365	4	743.121	4.64451	1	1
04674621901	046746219001	3	174	84	108	147.5	72.4	33.2778	0.732203	2	2	2	1	2	6	2	2	2	1947	64	1	1	2	2	12.5205	75.78	0.6667	197.166	66.375	63.4024	123.325	0.76	4.9	3.40368	32.9	10.4382	2	7252.4	71.2879	4	7.83001	260.565	4	1.04688	2	845.641	5.73316	1	0
04674622201	046746222001	3	146	80	73	157	47	19.0677	0.464968	2	2	2	2	2	5	2	2	2	1942	69	1	1	2	2	15.9377	98.46	0.678	150.774	62.835	55.6704	83.119	0.55	5.7	3.20712	31.7	11.9846	4	4952.93	40.3595	1	8.03702	153.247	1	1.1287	2	586.702	3.73696	0	0
04674622301	046746223001	3	104	61	96	155.2	70.1	29.1028	0.618557	2	2	2	2	2	5	2	2	2	1963	48	1	1	2	2	15.0134	93.78	0.6893	179.769	87.615	51.0312	111.727	0.68	5.4	4.5864	30.6	17.0104	4	8008.36	66.5193	4	8.32076	242.157	4	1.71689	4	798.793	5.14686	1	0
04674622401	046746224001	3	130	69	85	153.9	56.3	23.7701	0.552307	2	2	2	2	2	5	2	2	2	1960	51	1	1	1	2	13.865	94.32	0.5763	156.186	68.145	59.923	78.0932	0.64	5	2.64432	27.8	18.1702	4	6103.81	50.6213	4	8.07518	191.948	3	1.13721	2	686.391	4.45998	1	0
04674622501	046746225001	3	127	95	80	155.2	58	24.0793	0.515464	2	2	2	2	2	5	3	2	2	1961	50	1	1	2	2	9.99957	93.78	0.6441	143.815	100.89	49.0982	78.0932	0.24	4.9	3.61368	21.2	16.6238	4	6945.69	54.7028	4	8.46184	203.755	4	2.05486	4	676.947	4.36177	1	0
04674622502	046746225002	4	126	73	89	167.7	71.6	25.4593	0.53071	2	2	2	2	2	1	2	1	2	1957	54	1	2	2	1	14.3411	102.96	1.1865	174.743	87.615	45.6188	101.676	3.25	5.4	6.27816	35.7	27.4486	4	7473.2	59.4384	4	8.41415	214.218	4	1.92059	4	748.859	4.46547	0	0
04674622601	046746226001	3	153	87	86	157	46.7	18.946	0.547771	2	2	2	2	2	5	1	2	2	1953	58	1	1	2	2	22.464	89.1	0.8362	138.403	72.57	54.8972	69.2014	0.49	5.1	4.84344	30.7	14.3042	4	4751.09	40.0451	1	8.08116	153.106	1	1.32193	4	694.98	4.42662	1	0
04674622602	046746226002	4	109	64	71	148.5	46.7	21.177	0.478114	2	2	2	2	2	5	2	2	2	1947	64	1	2	2	1	24.0326	95.4	0.9944	158.506	47.79	75.0004	73.454	0.51	5.5	4.0404	26.8	10.0516	2	5052.62	41.8275	2	7.73175	163.735	1	0.637197	2	548.954	3.69666	0	0
04674622702	046746227002	5	111	64	76	175.6	66.1	21.4364	0.432802	2	2	2	2	2	5	2	1	2	1957	54	1	2	2	1	13.5288	107.28	1.0848	190.594	77.88	78.8664	97.0366	0.26	5.3	5.84808	27.5	14.6908	4	6268.87	42.9113	2	8.33746	178.725	2	0.987493	2	633.647	3.60847	0	0
04674630202	046746302002	4	114	65	76	142.8	45.8	22.46	0.532213	2	2	2	2	2	5	2	2	2	1954	57	1	1	2	2	18.6266	99	0.8927	187.501	156.645	49.8714	101.289	0.42	4.8	3.9564	28.3	36.3404	4	7965.31	51.6069	4	8.95595	201.15	4	3.14098	4	680.653	4.76647	0	1
04674630302	046746303002	3	190	89	75	150.2	47.6	21.0993	0.499334	1	2	2	1	2	5	2	2	2	1964	47	1	1	2	2	13.4168	108.36	0.7684	155.027	73.455	56.4436	82.3458	0.57	4.7	4.07904	30.6	16.2372	4	6122.48	45.6158	3	8.28898	174.891	2	1.30139	4	621.674	4.13897	0	0
04674630501	046746305001	3	NA	NA	66	149	40	18.0172	0.442953	2	2	2	2	2	5	2	2	2	1946	65	1	2	1	2	17.4782	100.8	0.7232	184.022	71.685	57.99	112.887	0.45	4.7	3.6456	30.5	13.1444	4	4923.83	37.7264	1	8.19227	147.602	1	1.23616	2	540.69	3.62879	0	0
04674630601	046746306001	3	143	77	72	143	39	19.0718	0.503497	2	2	2	2	2	5	1	2	2	1951	60	1	1	2	2	9.91554	110.34	0.6102	208.377	131.865	71.9076	109.794	0.79	4.9	3.4944	33.1	26.6754	4	6723.68	39.3152	1	8.8922	169.591	2	1.83381	4	640.238	4.47719	0	0
04674630802	046746308002	4	121	75	96	167.6	62.6	22.2857	0.572792	2	2	1	2	2	5	2	1	1	1950	61	1	2	2	1	11.7922	95.22	0.8927	188.274	83.19	45.2322	128.351	0.33	5.1	4.1412	27.5	14.6908	4	6098.04	50.9564	4	8.28417	184.619	3	1.83918	4	795.28	4.74511	1	0
04674631101	046746311001	3	115	59	81	158	60.3	24.1548	0.512658	2	2	2	2	2	5	3	2	2	1966	45	1	2	1	2	11.7362	93.96	0.6893	159.666	106.2	43.2992	92.3974	0.26	4.8	2.43432	24.3	23.9692	4	7104.4	56.8493	4	8.51505	205.679	4	2.4527	4	689.719	4.36531	1	0
04674631302	046746313002	3	110	76	87	152	59.2	25.6233	0.572368	2	2	2	1	2	2	1	2	2	1963	48	1	1	2	2	8.82315	96.12	0.6215	163.918	92.925	42.526	101.289	0.42	4.8	3.07776	22.7	20.1032	4	7306.86	60.7872	4	8.40424	215.344	4	2.18513	4	731.169	4.81032	1	0
04674631402	046746314002	3	131	78	100	170.1	64.8	22.3958	0.587889	2	2	2	2	2	5	2	1	2	1948	63	1	2	2	1	12.4364	92.88	0.8588	149.228	146.025	45.2322	73.8406	0.44	4.8	4.24536	27.3	30.1548	4	7430.59	52.3693	4	8.82194	197.574	3	3.22834	4	882.194	5.18633	1	0
04674631702	046746317002	3	145	94	93	155.4	59.2	24.5143	0.598456	2	2	2	2	2	5	2	2	2	1961	50	1	1	2	2	11.148	93.06	0.8475	200.259	97.35	52.191	129.898	0.79	4.8	4.5612	23.8	18.1702	4	6949.07	54.8337	4	8.41841	206.372	4	1.86526	4	782.912	5.03804	1	0
04674631901	046746319001	3	118	75	79	155.1	49.6	20.6185	0.509349	2	2	2	2	2	6	2	2	2	1949	62	1	1	2	2	10.6158	99.9	0.6893	217.269	120.36	58.3766	129.898	0.36	4.9	3.97488	30.3	28.995	4	6601.23	44.5892	2	8.70151	179.412	2	2.06179	4	687.419	4.4321	0	0
04674632201	046746322001	3	113	71	89	160	65.2	25.4688	0.55625	2	2	2	2	2	5	2	2	2	1954	57	1	1	1	2	15.8817	105.12	0.791	209.924	81.42	62.2426	127.191	1.48	4.9	3.066	30.5	20.4898	4	7428.22	54.9508	4	8.36158	212.959	4	1.30811	4	744.18	4.65113	1	0
04674632301	046746323001	3	128	71	79	152	51.8	22.4204	0.519737	2	2	2	2	2	5	2	2	2	1962	49	1	1	2	2	16.2738	88.74	0.7684	180.156	124.785	49.4848	107.475	0.31	4.9	3.52296	28	23.196	4	6776.89	50.6902	4	8.61916	193.245	3	2.52168	4	680.913	4.47969	0	0
04674632402	046746324002	3	143	81	70	135.6	37.9	20.612	0.516224	1	2	2	2	2	6	2	2	2	1954	57	1	1	2	2	14.4532	97.74	0.9944	189.434	80.535	67.655	105.928	0.52	5	4.998	30.3	15.8506	4	5689.22	42.2877	1	8.27786	170.623	2	1.19038	2	579.45	4.27323	0	0
04674632501	046746325001	4	143	86	75	165.5	61.6	22.4898	0.453172	1	2	2	2	2	5	2	1	2	1952	59	1	2	2	1	12.4084	95.22	0.9379	170.491	68.145	49.0982	109.794	3.23	4.9	4.37976	34.9	11.598	4	5815.51	50.0659	4	8.08468	181.822	2	1.38793	4	606.351	3.66375	0	0
04674632702	046746327002	4	115	67	89	149.1	61.2	27.5294	0.596915	2	2	2	2	2	2	2	2	2	1963	48	1	2	2	2	7.31061	90.72	0.6102	194.46	106.2	62.2426	108.635	0.25	4.8	2.87112	28.8	23.5826	4	7918.55	59.8227	4	8.47995	233.448	4	1.70623	3	754.716	5.06181	1	0
05160610101	051606101001	5	86	55	76	146	46.5	21.8146	0.520548	2	2	2	2	2	5	2	2	1	1942	69	1	1	2	2	22.2399	97.2	0.5424	138.403	99.12	39.0466	83.5056	0.52	5.4	3.20376	36.32	15.8506	4	6403.02	52.1712	4	8.47995	184.987	3	2.53851	4	644.477	4.41422	0	0
05160610102	051606101002	4	123	75	73.6	146.8	41.5	19.2573	0.501362	2	2	2	2	2	5	2	1	1	1939	72	1	2	2	1	13.6969	93.96	0.5876	225.001	55.755	63.0158	162.759	0.58	5	4.4772	31	0	2	4692.53	39.2906	1	7.87069	151.568	1	0.884778	1	579.283	3.94607	0	0
05160610401	051606104001	3	100	57	73	164.5	50.8	18.7729	0.443769	2	2	2	2	2	2	2	1	1	1936	75	1	2	2	1	17.3382	97.74	0.7119	179.382	67.26	53.3508	115.593	3.08	5.5	4.32096	29.58	10.4382	2	4932.4	40.1412	1	8.09773	152.018	1	1.26071	4	591.134	3.59352	0	0
05160610701	051606107001	3	110	62	81	164.1	59.3	22.021	0.493601	2	2	2	1	2	5	2	1	1	1943	68	1	2	2	1	15.9097	86.4	0.5424	209.537	47.79	77.7066	125.258	1.47	5	4.54944	27.51	6.5722	2	4857.62	42.9414	2	7.63266	168.079	2	0.615006	2	618.245	3.76749	0	0
05160610702	051606107002	3	102	61	86.8	142.8	47	23.0484	0.607843	2	2	2	1	2	5	2	2	2	1944	67	2	2	2	2	11.6242	100.98	0.5085	210.31	82.305	87.7582	115.207	1.48	5	3.28272	30.51	7.34539	2	6551.86	45.2641	4	8.33221	192.044	3	0.937861	2	723.236	5.06467	1	0
05160610802	051606108002	4	106	64	85.4	153.1	57.1	24.3605	0.557805	2	2	2	2	2	5	2	2	1	1949	62	1	1	2	2	20.9515	94.5	0.5424	206.444	103.545	48.7116	141.882	1.23	5.8	4.12776	28.38	15.8506	4	7126.53	55.6152	4	8.49546	206.953	4	2.12567	4	725.512	4.73881	1	0
05160611101	051606111001	3	113	83	83.4	163.1	61.9	23.2693	0.511343	1	2	2	2	2	5	2	1	2	1942	69	1	1	1	1	19.2709	98.64	0.7458	182.862	60.18	63.789	109.794	15.81	5.5	4.87704	26.3	9.2784	2	5990.91	48.7046	4	7.99567	186.053	3	0.943423	2	666.839	4.08853	0	0
05160611201	051606112001	4	112	62	73.6	151.4	45.3	19.7627	0.486129	2	2	2	2	2	5	2	2	2	1952	59	1	2	2	2	15.6296	83.88	0.6102	191.367	58.41	73.454	110.181	4.08	5.5	3.83544	28.05	7.732	2	4469.73	38.6596	1	7.80373	154.223	1	0.795192	1	574.354	3.79362	0	0
05160611501	051606115001	3	136	75	82.6	155	56.3	23.4339	0.532903	2	2	2	2	2	5	2	1	1	1950	61	1	1	2	1	10.7278	95.58	0.6441	220.749	67.26	66.4952	145.748	0.45	5.3	3.66576	30.13	8.5052	2	6055.79	48.6239	4	8.07538	189.238	3	1.0115	2	667.027	4.3034	0	0
05160611601	051606116001	3	107	70	81.2	157.2	58.3	23.5919	0.516539	2	2	2	2	2	5	2	1	2	1944	67	1	2	2	1	25.9653	129.06	0.904	162.759	67.26	69.2014	77.32	1.8	5.6	7.05936	29.99	16.2372	4	7676.34	49.8112	4	8.3757	197.599	3	0.971946	1	680.107	4.32638	0	0
05160611701	051606117001	3	130	79	78.2	149.4	51.4	23.0283	0.523427	2	2	2	2	2	5	2	2	2	1944	67	1	1	2	2	19.1028	96.66	0.7458	154.253	76.11	66.4952	78.4798	0.75	5.3	4.2756	28.33	9.2784	2	6204.52	47.9153	4	8.21023	189.068	3	1.14459	2	642.04	4.29746	0	0
05160611702	051606117002	3	131	78	69.6	157.6	46.8	18.8423	0.441624	2	2	2	2	2	5	2	1	1	1942	69	1	2	2	1	13.5288	110.34	0.5424	148.454	32.745	90.851	49.8714	0.45	5.4	4.5528	29.47	7.73201	2	4775.1	35.3977	1	7.49917	141.301	1	0.360425	1	521.942	3.31182	0	0
05160612001	051606120001	3	113	71	88.8	149.9	61.8	27.5033	0.592395	1	NA	2	2	2	5	2	2	2	1960	51	1	2	2	2	24.8449	93.24	0.5424	166.625	61.065	68.0416	92.3974	0.8	5.4	4.03368	28.53	6.1856	2	6808.31	57.5201	4	7.95397	218.761	4	0.897466	1	706.312	4.71189	1	0
05160612101	051606121001	3	114	51	77.4	161.2	54.6	21.0118	0.480149	2	2	2	2	2	5	2	1	2	1950	61	1	2	2	1	24.7048	99	0.7006	172.037	71.685	61.4694	97.0366	0.96	5.4	3.22224	30.09	13.531	4	5666.56	44.0911	1	8.17425	171.756	2	1.16619	1	632.687	3.92486	0	0
05160620102	051606201002	5	116	64	74	155	50.8	21.1446	0.477419	2	2	2	1	2	2	2	2	1	1961	50	1	2	2	2	9.66345	97.92	0.3955	171.65	83.19	61.0828	96.65	0.98	4.7	2.98032	30.03	13.9176	4	5899.99	44.6455	2	8.31213	175.757	2	1.36192	4	615.098	3.96837	0	0
05160620201	051606202001	3	144	69	74.8	160	54.3	21.2109	0.4675	2	2	2	2	2	5	2	1	2	1937	74	1	2	2	1	18.4586	104.76	0.6554	144.588	54.87	58.7632	76.1602	2.74	5.1	3.72624	28.88	9.66499	2	5607.96	44.9468	3	7.96349	168.913	2	0.933748	1	595.669	3.72293	0	0
05160620202	051606202002	4	126	73	77.6	154	46.4	19.5649	0.503896	2	2	2	2	2	5	2	2	2	1939	72	1	1	2	2	17.4222	100.44	0.452	196.779	69.915	61.0828	127.965	2.23	5.6	2.98368	30.89	7.732	2	5298.06	40.7979	2	8.16369	159.721	1	1.14459	2	633.503	4.11365	0	0
05160620301	051606203001	4	156	79	83.2	149.1	50.9	22.8962	0.558015	2	2	2	2	2	5	2	2	2	1948	63	1	2	2	2	13.8369	82.08	0.8701	212.243	100.005	79.253	106.702	1.47	4.8	3.36672	29.07	26.2888	4	6048.36	45.5946	4	8.31977	190.491	3	1.26184	4	692.205	4.64255	1	0
05160620401	051606204001	3	135	86	70.8	145.7	47.9	22.564	0.48593	2	2	2	2	2	6	2	2	1	1965	46	1	1	2	2	11.4001	100.98	0.5085	209.151	76.11	70.7478	124.485	0.6	5.4	3.6036	27.84	13.9176	4	6274.38	46.3253	4	8.25396	186.242	3	1.07579	2	584.38	4.01084	0	0
05160620501	051606205001	5	108	72	72.6	149.3	47.3	21.2198	0.486269	2	2	2	2	2	5	2	2	2	1966	45	1	2	2	2	25.293	96.84	0.452	244.331	136.29	59.923	165.465	0.99	5	2.37384	32.02	18.9434	4	7001.9	45.9018	4	8.7947	186.622	3	2.27442	4	638.495	4.27659	0	0
05160620601	051606206001	3	145	75	78.8	167.1	59.6	21.3449	0.471574	2	2	2	1	2	5	2	2	2	1950	61	1	2	2	1	20.7834	112.5	0.5311	165.851	43.365	63.0158	95.4902	0.49	5	3.50616	33.65	7.3454	1	5728.21	44.5772	1	7.79946	166.478	2	0.688161	1	614.597	3.67802	0	0
05160620602	051606206002	3	106	69	84.6	151.6	53.6	23.322	0.558047	2	2	2	2	2	5	2	2	2	1954	57	1	1	2	2	18.5706	106.74	0.5085	281.831	147.795	83.119	167.398	0.76	5.3	2.44944	27.22	31.3146	4	8425.67	47.6913	3	8.97307	209.27	4	1.77811	4	759.122	5.0074	1	0
05160620701	051606207001	3	144	69	73.6	147.9	40.3	18.4234	0.497634	1	2	2	2	2	5	2	1	1	1946	65	1	2	1	2	12.8566	100.98	0.4407	173.583	53.985	80.0262	79.253	37.91	5.4	3.68592	25.01	14.3042	4	4715.37	35.5598	1	7.91048	145.738	1	0.674592	1	582.211	3.93652	0	0
05160620802	051606208002	4	115	62	65.6	158.1	43	17.203	0.414927	2	2	2	2	2	5	2	2	2	1947	64	1	2	2	1	15.3495	106.02	0.6441	167.398	89.385	76.9334	79.6396	0.34	4.8	3.41544	25.04	10.8248	2	5185.42	33.8821	1	8.46343	145.597	1	1.16185	1	555.201	3.51171	0	0
05160620901	051606209001	3	133	80	78.8	152.7	41.9	17.9695	0.516045	2	2	2	2	2	5	2	2	2	1936	75	1	1	1	2	26.7495	104.76	0.5537	151.934	67.26	53.7374	87.3716	5.87	5.8	3.56328	25.8	10.8248	2	4973.6	38.3912	1	8.16709	146.759	1	1.25164	3	643.567	4.21458	0	0
05160621202	051606212002	3	120	67	72	159.5	48.3	18.9857	0.451411	2	2	2	2	2	6	2	1	1	1943	68	1	2	2	1	23.9485	93.6	0.5876	231.96	53.1	97.4232	121.392	2.56	5.5	4.47048	28.08	13.1444	4	4562.25	34.934	1	7.81806	148.431	1	0.545045	1	562.9	3.52916	0	0
05160621302	051606213002	5	118	62	71.6	153	44.7	19.0952	0.467974	2	2	2	2	NA	5	2	2	2	1951	60	1	1	2	2	12.6325	100.62	0.5311	137.243	117.705	43.6858	66.1086	2.21	5	3.024	24.68	27.4486	4	6090.33	44.057	1	8.68639	165.868	2	2.69435	3	621.945	4.065	0	0
05160621401	051606214001	5	113	69	86	148.9	51.2	23.093	0.577569	2	2	2	1	2	5	2	2	2	1951	60	1	2	2	2	10.8399	112.86	0.5198	236.213	84.96	51.8044	167.398	1.39	5.6	2.6124	28.86	17.0104	4	7174.54	51.9387	4	8.47518	195.717	3	1.64002	4	728.866	4.895	1	0
05160621701	051606217001	3	119	71	79	167.7	54	19.2012	0.471079	2	2	2	2	2	5	2	1	1	1948	63	1	1	1	1	21.2596	121.68	0.678	214.176	59.295	85.4386	111.727	41.2	5.4	4.15968	29.9	17.0104	4	5811.33	37.4179	1	8.19077	157.272	1	0.694007	1	647.071	3.8585	0	0
05160621901	051606219001	4	119	71	80.4	144.5	39.7	19.0132	0.556401	2	2	2	2	2	5	2	2	2	1941	70	1	2	2	2	11.6802	112.14	0.3955	158.506	64.605	66.8818	75.387	0.82	5.3	2.688	25.39	16.2372	4	5492.62	38.9551	1	8.19489	155.811	1	0.965958	1	658.869	4.55965	1	0
05160621902	051606219002	3	144	65	78.4	158.4	53.1	21.1633	0.494949	2	2	2	2	2	2	2	1	1	1937	74	1	2	2	1	14.7613	99.9	0.5763	171.65	58.41	65.722	96.2634	2.39	4.6	3.64728	23.21	9.66501	2	5464.59	43.5158	2	7.97851	168.852	2	0.888743	2	625.515	3.94896	0	0
05160622001	051606220001	5	109	59	79.4	162.5	58.5	22.1538	0.488615	2	2	2	2	2	5	2	1	1	1955	56	1	2	2	1	26.7215	146.16	0.7797	174.357	74.34	59.923	100.129	0.67	5.4	4.04712	35.59	14.3042	4	8122.93	48.7261	4	8.6002	190.528	3	1.24059	2	682.856	4.20219	0	0
05160622002	051606220002	3	121	69	83.2	151.1	49	21.4618	0.550629	2	2	2	2	2	5	2	2	2	1957	54	1	2	2	2	12.1563	99	0.5424	195.233	115.935	80.7994	90.4644	0.5	5.4	3.08448	28.12	23.9692	4	6737.63	43.0777	2	8.655	185.752	3	1.43485	4	720.096	4.76569	1	0
05160622101	051606221001	5	151	77	78.8	152.3	46.8	20.1765	0.5174	2	2	2	2	2	5	2	2	2	1937	74	1	1	1	2	17.1421	108.54	0.5989	285.697	100.005	76.1602	200.645	0.52	5.4	3.55656	26.24	8.89178	2	6397.67	40.8094	1	8.59919	173.502	2	1.31309	3	677.616	4.44922	0	0
05160622201	051606222001	4	141	75	72.6	149.8	42.6	18.9839	0.484646	2	2	2	2	2	5	2	1	1	1943	68	1	2	2	1	24.8169	92.16	0.6441	208.764	67.26	72.6808	127.578	0.69	5.1	4.02192	28.19	8.5052	2	4775.98	37.5214	1	8.03894	152.611	1	0.925416	2	583.627	3.89604	0	0
05160631401	051606314001	3	145	82	70.6	156.6	50.9	20.7556	0.45083	2	2	2	2	2	5	2	1	1	1956	55	1	2	1	1	10.5878	90.54	0.5198	176.676	46.905	79.253	88.5314	0.52	5.2	3.97824	35.71	8.89179	2	4731.95	40.1669	1	7.66077	159.003	1	0.591839	2	540.85	3.45371	0	0
05160632001	051606320001	3	137	72	73.3	156.1	47.5	19.4934	0.469571	2	2	2	2	2	5	2	1	1	1951	60	1	2	2	1	17.7864	95.04	0.5085	208.377	61.95	81.5726	120.619	1.81	5	3.70776	38.99	6.18559	2	4912.92	37.6433	1	7.98748	155.703	1	0.759446	1	585.482	3.75069	0	0
05160632101	051606321001	3	108	60	72.2	153.6	43.7	18.5225	0.470052	2	2	2	2	2	5	2	2	2	1938	73	1	1	2	2	11.4841	100.08	0.4068	200.259	67.26	59.5364	132.99	0.56	5.4	3.3768	31.92	7.732	2	4953.28	38.5617	1	8.12139	150.428	1	1.12973	2	586.364	3.81748	0	0
05160632102	051606321002	3	141	83	74.6	157.4	46.6	18.8095	0.473952	2	2	2	2	2	5	2	1	1	1936	75	1	2	2	1	12.9406	93.42	0.7458	179.382	67.26	57.2168	103.609	5.55	4.8	4.53432	33.36	18.5568	4	4779.49	39.3777	1	8.05252	151.464	1	1.17553	2	600.718	3.81651	0	0
05160632402	051606324002	3	151	94	85.4	158.9	60.3	23.8819	0.537445	2	2	2	2	2	5	2	1	1	1953	58	1	2	2	1	21.9038	113.94	0.7571	206.831	49.56	55.6704	143.042	1.6	5.5	4.01184	37.54	8.11859	2	6625.8	52.2785	4	7.94571	189.759	3	0.89024	2	678.564	4.27038	0	0
05160632701	051606327001	3	128	63	78.2	157.2	54.8	22.1756	0.497455	2	2	2	1	2	5	2	1	1	1954	57	1	2	2	1	13.8089	116.46	0.5537	208.377	129.21	42.1394	140.336	4.15	5.4	4.15968	36.6	25.9022	4	8030.45	53.2964	4	8.92584	197.936	3	3.06625	4	698.001	4.44021	0	0
05160632702	051606327002	3	91	45	82.2	151.4	52.6	22.9474	0.542933	2	2	2	2	2	5	2	2	2	1955	56	1	2	2	2	20.3633	95.22	0.452	175.516	99.12	51.8044	104.769	1.72	5.4	4.10088	29.96	18.9434	4	6644.66	51.1652	4	8.45937	194.121	3	1.91335	3	695.361	4.59287	1	0
05405410102	054054101002	3	114	74	67	143	62.8	30.7105	0.468531	2	2	2	2	2	1	2	2	1	1965	46	1	2	2	2	16.6379	91.8	0.7571	185.568	63.72	64.5622	99.3562	0.82	4.7	4.56792	30.3	21.6496	4	7595.33	65.8426	4	7.98096	245.1	4	0.986955	2	534.725	3.73933	0	0
05405410802	054054108002	3	112	71	75	160	56	21.875	0.46875	2	2	2	2	2	5	2	2	2	1965	46	1	2	2	NA	13.3608	101.7	0.565	158.119	82.305	49.0982	90.0778	0.52	5.4	2.7048	36.6	18.9434	4	6249.8	49.1019	4	8.33931	182.422	2	1.67633	4	625.448	3.90905	0	0
05405410901	054054109001	3	116	75	92	171	67.6	23.1182	0.538012	2	2	2	2	2	5	2	1	1	1955	56	1	2	2	1	15.1534	115.92	0.5311	197.166	100.89	60.6962	109.794	2.3	5.3	3.85896	41	26.6754	4	7692.13	50.3816	4	8.67378	200.522	3	1.66221	4	797.988	4.6666	1	0
05405411301	054054113001	5	128	88	79	160	59.3	23.1641	0.49375	2	2	2	2	2	5	2	1	1	1957	54	1	2	2	1	16.694	99	0.8588	177.063	83.19	61.4694	78.8664	0.45	5.2	5.65992	34.4	36.727	4	6513.5	49.3909	3	8.3231	192.797	3	1.35336	4	657.525	4.10953	0	0
05405411501	054054115001	3	102	61	87	145	49.1	23.3532	0.6	2	2	2	2	NA	2	2	2	2	1950	61	1	2	2	2	17.9544	98.28	0.6328	249.744	102.66	68.4282	139.563	4.69	4.2	4.05048	38.3	41.7528	4	6987.73	48.9187	4	8.5261	199.111	3	1.50026	4	741.77	5.11566	1	0
05405411601	054054116001	4	104	73	77	152	46.9	20.2995	0.506579	2	2	2	2	2	2	2	2	2	1963	48	1	2	2	2	7.61872	102.06	0.6441	149.228	142.485	36.727	80.4128	3.89	5.1	5.1324	31.6	32.0878	3	7035.91	49.9038	3	8.89165	180.496	2	3.87957	4	684.657	4.50432	0	0
05405411602	054054116002	3	109	53	84	162	62.3	23.7388	0.518519	2	2	2	2	2	5	2	1	1	1961	50	1	2	2	1	12.4925	98.64	0.904	195.233	40.71	82.3458	102.449	0.82	5	5.1744	39.8	10.4382	2	5649.59	46.4952	4	7.6048	180.529	2	0.494379	2	638.803	3.94323	0	0
05405411902	054054119002	3	120	81	97	166	63.9	23.1891	0.584337	2	2	2	2	2	5	2	1	1	1953	58	1	2	2	1	12.3244	103.86	0.8701	188.661	97.35	41.7528	122.552	3.93	5.6	5.082	43	24.3558	4	7074.31	55.0822	4	8.52821	197.762	3	2.33158	4	827.236	4.98335	1	0
05405412301	054054123001	3	116	81	88	159	65.7	25.9879	0.553459	2	2	2	2	2	5	2	1	1	1953	58	1	2	2	1	14.9573	94.68	0.9153	139.563	146.91	44.459	64.1756	0.69	4.8	6.43776	39.4	30.928	4	8738.95	62.1558	4	8.84718	229.919	4	3.30439	4	778.551	4.89655	0	0
05405420302	054054203002	3	123	77	87	160	62	24.2188	0.54375	2	2	2	2	2	5	2	2	2	1962	49	1	2	2	2	14.061	103.5	0.5763	190.98	106.2	53.3508	115.207	2.08	5.4	4.1076	36.4	22.4228	4	7585.31	54.4067	4	8.61175	208.566	4	1.9906	4	749.222	4.68264	1	0
05405420702	054054207002	4	128	100	70	146	43.2	20.2665	0.479452	2	2	2	2	2	5	2	2	2	1962	49	1	2	2	2	10.9519	128.34	0.6554	199.486	90.27	60.3096	120.233	0.65	5.7	4.18152	44.7	18.9434	4	7031.45	43.7916	2	8.66434	175.596	2	1.49678	4	606.504	4.15414	0	0
05405421101	054054211001	3	110	76	86	162	61.1	23.2815	0.530864	2	2	2	2	2	5	2	2	2	1965	46	1	2	2	1	16.4139	108.18	0.8927	189.434	98.235	35.5672	135.31	2.5	5.9	4.86864	44.6	18.5568	4	7324.25	58.0107	4	8.57801	199.709	3	2.76195	4	737.709	4.55376	0	0
05405421301	054054213001	3	124	77	75	154	52.8	22.2635	0.487013	2	2	2	2	2	5	2	1	2	1946	65	1	2	2	1	25.5451	123.3	0.8814	161.599	58.41	46.0054	100.516	0.28	5.6	3.8052	44.4	15.0774	4	6790.58	51.3056	4	8.18896	182.315	2	1.26963	4	614.172	3.98813	0	0
05405421701	054054217001	4	116	56	70	155	49.9	20.77	0.451613	2	2	2	2	2	5	2	2	2	1958	53	1	2	2	2	10.3917	109.26	0.565	240.079	80.535	90.0778	112.114	2.04	6.2	4.23528	40.6	37.8868	4	6211.38	40.3069	1	8.38928	174.246	2	0.894061	1	587.249	3.7887	0	0
05405421801	054054218001	4	131	92	84	162	62.2	23.7007	0.518519	2	NA	2	2	2	5	2	2	1	1960	51	1	2	2	1	21.0635	111.42	0.8814	211.857	107.085	52.9642	140.722	0.27	5.6	4.82832	44.8	18.1702	4	7819.44	53.5219	4	8.69378	206.048	4	2.02184	4	730.278	4.50789	0	0
05405421802	054054218002	4	116	76	76	151	54.6	23.9463	0.503311	2	2	2	2	2	5	2	2	2	1965	46	1	2	2	2	13.1927	75.24	0.5198	189.821	137.175	68.8148	83.5056	1.99	5.2	3.24408	36.7	37.5002	4	6888.28	50.0133	4	8.54879	204.712	4	1.99339	4	649.708	4.3027	0	0
05405422402	054054224002	NA	138	76	70	150	39.5	17.5556	0.466667	2	2	2	2	2	5	3	2	2	1963	48	1	1	2	2	21.6797	78.84	0.7571	257.089	60.18	78.8664	162.759	0.32	5.3	3.9816	36.3	15.464	4	3824.65	33.1565	1	7.77161	136.435	1	0.763063	1	544.013	3.62675	0	0
05405422602	054054226002	3	119	69	70	155	41.3	17.1904	0.451613	2	2	2	2	2	5	2	2	2	1946	65	1	2	2	2	18.2065	94.14	0.8475	225.774	75.225	80.0262	121.392	0.25	5.4	3.34488	39.5	24.3558	4	4529.76	33.0225	1	8.17212	140.482	1	0.940005	1	572.048	3.69063	0	0
05405423001	054054230001	3	125	82	82	163	57.3	21.5665	0.503067	2	2	2	2	NA	1	2	2	2	1965	46	1	2	2	2	22.0159	97.02	0.6102	225.774	92.925	47.9384	159.666	1.35	5.7	3.21552	39.1	18.1702	4	6188.83	48.6538	4	8.41356	181.451	2	1.93843	4	689.912	4.23259	1	0
05405423002	054054230002	3	119	83	89	169	64.1	22.4432	0.526627	2	2	2	2	2	5	2	1	1	1963	48	1	3	2	1	15.5456	90	1.1752	144.588	82.305	48.7116	74.6138	0.98	5.3	6.73008	43.3	21.263	4	5886.96	50.1344	4	8.21709	184.418	3	1.68964	4	731.321	4.32735	0	0
05405430602	054054306002	4	126	66	80	163	42.6	16.0337	0.490798	2	2	2	2	2	5	2	1	1	1941	70	1	3	2	1	10.3077	100.44	0.5198	191.367	85.845	85.052	85.052	2.18	4.9	5.7792	49.2	21.263	4	4597.27	30.4317	1	8.36896	134.186	1	1.00932	1	669.517	4.10746	0	0
05405430901	054054309001	3	110	70	85	161	54.3	20.9483	0.52795	2	2	2	2	2	5	2	1	1	1953	58	1	2	1	1	14.4251	95.22	0.5989	248.97	213.285	57.2168	138.403	6.32	5.8	3.69264	45.1	53.3508	4	8457.34	46.8095	4	9.22567	193.262	3	3.72766	4	784.182	4.8707	0	1
05405431401	054054314001	4	163	96	78	154	46.4	19.5649	0.506494	2	2	2	2	2	5	2	1	1	1947	64	1	2	2	1	22.352	99	0.791	178.609	44.25	82.3458	71.1344	0.66	5.3	5.74224	44.7	25.129	4	4739.59	37.5411	1	7.69183	150.489	1	0.537368	1	599.963	3.89586	0	0
05405432302	054054323002	3	107	78	82	150	48.2	21.4222	0.546667	2	2	2	2	2	3	1	2	2	1961	50	1	2	2	2	19.0468	94.5	0.7345	159.666	99.12	54.124	83.119	0.25	5.1	3.52296	41.1	22.4228	4	6172.17	46.8444	4	8.45178	181.056	2	1.83135	4	693.046	4.62031	1	0
05405432502	054054325002	3	123	71	82	171.5	65.4	22.2356	0.478134	2	2	2	NA	2	5	2	1	1	1947	64	1	2	2	1	23.5844	115.02	0.8362	269.46	76.11	76.5468	168.558	0.44	5.3	4.1076	53	24.3558	4	6807.44	45.24	4	8.38414	186.427	3	0.994294	2	687.499	4.00874	0	0
05405432702	054054327002	3	196	102	81	160	51.5	20.1172	0.50625	1	2	2	2	2	5	2	1	1	1946	65	1	2	2	1	13.1647	108.36	0.8362	184.795	86.73	52.9642	107.475	3.47	5.4	6.33192	43.9	24.3558	4	6104.56	44.1749	1	8.45511	170.093	2	1.63752	4	684.864	4.2804	0	0
05405432901	054054329001	4	111	61	83	148	47.5	21.6855	0.560811	2	2	2	1	2	5	2	2	1	1950	61	1	2	2	2	12.3804	99.54	0.6328	204.125	109.74	46.392	133.764	1.07	5.6	3.45408	40.2	23.9692	4	6696.93	49.7864	4	8.60553	186.615	3	2.36549	4	714.259	4.82607	1	0
05405432902	054054329002	3	96	53	67	155	47	19.563	0.432258	2	2	2	1	2	5	2	1	1	1944	67	1	4	2	1	15.1814	97.02	0.9718	195.62	88.5	52.5776	127.191	0.63	5.4	5.44656	49.8	15.8506	4	5527.32	42.5468	1	8.36477	163.64	1	1.68323	4	560.44	3.61574	0	0
05405433201	054054332001	3	129	76	87	154	55.2	23.2754	0.564935	1	2	2	2	2	5	2	2	2	1949	62	1	2	2	1	15.1254	114.3	0.9153	254.769	122.13	53.7374	178.996	2.13	5.4	6.96528	41.3	22.0362	4	8163.39	52.6219	4	8.85077	206.005	4	2.27272	4	770.017	5.00011	0	0
05405433202	054054332002	3	167	73	89	147	51.2	23.6938	0.605442	1	2	2	2	2	5	2	2	2	1950	61	1	1	2	2	14.7613	88.2	0.791	189.434	106.2	52.5776	113.66	1.31	5.1	5.26848	37.7	23.196	4	6695.88	52.6778	4	8.45178	200.255	3	2.01987	4	752.209	5.11707	1	0
05424910301	054249103001	3	97	66	75	148	40.6	18.5354	0.506757	2	2	2	2	2	5	1	2	2	1942	69	1	2	1	2	24.7608	94.68	1.0057	172.424	109.74	54.8972	95.8768	14.69	5.5	7.10304	34.1	21.6496	4	5543.95	39.8915	1	8.55547	158.579	1	1.99901	4	641.66	4.33554	0	0
05424910402	054249104002	3	123	71	83.4	170.5	60.7	20.8805	0.48915	2	2	2	2	2	5	1	1	2	1950	61	1	2	2	1	14.2011	179.46	0.7797	139.949	98.235	22.4228	96.2634	0.76	4.9	4.80816	45.7	21.263	4	9545.6	61.5242	4	9.08417	189.682	3	4.38103	4	757.62	4.44352	0	0
05424911501	054249115001	3	104	64	64.5	159	44.9	17.7604	0.40566	2	2	2	2	2	2	1	2	2	1963	48	1	2	2	2	12.8286	97.2	0.7684	163.145	157.53	54.5106	78.4798	5.17	5.2	4.87368	46.7	30.1548	4	6250.41	38.8238	2	8.94324	158.835	1	2.8899	4	576.839	3.62792	0	1
05424920302	054249203002	5	124	74	69	152	46.3	20.0398	0.453947	2	2	2	2	2	5	1	2	2	1963	48	1	1	2	2	13.6969	154.26	0.6554	129.898	126.555	39.0466	71.1344	0.99	6.9	4.84512	43.3	19.7166	4	8718.82	49.6148	3	9.18617	184.089	3	3.24113	4	633.846	4.17004	0	0
05424920402	054249204002	3	116	76	80	174.2	63	20.7608	0.459242	2	2	2	2	2	5	1	2	2	1952	59	1	2	2	1	19.0468	84.6	0.9379	201.805	104.43	49.0982	132.99	1.19	5.2	6.68136	44.8	19.7166	4	5680.78	46.092	4	8.3933	174.252	2	2.12696	4	671.464	3.85456	0	0
05424921001	054249210001	4	116	65	80	171.5	61.6	20.9437	0.466472	2	2	2	2	2	5	1	1	2	1948	63	1	2	2	1	20.1112	134.64	0.8249	211.084	118.59	51.8044	134.923	59.1	5.4	4.74096	51.9	24.3558	4	8123.42	47.7635	4	8.98513	188.181	3	2.28919	4	718.81	4.19131	0	0
05424921601	054249216001	3	101	59	74	147.8	48	21.9732	0.500677	2	2	2	2	2	2	1	2	2	1961	50	1	1	1	1	16.862	130.32	0.5989	175.903	85.845	59.5364	103.609	0.38	5.1	3.47424	39.1	12.7578	4	7613.37	48.0569	4	8.62939	189.615	3	1.44189	4	638.575	4.32053	0	0
05424922401	054249224001	3	118	58	82.6	159	52.4	20.727	0.519497	2	2	2	2	2	6	1	2	2	1944	67	1	2	2	2	25.0129	115.2	0.7006	198.712	149.565	57.2168	117.14	0.79	5.8	5.16264	46.9	24.3558	4	7875.55	45.9501	3	9.06125	187.813	3	2.614	4	748.46	4.70729	1	0
05424922402	054249224002	3	93	58	80	164.6	55.9	20.6325	0.486027	2	2	2	2	2	5	1	2	2	1942	69	1	2	2	1	28.6822	101.16	1.0283	157.346	109.74	69.9746	64.1756	1.48	5.5	5.84808	42.9	23.196	4	6438.58	42.5948	1	8.62167	177.887	2	1.56828	4	689.734	4.19036	0	0
05424930101	054249301001	3	130	80	71	154	49.6	20.9142	0.461039	2	2	2	2	2	5	1	2	2	1950	61	1	2	2	2	12.7726	93.06	0.791	225.388	154.875	52.5776	140.722	4.58	5.3	4.06896	40.9	32.0878	4	7131.62	46.8306	4	8.88272	185.774	3	2.94565	4	630.673	4.09528	0	1
05424930301	054249303001	3	118	74	71.8	166.5	54.7	19.7314	0.431231	2	2	2	2	2	5	2	2	2	1959	52	1	2	2	1	11.204	100.8	0.8475	168.944	73.455	51.0312	107.475	0.58	5.5	6.97368	48	10.4382	2	5427.23	43.1474	1	8.21666	162.127	1	1.43941	4	589.956	3.54328	0	0
05424930701	054249307001	3	135	90	80	156	68	27.9421	0.512821	2	2	2	2	2	5	1	2	2	1955	56	1	1	2	2	23.3603	94.5	0.8249	238.146	81.42	60.6962	168.171	1.24	5.5	4.85856	43.2	9.27839	2	7556.11	60.7729	4	8.25507	230.664	4	1.34143	4	660.406	4.23337	1	0
05424931001	054249310001	3	128	81	83	158.2	62.1	24.813	0.524652	2	2	2	2	2	5	1	2	2	1959	52	1	2	2	2	16.862	104.22	0.7797	199.486	123.9	57.6034	116.753	1.83	5.6	6.0564	43.7	25.129	4	8246.34	55.1985	4	8.77283	217.68	4	2.15091	4	728.145	4.60269	1	0
05424931002	054249310002	4	98	70	76	168.2	54.5	19.2639	0.451843	2	2	2	2	2	5	2	1	2	1955	56	1	4	2	1	22.268	93.6	1.0396	172.037	95.58	66.4952	83.5056	2.41	5	6.132	40.4	22.0362	4	5447.45	39.4855	1	8.40585	161.93	1	1.4374	4	638.844	3.79812	0	0
05424931102	054249311002	3	140	80	66	151.9	44.7	19.3728	0.434496	2	2	1	2	2	5	1	2	2	1956	55	1	2	2	2	20.6714	188.28	0.6328	230.8	73.455	72.2942	144.588	0.49	10.6	4.72248	42.6	13.9176	4	8718.04	41.0611	1	8.84146	171.284	2	1.01606	1	583.536	3.84158	0	0
05604310102	056043101002	4	146	84	84.8	163.8	59.5	22.1763	0.517705	2	2	2	2	2	2	2	1	2	1952	59	1	2	2	1	12.9126	98.46	0.7006	205.285	103.545	56.057	116.753	1.09	5.4	3.77832	43	32.4744	4	6663.2	48.4923	4	8.53651	189.308	3	1.84714	4	723.896	4.41939	0	0
05604310201	056043102001	4	100	72	90	169	69.4	24.2989	0.532544	2	2	1	2	2	5	2	1	1	1955	56	1	3	2	1	16.5819	102.42	0.9266	206.831	117.705	54.8972	146.908	0.48	5.4	4.00344	48.3	5.02579	2	7837.48	54.3957	4	8.70412	211.5	4	2.1441	4	783.37	4.63533	1	0
05604310601	056043106001	3	102	53	80	150.5	53.5	23.62	0.531561	2	2	2	2	2	5	2	1	1	1958	53	1	2	2	1	14.5932	106.02	0.8023	166.625	60.18	60.6962	102.449	0.78	4.9	4.79472	40.9	3.4794	2	6429.85	50.444	4	8.06782	190.562	3	0.991495	2	645.426	4.28854	0	0
05604310901	056043109001	4	147	86	86.8	152	58.7	25.4069	0.571053	2	2	2	2	2	5	1	2	2	1949	62	1	2	2	2	27.6179	92.7	0.3955	253.223	70.8	56.8302	166.238	1.22	5.3	2.76864	36.4	30.1548	4	6509.24	55.2211	4	8.09608	205.696	4	1.24582	2	702.74	4.62329	1	0
05604310902	056043109002	4	136	64	82.4	147.8	54.5	24.9487	0.55751	2	2	2	2	2	5	2	1	2	1944	67	1	2	2	1	24.8169	97.38	0.8362	248.97	103.545	54.124	156.96	0.1	5.6	4.80144	41	37.8868	4	7442.32	55.7255	4	8.52548	212.7	4	1.91311	4	702.5	4.75304	0	0
05604311201	056043112001	3	81	143	88	139	42.8	22.1521	0.633094	2	2	2	2	2	5	2	2	2	1929	82	1	1	2	2	22.324	109.98	0.8136	175.903	137.175	60.6962	86.2118	0.65	5.1	3.59016	30.7	28.995	4	7911.28	48.4276	4	8.92841	197.783	3	2.26003	4	785.7	5.65252	1	0
05604311301	056043113001	4	113	74	92	156.2	62.2	25.4934	0.588988	2	2	NA	2	2	5	2	1	1	1949	62	1	2	2	1	20.0832	126.36	1.1413	190.207	73.455	46.0054	112.114	0.71	5.6	3.85056	45.4	32.0878	4	8315.32	60.0978	4	8.44266	215.232	4	1.59666	4	776.725	4.97263	1	0
05604311401	056043114001	3	100	63	80	155	49.3	20.5203	0.516129	2	2	2	2	2	5	2	2	2	1946	65	1	2	1	2	17.8704	96.12	0.8701	202.578	76.995	69.9746	126.418	0.77	5.6	4.32936	32	6.1856	2	5524.78	41.6238	2	8.21619	168.599	2	1.10033	2	657.295	4.24061	1	0
05604311602	056043116002	3	135	88	89	154	58.3	24.5826	0.577922	2	2	2	2	2	5	2	1	1	1943	68	1	2	2	1	18.5986	122.4	0.8362	173.197	97.35	43.2992	120.233	1.35	5.3	4.03704	39.7	9.665	2	8410.92	58.9575	4	8.69246	213.683	4	2.24831	4	773.629	5.02356	0	0
05604311901	056043119001	4	131	73	80.2	158.5	60.9	24.2415	0.505994	1	2	2	1	2	5	2	2	2	1947	64	1	2	2	1	19.9431	138.06	0.8814	242.398	84.96	53.7374	183.248	1.58	5.5	5.59104	35.4	5.4124	2	8753.11	55.2303	4	8.67672	210.336	4	1.58102	4	695.873	4.39037	0	0
05604312101	056043121001	3	147	82	97	141	56.1	28.2179	0.687943	2	2	2	2	2	5	2	2	2	1933	78	1	1	2	2	16.89	81.54	0.8588	221.135	111.51	65.722	122.552	1.36	5.7	3.948	38.4	32.861	4	7748.35	60.3756	4	8.42206	237.653	4	1.69669	4	816.94	5.7939	1	0
05604320501	056043205001	3	NA	NA	91.6	152.3	67.3	29.0145	0.601445	2	2	2	2	2	1	2	1	2	1938	73	1	2	2	1	13.921	109.44	0.9492	245.491	103.545	65.722	165.851	0.9	5.6	6.28488	49.7	13.9176	4	9355	63.3863	4	8.64224	250.75	4	1.5755	3	791.629	5.19783	1	0
05604320502	056043205002	3	NA	NA	84.4	151.1	52.8	23.1262	0.55857	2	2	2	2	2	5	2	2	2	1944	67	1	1	2	2	18.5706	109.08	0.7345	245.878	95.58	59.5364	184.022	0.7	5.7	3.61872	41.5	2.31959	2	7255.63	50.3064	4	8.5589	197.935	3	1.6054	4	722.371	4.78075	1	0
05604321202	056043212002	3	101	48	80.4	158.9	54.5	21.5848	0.505979	2	2	2	1	2	2	2	1	1	1938	73	1	1	2	1	12.2404	95.58	0.7006	150.387	91.155	41.3662	93.9438	12.9	5.4	4.15128	39.1	15.0774	4	6093.72	50.5343	4	8.37938	180.867	2	2.20361	4	673.702	4.23979	0	0
05604321401	056043214001	NA	114	69	89.4	143.6	56.3	27.3023	0.622563	2	2	2	2	2	6	2	2	2	1945	66	1	1	1	2	11.4561	155.52	0.5085	261.342	134.52	75.0004	146.135	0.23	5.9	4.0236	37.4	40.2064	4	12164.8	59.4822	4	9.25534	252.692	4	1.79359	4	827.427	5.76203	1	0
05604321502	056043215002	4	129	76	70.8	158.5	45.9	18.2707	0.446688	2	2	2	2	2	5	2	1	1	1937	74	1	2	2	1	14.5092	97.92	0.9492	215.336	99.12	61.856	146.135	2.67	5.1	4.65024	40.5	7.3454	2	5389.11	38.0585	1	8.48733	155.069	1	1.60243	4	600.903	3.79119	0	0
05604321702	056043217002	3	140	74	85.4	149.8	55.2	24.5989	0.570093	1	2	2	2	2	5	2	2	2	1933	78	1	1	2	1	28.15	133.74	1.3673	253.996	141.6	63.4024	147.295	0.29	5.7	7.65912	45.1	43.2992	4	10062.9	54.6375	4	9.15576	225.221	4	2.23335	3	781.902	5.21964	0	0
05604321801	056043218001	4	111	66	87	158	59.6	23.8744	0.550633	NA	NA	NA	2	2	2	2	2	2	1954	57	1	2	2	2	12.8006	104.04	0.8475	190.594	108.855	69.588	113.66	0.68	5.4	4.4184	38.4	7.3454	2	7566.63	50.2603	4	8.64165	206.314	4	1.56428	4	751.823	4.75837	1	0
05604321901	056043219001	3	146	90	77.4	158.8	53.3	21.1362	0.487406	1	2	2	2	2	5	2	1	1	1949	62	1	2	2	1	12.0443	94.68	0.565	172.424	53.985	81.186	62.2426	0.19	5.6	5.41632	45.4	28.995	4	5143.38	41.08	2	7.84606	165.836	2	0.664955	1	607.285	3.82421	0	0
05604322201	056043222001	NA	111	69	83	136.9	40.1	21.3962	0.606282	2	2	2	2	2	5	2	2	2	1945	66	1	1	2	2	10.0556	99.18	0.6441	209.537	105.315	52.191	143.429	0.48	5.6	3.51456	35.2	13.9176	4	6497.5	47.4957	4	8.56075	183.168	3	2.01788	4	710.542	5.19023	1	0
05604322202	056043222002	3	98	63	84	167.8	57.8	20.5279	0.500596	2	2	2	2	2	5	2	1	2	1943	68	1	2	2	1	12.3804	108	0.6893	149.228	66.375	63.0158	73.8406	0.57	4.8	3.87072	41.9	12.3712	4	5796.56	42.9297	1	8.1843	168.006	2	1.05331	1	687.482	4.09703	0	0
05604322302	056043223002	3	125	75	70	154.5	41.6	17.4276	0.453074	2	2	2	2	2	5	2	1	2	1938	73	1	2	2	1	11.7642	95.04	0.6554	216.109	122.13	53.3508	144.588	1.11	5.8	3.71616	37.2	18.1702	4	5441.06	37.6946	1	8.66624	151.031	1	2.28919	4	606.637	3.92645	0	0
05604322402	056043224002	3	99	65	78	168.8	57.3	20.1099	0.462085	2	1	2	2	2	5	2	1	1	1958	53	1	2	2	1	23.4164	119.34	0.8136	261.728	372.585	53.7374	107.475	0.39	6.1	5.69352	46.7	100.516	3	12292.5	47.5312	4	10.0093	201.286	4	6.93344	3	780.725	4.62515	0	1
05604322602	056043226002	3	NA	NA	90	154.6	63	26.3586	0.582147	2	NA	NA	2	2	5	2	2	2	1957	54	1	2	2	2	11.9043	99.9	0.6667	165.078	61.95	59.5364	100.129	3.87	5.3	3.29784	36.3	5.4124	2	6899.35	57.0129	4	8.03735	211.853	4	1.04054	2	723.362	4.67892	1	0
05604322801	056043228001	3	96	54	82	162.3	54.6	20.7279	0.505237	2	NA	NA	2	2	5	2	1	1	1943	68	1	2	2	1	10.8399	115.02	0.8249	188.274	159.3	48.325	115.593	0.54	5.7	5.01816	41.1	24.3558	4	8070.21	48.0839	4	9.12275	189.096	3	3.29643	4	748.065	4.60915	0	1
05604322802	056043228002	5	114	60	79	143	48.2	23.5708	0.552448	2	NA	NA	2	2	5	2	2	2	1944	67	1	1	2	2	14.9573	107.64	0.791	199.099	77.88	77.32	117.526	1	5.3	3.5868	36.6	4.2526	2	6910.03	47.9268	4	8.34081	196.6	3	1.00724	1	658.924	4.60786	0	0
05604330301	056043303001	4	97	59	81	160.3	52.1	20.2755	0.505303	2	2	2	2	2	5	2	1	2	1955	56	1	2	2	1	24.1446	111.6	0.9492	178.223	62.835	39.0466	107.861	78.8	5.5	5.64816	34.8	31.3146	4	5799.49	47.9425	4	8.16229	165.494	1	1.60923	4	661.145	4.12442	0	0
05604330302	056043303002	4	117	80	84	143.2	47.1	22.9686	0.586592	1	2	2	2	NA	6	2	2	2	1957	54	1	1	2	2	18.3185	91.08	0.3955	308.12	146.025	82.3458	183.635	0.2	5.4	3.69432	39.8	42.1394	4	7537.96	46.4884	4	8.80237	202.178	4	1.77331	4	739.399	5.1634	1	0
05604330402	056043304002	4	125	84	80.2	159.2	59.3	23.3975	0.503769	2	2	2	2	2	5	2	2	1	1955	56	1	2	2	1	19.1308	95.58	0.9379	231.573	62.835	68.4282	155.413	1.64	5.1	4.78632	39.1	7.732	2	5942.84	48.1147	4	8.00733	187.351	3	0.918262	1	642.188	4.03384	0	0
05604330601	056043306001	4	111	62	92	146	58	27.2096	0.630137	2	2	1	2	2	2	2	1	2	1953	58	1	2	2	1	13.0527	187.38	0.7006	190.594	76.11	51.4178	131.444	6.89	8.3	3.06936	41.7	7.73199	2	12268	65.0184	4	8.87217	241.408	4	1.48023	4	816.24	5.59068	1	0
05604330701	056043307001	5	131	83	74	149.5	40.7	18.2101	0.494983	2	2	2	2	2	5	2	2	1	1945	66	1	1	1	2	14.4251	97.2	0.7345	226.934	113.28	63.789	149.614	0.49	5.5	3.65064	35.7	13.531	4	5602.88	37.8219	1	8.61349	156.852	1	1.77585	4	637.398	4.26353	0	0
05604331002	056043310002	3	116	78	89	141.2	48.7	24.4264	0.630312	2	2	2	1	2	6	2	2	1	1945	66	1	2	2	2	11.4561	106.74	0.7119	197.166	83.19	69.2014	121.006	0.98	5.4	2.76696	37.9	6.9588	2	7246.58	51.2409	4	8.39838	205.142	4	1.20214	2	747.455	5.29359	1	0
05604331202	056043312002	5	110	70	87	149.5	60.8	27.2033	0.58194	2	2	2	2	2	5	2	2	2	1955	56	1	2	2	2	16.4979	96.84	0.7345	249.744	119.475	78.0932	156.96	0.84	5.4	3.39528	39.1	14.6908	4	8518.84	56.4929	4	8.66302	235.663	4	1.5299	4	753.683	5.04136	1	0
05604331401	056043314001	3	114	70	83	152	55.4	23.9785	0.546053	2	2	2	2	2	5	2	2	2	1964	47	1	2	2	2	23.6404	97.38	0.6667	148.841	57.525	61.0828	83.5056	1.04	5.1	1.57584	37.5	4.2526	2	6049.42	50.775	4	7.93769	190.334	3	0.941754	2	658.829	4.3344	1	0
05604331502	056043315002	3	85	52	85	166.5	62	22.3647	0.510511	2	2	2	2	2	5	2	1	1	1952	59	1	2	2	1	15.0414	104.4	0.8362	166.625	100.89	68.4282	87.7582	2.74	5.6	3.51792	39.1	10.4382	2	6926.13	46.8013	4	8.56911	191.646	3	1.47439	3	728.375	4.37462	0	0
05604331601	056043316001	4	118	74	79.6	148.2	56	25.4971	0.537112	2	2	1	2	2	2	2	2	2	1952	59	1	2	2	2	11.9883	103.32	0.7345	199.486	125.67	71.521	115.207	0.53	5.4	4.08072	30.4	12.7578	4	8472.96	54.0077	4	8.77834	223.823	4	1.75711	4	698.756	4.71495	0	0
05604331602	056043316002	3	148	94	87.6	149.1	56.7	25.5051	0.587525	1	2	2	2	2	6	2	2	2	1948	63	1	1	2	1	14.4251	106.92	1.017	182.862	103.545	54.8972	108.248	2.59	5.4	3.8556	41.9	19.7166	4	8094.95	57.3019	4	8.61894	219.827	4	1.88616	4	755.019	5.06384	0	0
05604331701	056043317001	5	153	91	78.4	141.5	39.6	19.778	0.554064	2	2	2	2	2	5	2	2	2	1935	76	1	1	2	2	15.4895	111.96	0.4859	211.084	73.455	70.3612	117.14	0.7	6.2	5.22312	38.5	23.5826	4	5881.48	40.357	2	8.32167	164.586	1	1.04397	2	652.419	4.61073	0	0
05604331801	056043318001	3	105	65	78.8	149.1	54.3	24.4256	0.528504	2	2	2	2	2	5	2	2	2	1964	47	1	2	2	2	14.8733	112.14	0.6667	199.486	128.325	41.7528	111.341	0.24	5.7	4.29576	27.8	46.392	4	8612.57	59.3069	4	8.88117	216.927	4	3.07345	4	699.836	4.69374	0	0
05604331802	056043318002	3	132	79	88.4	158.4	67.6	26.9424	0.558081	2	2	2	2	2	1	2	1	1	1954	57	1	2	2	1	43.9757	112.32	0.9153	238.146	92.925	59.5364	136.856	0.13	5.3	3.91944	39.5	41.7528	4	8555.96	59.6945	4	8.56	230.627	4	1.56081	4	756.704	4.77717	0	0
05604332101	056043321001	4	147	75	82.2	152.6	50.1	21.5144	0.538663	1	2	2	1	2	2	2	1	2	1947	64	1	2	1	1	14.2571	98.28	0.9944	183.248	106.2	68.4282	101.676	2.14	4.7	5.20296	35	13.1444	4	6513.69	44.7093	2	8.56	184.163	3	1.55199	4	703.632	4.61096	0	0
05604332302	056043323002	3	117	76	79	159.5	56	22.0124	0.495298	2	2	2	2	2	5	2	2	2	1951	60	1	2	2	1	19.7751	120.06	1.5707	221.522	202.665	56.4436	98.583	0.49	5.8	6.0564	39.8	66.4952	4	9746.74	50.1276	4	9.4064	207.057	4	3.59058	4	743.106	4.65897	0	1
05604332402	056043324002	3	123	63	98	156.5	62.6	25.5591	0.626198	2	2	2	1	2	5	1	2	1	1946	65	1	2	2	2	15.0694	96.3	0.8249	180.542	97.35	56.057	112.887	1.36	4.9	4.16304	36	11.598	4	7410.86	56.5645	4	8.45263	216.042	4	1.73663	4	828.358	5.29302	1	0
05605910502	056059105002	3	101	64	75.6	169.1	57.6	20.1435	0.447073	2	2	2	1	2	5	2	1	1	1956	55	1	2	2	1	13.1927	163.8	0.9718	237.759	120.36	72.2942	126.418	2.41	5.5	3.67584	39.3	39.0466	4	9023.49	42.8568	1	9.19599	185.239	3	1.66486	3	695.217	4.11127	0	0
05605910802	056059108002	4	132	77	91.8	152.3	62.6	26.9882	0.602758	2	2	2	1	2	5	2	1	2	1957	54	1	2	2	1	13.3888	88.38	0.9718	231.96	131.865	59.923	131.444	1.08	5	3.49776	40.8	40.593	4	8329.24	59.5244	4	8.67028	233.996	4	2.20057	4	795.931	5.22608	1	0
05605910901	056059109001	4	101	49	78.4	150.4	51.2	22.6347	0.521277	2	2	2	2	2	6	2	1	1	1955	56	1	2	2	1	20.7554	130.14	0.8588	162.372	48.675	95.1036	50.258	1.07	4.8	5.63472	31	17.0104	4	6993.1	43.991	2	8.06063	182.45	2	0.51181	2	631.953	4.20182	0	0
05605911201	056059112001	4	110	65	79.6	150.3	56.5	25.011	0.529607	2	1	2	2	2	5	2	2	1	1947	64	1	2	2	1	17.7303	101.16	0.8927	262.501	78.765	57.99	176.29	0.46	5.4	6.11352	34.5	28.2218	3	7030.21	54.5645	4	8.29003	207.342	4	1.35825	4	659.886	4.39046	0	1
05605911301	056059113001	3	106	59	77.4	142	43.6	21.6227	0.54507	2	2	2	2	2	5	2	2	1	1944	67	1	2	2	2	12.2404	97.92	0.7797	169.331	49.56	77.32	75.387	5.57	5	4.11936	36.5	16.6238	3	5306.21	42.6522	1	7.79419	168.531	2	0.640973	1	603.27	4.24838	0	0
05605911802	056059118002	3	137	84	84.3	151.1	54.3	23.7832	0.557909	2	2	2	2	2	5	2	2	2	1950	61	1	1	2	2	22.8281	88.2	0.904	283.378	139.83	97.4232	143.042	1.1	5.2	3.85056	32.1	42.9126	4	7520.97	46.358	4	8.72689	207.554	4	1.43528	4	735.677	4.86881	1	0
05605920101	056059201001	3	124	73	79.8	144.6	48.5	23.1956	0.551867	1	2	2	2	2	5	2	2	2	1956	55	1	1	2	2	8.17892	100.8	0.5989	224.228	86.73	80.0262	125.645	0.39	5.7	3.58176	55.4	18.5568	4	6687.98	46.6206	3	8.38279	194.444	3	1.08377	2	668.947	4.62619	0	0
05605920401	056059204001	4	128	82	82.5	147.1	49.5	22.876	0.560843	2	NA	2	2	2	5	2	2	1	1955	56	1	1	2	2	13.3608	89.46	0.4633	206.058	116.82	50.258	126.418	0.49	5	3.11808	47.9	29.3816	4	6765.34	51.5056	4	8.56128	195.848	3	2.32441	4	706.305	4.80153	1	0
05605920601	056059206001	5	108	67	81.4	169.1	60.2	21.0528	0.481372	2	2	2	2	2	5	2	1	1	1937	74	1	2	1	1	16.4139	93.24	0.8588	187.114	76.11	60.6962	101.676	0.38	5.4	4.45536	65.8	24.7424	4	5528.25	44.1866	2	8.17421	172.09	2	1.25395	4	665.381	3.93484	0	0
05605921201	056059212001	3	104	58	85.4	151.8	54.4	23.6078	0.562582	2	2	2	2	2	5	2	2	2	1951	60	1	1	2	2	13.2487	92.52	0.678	186.341	60.18	50.258	119.846	0.29	5.5	3.53136	48.9	16.2372	3	5789.1	52.2141	4	7.93162	187.248	3	1.19742	2	677.36	4.46219	1	0
05605921301	056059213001	3	140	88	81.5	151.6	49.3	21.451	0.537599	1	1	2	2	2	5	2	2	2	1948	63	1	1	1	1	14.4532	92.88	0.7684	167.011	59.295	41.7528	110.568	14.24	5.9	4.4604	51.3	14.6908	4	5256.69	49.2465	3	7.92069	169.907	2	1.42014	4	645.536	4.25815	0	1
05605921602	056059216002	5	109	68	83	156.5	62.2	25.3958	0.530351	1	2	2	2	2	5	2	2	2	1952	59	1	1	2	2	9.91554	99.9	0.791	153.48	117.705	61.0828	57.6034	0.78	5.6	3.6372	50.4	34.794	4	8063.29	55.5507	4	8.6792	220.415	4	1.92697	4	720.374	4.60303	1	0
05605921701	056059217001	5	98	62	80.6	141.7	41.5	20.6685	0.568807	2	2	2	2	2	5	2	2	2	1952	59	1	1	2	2	6.47031	85.14	0.678	187.888	97.35	66.8818	94.717	0.47	5.2	4.02024	47.7	26.2888	4	5531.5	42.3813	2	8.32946	172.157	2	1.45555	4	671.355	4.73786	1	0
05605921702	056059217002	5	112	57	90.2	166.2	68.6	24.8349	0.54272	2	2	2	2	2	2	2	2	1	1952	59	1	1	2	1	15.7416	99.36	0.8362	218.816	123.015	54.124	133.764	0.27	5.3	4.11096	46.2	30.928	4	7990.25	55.9133	4	8.71791	216.508	4	2.27284	4	786.355	4.73138	1	0
05605921801	056059218001	3	98	65	93.8	155.1	63.7	26.4799	0.604771	2	2	2	2	2	5	2	2	2	1952	59	1	2	2	1	13.3888	76.14	0.8814	156.573	72.57	41.7528	94.3304	0.51	5.5	4.52928	57	20.4898	4	5954	61.6754	4	7.92398	209.826	4	1.73809	4	743.269	4.79219	1	0
05605921802	056059218002	3	114	57	87	151.9	53.6	23.23	0.572745	2	1	2	2	2	2	2	2	2	1954	57	1	1	2	2	14.3691	95.76	0.6215	212.243	78.765	67.655	131.831	0.38	5	3.26256	34.1	12.7578	4	6278.72	48.2022	4	8.23517	191.303	3	1.16422	2	716.459	4.71665	1	1
05605921901	056059219001	3	111	76	98.1	162.3	70.7	26.84	0.604436	2	2	2	2	2	5	1	1	1	1962	49	1	2	2	1	14.5932	94.5	0.9831	198.326	99.12	51.4178	121.392	1.31	4.8	6.14544	51.6	25.5156	4	7733.14	60.9915	4	8.45178	226.846	4	1.92774	4	829.12	5.10856	1	0
05605922001	056059220001	4	102	51	96.8	159.4	69.9	27.5106	0.607277	2	2	2	2	2	5	2	2	2	1948	63	1	1	2	2	12.2124	106.92	0.8136	244.718	106.2	73.8406	151.547	2.89	5.2	4.1664	51.8	19.33	4	8804.5	58.0857	4	8.64426	237.809	4	1.43823	4	836.764	5.24946	1	0
05605922002	056059220002	3	100	53	88.2	163.3	65.1	24.4123	0.54011	2	NA	2	2	2	2	2	1	1	1946	65	1	2	2	1	24.5928	107.46	0.8023	184.408	65.49	52.5776	111.341	0.37	5.8	5.15928	57.9	20.4898	3	6845.45	54.4113	4	8.16587	199.348	3	1.24559	1	720.23	4.41047	0	0
05605922202	056059222002	4	119	68	78.9	155.6	48.3	19.9493	0.507069	1	2	2	2	2	5	2	1	1	1952	59	1	2	2	1	15.9937	122.4	0.8136	177.836	30.09	68.8148	95.1036	0.41	5	4.70568	49.8	13.9176	4	5483.87	40.5904	2	7.51834	149.986	1	0.437261	1	593.197	3.81232	0	0
05605922501	056059225001	3	120	71	80.1	171.3	59.1	20.1406	0.467601	2	2	2	2	2	2	2	1	1	1952	59	1	2	1	1	19.1028	119.88	0.8475	160.439	146.025	55.6704	71.9076	0.11	5.5	5.17272	56.3	32.861	3	7769.95	44.8868	3	9.07712	182.819	3	2.62303	4	727.077	4.24447	0	0
05605930102	056059301002	5	111	69	93.2	151.1	55.2	24.1774	0.61681	2	2	2	1	2	2	2	2	2	1962	49	1	2	2	2	17.8704	92.88	0.7345	210.31	92.04	49.4848	133.764	1.5	6	2.5116	32.9	27.062	4	6716.49	54.6073	4	8.36038	202.133	4	1.85997	4	779.188	5.15677	1	0
05605930201	056059302001	3	117	80	72.3	161.7	50.1	19.161	0.447124	2	2	2	2	2	5	2	1	1	1963	48	1	2	2	1	13.7529	86.4	0.8588	160.439	74.34	57.99	74.6138	34	5.3	4.52424	37.6	27.8352	4	4735.44	39.9373	1	8.07449	154.715	1	1.28195	4	583.786	3.6103	0	0
05605930202	056059302002	3	120	73	91.1	161.6	67.3	25.7711	0.563738	2	2	2	2	2	5	2	2	2	1965	46	1	1	2	2	12.1003	101.88	0.7345	184.022	78.765	57.2168	111.341	0.18	5	3.69768	25.3	15.464	4	7280.97	56.6324	4	8.29712	213.826	4	1.37661	3	755.867	4.6774	1	0
05605930302	056059303002	4	115	76	88.4	160.5	67.4	26.1643	0.550779	2	2	2	2	2	5	2	1	2	1964	47	1	2	2	1	15.8817	104.58	1.0622	261.728	237.18	48.325	167.784	0.5	5.8	5.26008	44.1	45.6188	4	11678.2	63.1884	4	9.42562	246.615	4	4.90802	4	833.225	5.19143	0	1
05605930701	056059307001	3	106	62	74.2	151.1	52.4	22.951	0.491066	2	2	2	2	2	5	2	2	2	1947	64	1	1	1	2	17.1981	113.94	0.8249	206.831	85.845	61.0828	128.351	0.21	5.8	4.97112	37.2	17.397	4	7200.31	49.5712	4	8.49507	194.971	3	1.40539	4	630.334	4.17164	0	0
05605930801	056059308001	3	128	78	81.3	164.1	57.6	21.3897	0.49543	2	2	2	2	2	1	2	1	2	1940	71	1	1	1	1	10.6438	106.56	0.7119	211.47	69.03	76.5468	114.047	7.62	5.3	2.93664	40.6	20.8764	4	6035.11	42.9251	1	8.2101	175.612	2	0.901801	2	667.481	4.06753	0	0
05605931101	056059311001	3	113	75	82	155.5	59.1	24.4414	0.527331	2	2	2	2	2	5	2	2	2	1956	55	1	1	1	2	13.4448	104.58	0.6554	168.944	100.005	56.057	87.7582	23.15	5.3	3.6876	31.9	25.129	4	7556.44	54.2091	4	8.56203	209.268	4	1.78399	4	702.086	4.51502	1	0
05605931602	056059316002	4	102	64	90	156.5	53.2	21.7212	0.57508	2	2	2	2	2	5	2	2	2	1949	62	1	2	2	1	12.6325	94.86	0.791	184.408	71.685	79.253	90.4644	1.43	5.8	4.7796	36	14.6908	3	5678.02	42.9409	2	8.13154	176.626	2	0.904508	1	731.838	4.67628	1	0
05630210102	056302101002	5	144	89	94	142.7	60.8	29.8577	0.658725	1	2	2	2	2	2	2	2	2	1950	61	1	1	2	2	19.2149	97.38	0.8023	214.95	119.475	59.5364	122.166	3.57	5.1	4.01352	40	33.2476	4	9382.32	66.8273	4	8.66858	258.823	4	2.00676	4	814.847	5.71021	1	0
05630210601	056302106001	5	111	72	73	154	48.6	20.4925	0.474026	2	2	2	2	2	5	2	2	1	1965	46	1	4	2	2	9.29932	92.16	0.6554	208.377	69.03	77.7066	113.66	9.15	4.8	4.13952	39.7	17.0104	4	5191.77	40.2739	1	8.06492	165.27	1	0.888342	1	588.739	3.82298	0	0
05630210602	056302106002	4	127	67	90	154.5	64	26.8116	0.582524	2	2	2	2	2	5	2	1	2	1959	52	1	3	2	1	14.033	103.14	1.2204	187.888	107.97	51.4178	104.769	2.17	5.6	4.78968	51.9	31.7012	4	8425.55	61.5106	4	8.62479	231.245	4	2.09986	4	776.231	5.02415	1	0
05630211002	056302110002	4	170	101	97.6	161.7	73.8	28.2252	0.603587	2	2	2	2	2	5	2	1	2	1948	63	1	2	2	1	29.6346	89.64	1.2091	182.862	55.755	52.5776	112.501	0.7	5.3	5.49192	41.1	17.7836	4	6633.9	62.6859	4	7.82362	220.823	4	1.06043	1	763.585	4.72224	1	0
05630211101	056302111001	NA	162	74	72	154	48.6	20.4925	0.467532	2	2	2	1	2	5	2	2	2	1944	67	1	2	1	2	15.7136	91.62	0.6328	171.264	69.03	53.3508	93.9438	1.07	5.2	3.00552	35	23.9692	4	5169.64	44.0601	2	8.05904	165.15	1	1.29389	4	580.251	3.76786	0	0
05630211201	056302112001	4	121	72	87.2	175.2	73	23.7823	0.497717	2	2	2	2	2	5	2	2	1	1956	55	1	3	2	1	11.5681	103.68	0.7232	185.568	92.04	54.5106	114.434	0.52	4.9	4.73256	44.2	16.6238	4	7120.43	52.7628	4	8.47039	201.446	4	1.68848	4	738.618	4.21585	0	0
05630211501	056302115001	3	197	95	98.6	155.3	69	28.6092	0.6349	1	2	2	2	2	1	2	1	2	1944	67	1	1	2	1	22.0719	92.34	1.017	267.141	131.865	50.6446	180.542	6.42	5.9	5.94216	47.9	35.9538	4	9056.11	66.4141	4	8.71411	249.304	4	2.60373	4	859.211	5.53259	1	0
05630211601	056302116001	4	105	66	75.4	155.7	47.2	19.4699	0.484265	2	2	2	2	2	5	2	1	1	1954	57	1	2	2	1	20.1112	109.98	0.5763	207.991	100.89	49.8714	132.604	3.07	5.5	5.5944	44.8	25.5156	4	6246.93	43.5264	2	8.62118	167.854	2	2.023	4	650.037	4.17493	0	0
05630211602	056302116002	4	116	79	81.6	152.5	45.9	19.7366	0.535082	2	2	2	2	2	5	2	2	2	1956	55	1	2	2	2	14.7333	104.58	0.8249	185.181	112.395	57.6034	105.542	3.08	5.1	4.77288	40.3	22.0362	4	6346.41	42.6307	2	8.67882	171.291	2	1.95119	4	708.192	4.64388	1	0
05630211702	056302117002	NA	119	66	75	145.6	48.1	22.6894	0.51511	2	2	2	2	2	2	2	2	2	1963	48	1	2	2	2	13.1647	102.6	0.5876	207.218	147.795	56.4436	116.753	1.12	5.1	4.158	39	34.0208	4	8009.23	50.5648	3	8.93352	202.696	4	2.61845	4	670.014	4.60174	0	0
05630212502	056302125002	3	101	56	109.6	149.1	75.2	33.8269	0.735077	2	2	2	2	2	5	2	2	2	1964	47	1	2	2	2	16.778	93.96	0.7345	194.073	61.065	54.8972	122.166	0.8	4.7	4.0992	40	17.0104	4	8422.4	76.3332	4	7.96166	269.319	4	1.11235	2	872.598	5.85243	1	0
05630212701	056302127001	4	99	59	74.4	152.1	44.3	19.149	0.489152	2	2	2	2	2	5	2	2	2	1958	53	1	3	2	2	9.99957	97.02	0.5876	205.285	100.005	71.9076	108.248	0.47	5.2	3.92112	37.7	25.129	4	5630.66	38.6796	2	8.48699	162.517	1	1.39074	4	631.432	4.15143	0	0
05630220102	056302201002	3	125	79	72	153.6	53.7	22.761	0.46875	1	2	2	2	2	1	2	2	1	1963	48	1	2	2	2	13.6689	98.82	0.6667	169.331	130.98	41.3662	96.65	1.17	5.5	5.44824	25.8	31.3146	4	7479.73	54.5411	4	8.7752	199.733	3	3.16635	4	631.814	4.11337	0	0
05630220401	056302204001	3	132	71	77.8	168.2	58.9	20.8192	0.462545	1	2	2	1	2	5	2	1	2	1947	64	1	2	2	1	14.9853	98.46	1.13	257.862	83.19	55.6704	175.13	0.79	5.9	4.6704	39.1	27.062	4	5831.66	44.9127	4	8.31763	173.166	2	1.49433	4	647.112	3.84727	0	0
05630221001	056302210001	3	188	99	85	156	60.9	25.0247	0.544872	1	2	2	2	2	5	1	1	1	1942	69	1	2	1	1	15.9657	104.76	1.4012	184.408	111.51	78.4798	83.119	0.76	5.1	6.06312	49	22.8094	4	8033.67	51.5734	4	8.67264	217.03	4	1.42088	4	737.174	4.72548	0	0
05630221302	056302213002	3	155	96	81	169	68.5	23.9838	0.47929	2	2	2	2	2	5	2	1	1	1955	56	1	4	2	1	15.1254	185.58	0.9605	214.563	94.695	58.3766	130.671	1.75	5.2	5.57592	42.8	25.5156	4	11173	54.9701	4	9.081	217.796	4	1.62214	4	735.561	4.35243	0	0
05630221501	056302215001	4	127	97	74	142.5	46.9	23.0963	0.519298	1	2	2	2	2	5	2	2	2	1955	56	1	2	2	2	14.8173	105.12	0.7345	209.537	73.455	53.7374	136.856	3.04	5.2	4.23864	42.1	18.9434	4	6552.32	50.9426	4	8.25863	190.744	3	1.36693	4	611.139	4.28869	0	0
05630221601	056302216001	3	108	59	73.1	151.7	50.6	21.9877	0.481872	2	2	2	2	2	5	2	2	2	1965	46	1	2	2	2	19.3269	116.28	0.5537	226.934	97.35	60.3096	139.949	2.11	5.7	3.5952	38.5	26.6754	4	7253.95	47.6779	4	8.64117	189.999	3	1.61417	4	631.669	4.16394	0	0
05630221701	056302217001	3	122	75	76.8	162	50.7	19.3187	0.474074	2	2	2	2	2	6	2	1	2	1933	78	1	2	1	1	12.0723	103.68	0.9266	199.486	92.04	41.7528	129.898	5.34	5.3	5.80776	44.3	27.8352	4	5784.02	44.8461	4	8.47039	163.637	1	2.2044	4	650.526	4.01559	0	0
05630230201	056302302001	3	118	72	72.2	148.6	38.2	17.2992	0.485868	2	2	2	1	2	5	2	1	2	1938	73	1	2	2	1	12.3804	108.36	0.7571	184.795	84.075	61.856	102.836	4.51	5.2	3.96144	41.4	20.1032	4	5203.51	35.8879	1	8.42402	145.729	1	1.35921	4	608.214	4.09296	0	0
05630230301	056302303001	3	136	80	72.6	142.3	37.3	18.4204	0.51019	2	2	2	2	2	2	2	2	2	1942	69	1	2	1	2	13.921	112.32	0.7232	234.28	61.95	72.2942	141.496	0.38	5.8	2.95512	42.3	20.4898	4	5279.1	36.8839	1	8.15453	150.21	1	0.856915	1	592.019	4.16036	0	0
05630230801	056302308001	5	108	52	77	145.5	47.7	22.5316	0.52921	1	2	2	2	2	5	2	2	2	1940	71	1	2	1	2	13.0246	88.92	0.4859	149.614	54.87	62.6292	75.387	1.4	5.4	2.06472	38.4	11.598	4	5243.33	46.644	4	7.79956	175.737	2	0.876109	2	600.566	4.1276	0	0
05630231101	056302311001	3	146	81	75.2	159.6	50.2	19.7078	0.471178	2	2	2	2	2	5	2	1	1	1931	80	1	2	1	1	23.8645	98.82	1.0057	193.3	138.945	40.9796	118.3	2.55	4.8	4.56792	38	34.0208	4	6633.35	46.7068	4	8.83423	174.103	2	3.39059	4	664.334	4.16249	0	0
05630231201	056302312001	NA	110	70	67	143.5	36	17.4823	0.466899	2	2	2	2	2	5	3	1	2	1940	71	1	1	2	2	14.7052	97.74	0.8475	182.862	93.81	47.9384	105.928	23.45	5.2	5.54232	39.2	28.995	4	5057.46	38.5279	1	8.43044	147.383	1	1.95689	4	564.839	3.93616	0	0
05630231202	056302312002	3	120	70	93.6	160.1	67.8	26.4513	0.584635	2	2	2	2	2	5	2	1	2	1935	76	1	2	2	1	10.7558	95.4	0.8136	223.841	81.42	54.8972	129.511	2.31	4.8	4.56792	41.8	39.4332	4	7200.57	58.6545	4	8.26455	218.608	4	1.48314	4	773.562	4.83174	1	0
05630231301	056302313001	3	NA	NA	88	131	47.7	27.7956	0.671756	2	2	2	2	2	1	2	2	2	1950	61	1	1	2	2	14.9293	98.1	0.565	195.233	119.475	42.526	121.006	1.23	5.9	3.42384	41.2	31.7012	4	8774.37	67.2973	4	8.67595	241.153	4	2.80946	4	763.483	5.82812	1	0
05630231401	056302314001	4	NA	NA	90	145	52.8	25.113	0.62069	2	2	2	2	2	5	2	2	2	1953	58	1	1	2	2	17.7023	99.18	0.6554	251.29	80.535	54.5106	161.599	0.74	5.6	3.696	45	35.1806	4	7003.88	55.6112	4	8.29248	208.249	4	1.47742	4	746.323	5.14706	1	0
05630231402	056302314002	3	NA	NA	76	156.5	51.4	20.9862	0.485623	2	2	2	2	2	5	2	1	2	1954	57	1	2	2	1	21.9879	106.92	0.8701	259.795	89.385	59.1498	158.506	0.33	6.1	5.25504	49.8	42.1394	4	6363.55	45.0493	4	8.47189	177.793	2	1.51116	4	643.863	4.11414	0	0
05630231701	056302317001	5	122	84	80	148.6	52.8	23.9109	0.538358	2	2	2	2	2	5	2	1	2	1957	54	1	2	1	1	14.9293	102.6	0.9944	211.084	101.775	58.3766	121.779	3.28	4.8	5.36088	42.5	30.928	4	7340.05	52.3329	4	8.56046	204.688	4	1.74342	4	684.836	4.60859	0	0
05630231801	056302318001	3	108	68	73.2	146.8	39.3	18.2365	0.498638	2	2	1	2	2	5	2	2	2	1950	61	1	2	2	2	22.408	102.06	0.6102	218.816	62.835	89.6912	117.913	0.27	5.3	3.42384	29.5	11.2114	4	4868.31	34.4359	1	8.07293	147.222	1	0.70057	2	590.938	4.02546	0	0
05630231802	056302318002	3	110	74	78.2	165.3	59.5	21.7757	0.473079	2	2	2	1	2	5	2	1	2	1952	59	1	2	2	1	26.6095	104.4	1.0283	165.851	78.765	52.5776	97.8098	1.85	5.4	3.9648	43.1	15.464	4	6261.92	48.045	4	8.32155	181.207	2	1.49807	4	650.745	3.93675	0	0
05630232102	056302321002	3	106	78	80.1	146.8	46.6	21.6239	0.54564	2	2	2	2	2	5	2	2	2	1955	56	1	1	2	2	15.0694	99.72	0.5989	150.774	62.835	46.392	87.7582	0.25	5.5	4.07064	40.9	16.6238	4	5671.41	48.7082	4	8.04973	174.066	2	1.35444	4	644.783	4.39226	1	0
05630232201	056302322001	3	140	72	76.7	143.1	44.5	21.7311	0.535989	2	2	2	2	2	6	2	2	2	1945	66	1	1	2	2	15.5456	110.16	0.5085	247.037	87.615	80.0262	129.511	0.37	5.2	2.8392	39.5	37.5002	4	6691.75	43.6799	2	8.48174	184.317	3	1.09483	2	650.549	4.54612	0	0
05630232402	056302324002	4	110	72	73	154.5	52	21.7844	0.472492	2	2	2	2	2	5	2	2	2	1936	75	1	2	2	1	19.0748	102.78	0.9492	119.073	68.145	37.8868	64.5622	3.17	4.8	6.0564	37.1	16.6238	4	5962.51	52.104	4	8.16108	177.785	2	1.79865	4	595.759	3.85604	0	0
05634610201	056346102001	4	128	70	77.8	150	42.3	18.8	0.518667	2	2	2	2	2	5	2	2	2	1957	54	1	2	2	NA	16.0777	100.8	0.7006	193.687	149.565	46.7786	114.047	0.35	5.3	3.76656	39.3	32.861	4	6601.9	42.9987	1	8.92772	167.841	2	3.1973	4	694.577	4.63051	0	0
05634610202	056346102002	4	111	67	77.2	160	51.7	20.1953	0.4825	2	2	2	2	2	5	2	1	2	1952	59	1	2	2	1	15.0694	115.38	0.9492	184.795	69.03	57.6034	110.954	170.5	5.9	4.28232	39.7	16.2372	4	6054.35	43.3867	2	8.28962	167.412	2	1.19837	1	639.959	3.99974	0	0
05634610402	056346104002	4	125	86	85.5	158.3	68.4	27.2957	0.540114	2	2	2	2	2	5	2	1	2	1955	56	1	3	2	1	14.8733	136.62	1.1074	238.532	116.82	45.6188	177.063	1.14	5.8	4.74432	42.1	15.8506	4	10647	66.2546	4	8.98469	245.243	4	2.56079	4	768.191	4.85275	0	0
05634610502	056346105002	3	140	65	88	164.5	68.6	25.3508	0.534954	2	2	2	2	2	5	2	1	2	1953	58	1	1	2	1	21.5117	98.64	0.9266	175.13	199.125	40.2064	97.8098	2.72	5.2	4.75104	30.4	37.1136	4	10049.2	63.2411	4	9.19226	233.032	4	4.95257	4	808.919	4.91744	0	1
05634610601	056346106001	3	118	69	78.4	150.2	48.3	21.4095	0.521971	2	2	2	2	2	5	2	2	2	1947	64	1	2	2	2	19.9711	101.16	0.7458	209.151	140.715	71.521	114.047	2.09	5.5	3.26424	35.6	23.5826	4	7344.22	44.6326	2	8.87029	189.909	3	1.96746	4	695.431	4.63003	0	0
05634610702	056346107002	3	114	86	86.8	152.7	56.5	24.2309	0.568435	2	2	2	2	2	5	2	2	2	1965	46	1	2	2	2	13.8089	89.46	0.7232	173.97	54.87	45.2322	117.14	51.6	5.3	3.0156	37.7	11.598	4	5664.95	54.9359	4	7.80561	189.137	3	1.21307	2	677.527	4.43698	1	0
05634610801	056346108001	3	171	95	87.5	153.6	59.3	25.1346	0.569661	2	2	2	2	2	5	2	1	1	1953	58	1	2	2	1	14.117	101.7	0.7571	255.156	79.65	86.2118	164.692	2.48	5.4	4.10256	45.6	4.2526	2	7114.35	50.0225	4	8.30652	208.781	4	0.923887	1	726.821	4.73191	0	0
05634610901	056346109001	4	105	74	82.6	149	51.7	23.2872	0.554362	2	2	2	2	2	5	2	1	1	1954	57	1	1	2	1	19.9711	115.38	0.791	192.913	63.72	55.2838	125.258	0.82	5.1	3.5028	40.9	12.3712	4	6857.63	51.2648	4	8.20958	191.179	3	1.1526	2	678.112	4.55108	0	0
05634611302	056346113002	3	144	92	86.6	163.2	58.7	22.0393	0.530637	1	2	1	2	2	5	2	1	2	1949	62	1	2	2	1	24.7889	154.62	1.3108	180.542	59.295	59.1498	106.315	41	6.8	6.00264	45.2	15.0774	4	8122.25	48.628	4	8.43035	185.799	3	1.00245	2	730.068	4.47346	0	0
05634611501	056346115001	3	140	83	84.5	153.4	68.2	28.9824	0.550847	1	2	2	1	2	5	2	2	2	1946	65	1	2	2	1	21.9598	106.2	0.9605	221.135	53.1	61.4694	151.161	4.91	5	5.84808	41.7	8.5052	2	7694.81	62.9696	4	7.94435	230.246	4	0.863844	2	671.298	4.37613	0	0
05634611701	056346117001	3	102	46	75.5	157.3	55.8	22.5516	0.479975	2	2	2	2	2	5	2	1	2	1963	48	1	2	2	1	15.0694	109.8	1.017	179.769	57.525	38.66	131.831	0.74	5.1	4.73928	43	9.2784	2	6249.6	53.9309	4	8.05773	181.715	2	1.48797	4	608.359	3.86751	0	0
05634620201	056346202001	3	136	78	83.8	158.6	55.4	22.0244	0.528373	2	2	2	2	2	5	2	2	2	1940	71	1	2	2	1	19.8591	117	0.8249	265.594	84.96	48.325	202.578	1.54	5.4	2.75184	46.3	14.6908	4	7024.89	50.3035	4	8.51121	187.454	3	1.7581	4	713.239	4.49709	0	0
05634620301	056346203001	5	79	80	75	159	48.3	19.1053	0.471698	2	2	2	2	2	5	2	2	2	1957	54	1	4	2	1	13.6409	101.52	0.8814	209.537	66.375	69.588	136.47	0.46	5.2	4.6536	37.4	3.4794	2	5147.24	38.4854	1	8.12243	155.181	1	0.953828	1	609.182	3.83133	0	0
05634620802	056346208002	3	106	65	91	145.3	49.1	23.2568	0.62629	2	2	1	2	2	5	2	2	2	1942	69	1	2	2	2	15.4055	107.46	0.7797	279.512	74.34	79.6396	186.728	6.46	5.4	3.81024	38.4	13.1444	4	6727.27	46.8266	4	8.29262	192.86	3	0.933455	2	754.628	5.19359	1	0
05634621001	056346210001	4	150	69	81.1	165.1	60.8	22.3054	0.491217	2	2	2	2	2	5	2	2	2	1954	57	1	2	2	1	18.1225	114.3	1.017	216.109	57.525	73.8406	136.083	0.45	5.8	4.13784	42.2	6.1856	2	6382.12	45.4271	4	8.0979	180.627	2	0.779043	2	656.74	3.97783	0	0
05634621201	056346212001	3	145	87	85.5	162.5	64.2	24.3124	0.526154	1	NA	NA	2	2	5	2	2	2	1948	63	1	2	2	1	19.1308	121.5	0.7345	193.687	111.51	43.6858	132.604	1.08	5.6	3.56328	39.8	17.397	4	8619	58.3297	4	8.82088	214.457	4	2.55255	4	754.185	4.64114	0	0
05634621601	056346216001	3	139	78	83	157.4	59.6	24.0567	0.527319	2	2	2	2	2	5	2	1	2	1943	68	1	2	2	1	13.893	103.86	0.791	141.496	60.18	49.0982	82.3458	0.33	5.1	4.70064	36.6	10.0516	1	6444.8	54.189	4	8.04724	193.59	3	1.22571	1	667.921	4.24346	0	0
05634621801	056346218001	3	126	72	82.8	147.7	51.6	23.6531	0.560596	2	2	2	2	2	5	2	2	2	1951	60	1	2	1	2	13.0807	114.12	0.7571	199.486	76.11	65.722	122.166	0.48	5.6	3.50616	35	11.598	4	7198.83	50.193	4	8.37628	198.125	3	1.15806	2	693.556	4.69571	1	0
05634621902	056346219002	4	119	66	75.6	141.8	43.8	21.7832	0.533145	2	2	2	2	2	5	2	2	2	1956	55	1	2	2	2	13.7529	108.9	0.6441	188.661	134.52	63.4024	102.449	0.56	5.1	3.92448	35.3	22.8094	4	7674.66	46.9612	4	8.899	193.849	3	2.12169	4	672.764	4.74446	0	0
05634622101	056346221001	3	128	88	76.5	155.5	46.2	19.1065	0.491961	2	2	2	1	2	5	2	1	2	1944	67	1	2	2	1	17.4782	97.74	0.9831	199.872	84.075	51.4178	131.057	0.42	5.4	3.75816	40.7	17.397	4	5341.32	41.6234	2	8.32087	158.983	1	1.63513	4	636.547	4.09355	0	0
05634631501	056346315001	3	105	65	80	162	60	22.8624	0.493827	2	2	2	2	2	5	2	2	1	1962	49	1	2	2	2	19.579	104.4	0.7006	241.238	144.255	50.258	165.851	0.57	5	3.82704	38.5	25.129	4	8071.67	52.5054	4	8.92667	204.085	4	2.87029	4	714.133	4.40823	1	0
05634631601	056346316001	3	147	68	76	143	46	22.495	0.531469	2	2	2	2	2	5	2	1	2	1940	71	1	2	2	2	14.061	98.46	0.7571	223.841	71.685	63.4024	153.867	0.82	5.4	3.402	38.8	6.57219	2	6042.27	47.1993	3	8.16878	183.757	3	1.13064	2	620.828	4.34145	0	0
05634632201	056346322001	4	104	53	75	150	42	18.6667	0.5	2	2	2	2	2	5	2	2	2	1946	65	1	2	1	2	7.42265	94.14	0.6667	199.872	54.87	96.65	98.583	0.9	5.3	3.01896	38.4	4.63919	2	4538.8	34.3859	1	7.8566	146.657	1	0.567719	1	589.245	3.9283	0	0
05634632302	056346323002	3	128	63	70	146	44	20.6418	0.479452	2	2	2	2	2	5	2	2	2	1957	54	1	3	2	2	13.893	99.18	0.7684	196.779	35.4	97.4232	93.9438	5.41	5.2	3.34824	37.6	5.4124	2	4825.22	38.2339	1	7.4705	154.204	1	0.363363	1	522.935	3.58175	0	0
05660410401	056604104001	4	90	52	65.2	149	39.5	17.792	0.437584	2	2	2	2	2	5	2	1	1	1932	79	1	1	2	1	18.9908	94.86	0.8249	207.604	69.03	62.2426	126.418	1.37	5.6	4.3764	41.6	18.9434	4	4603.68	36.3271	1	8.0938	144.005	1	1.10905	1	527.716	3.54171	0	0
05660410402	056604104002	4	122	59	73	157	49.3	20.0008	0.464968	2	2	2	2	2	5	2	2	2	1941	70	1	2	2	2	16.1057	103.86	0.6102	221.908	64.605	80.0262	133.764	0.31	5.5	3.75816	37.1	8.11861	2	5446.72	39.2625	1	8.11819	162.37	1	0.807298	1	592.628	3.7747	0	0
05660410701	056604107001	4	102	58	78	160.6	50.7	19.657	0.485679	2	2	NA	1	2	5	2	1	1	1945	66	1	1	2	1	25.5171	97.2	0.9831	153.48	56.64	66.1086	68.0416	7.13	5.3	7.2324	40.6	19.33	3	4934.69	39.8835	1	7.92034	155.69	1	0.856772	1	617.786	3.84674	0	0
05660411501	056604115001	5	NA	NA	88	163.8	61.3	22.8472	0.537241	1	2	2	2	2	2	2	1	1	1929	82	1	2	1	1	25.4611	92.52	1.582	183.635	68.145	55.2838	112.114	0.52	5.1	6.60576	31.9	16.2372	4	5784.56	49.3271	4	8.05592	184.055	3	1.23264	2	708.921	4.32796	0	0
05660412001	056604120001	3	106	64	85.5	148	52.5	23.9682	0.577703	2	2	2	2	2	5	2	2	1	1959	52	1	2	2	2	13.0807	100.98	0.6667	215.723	110.625	59.5364	125.258	3.74	5.1	4.116	41.1	30.928	4	7492.11	52.3261	4	8.62792	206.796	4	1.85811	4	737.687	4.98437	1	0
05660412201	056604122001	5	125	67	89.1	169	55.9	19.5721	0.527219	2	2	2	2	2	6	2	2	2	1965	46	1	2	2	2	11.6522	91.26	0.6102	224.615	112.395	61.0828	150.774	0.86	4.6	4.04376	31.6	12.7578	4	5772.12	41.221	1	8.54258	167.197	2	1.84004	3	761.144	4.50381	1	0
05660412601	056604126001	4	145	78	86.8	157.6	51.5	20.7346	0.550761	1	2	1	2	2	6	2	2	1	1932	79	1	1	2	1	14.2571	126.36	0.7797	165.851	67.26	63.0158	85.052	0.53	5.6	3.33312	39.7	17.7836	4	6634.64	44.0377	1	8.35455	173.228	2	1.06735	1	725.175	4.60137	0	0
05660412701	056604127001	4	189	90	83.2	160.3	53.6	20.8592	0.519027	2	2	2	2	2	6	2	1	2	1937	74	1	1	1	1	28.094	108.18	0.7345	193.687	55.755	68.4282	106.315	0.33	5.1	4.75104	36.3	18.9434	4	5676.1	42.6684	2	8.01162	167.116	2	0.814796	1	666.566	4.15824	0	0
05660412901	056604129001	4	99	64	78	140	42.4	21.6327	0.557143	2	2	2	2	2	5	2	2	1	1946	65	1	1	2	2	18.2905	105.48	0.5537	194.846	95.58	68.8148	97.0366	0.4	5.2	3.77664	37.4	28.995	4	6631.27	44.9867	3	8.52534	184.426	3	1.38895	3	664.976	4.74983	0	0
05660413402	056604134002	4	90	60	89	151.1	52.8	23.1262	0.589014	2	2	2	2	2	5	2	2	1	1956	55	1	2	2	2	18.1785	100.26	0.5198	179.769	37.17	57.2168	108.248	0.75	5.2	2.5368	40.6	14.3042	4	5496.88	49.214	4	7.53012	174.143	2	0.649634	1	670.181	4.43535	1	0
05660413701	056604137001	4	95	57	77	162.2	59	22.4259	0.474723	2	2	2	2	2	5	2	1	1	1949	62	1	2	2	1	17.8984	87.3	0.8475	174.357	43.365	57.2168	116.753	1.95	5.8	3.05256	41.9	0.3866	2	4888.07	47.0732	4	7.54586	169.223	2	0.757907	1	581.031	3.58219	0	0
05660420101	056604201001	3	99	54	73.8	144.9	42.3	20.1467	0.509317	2	2	2	2	2	5	2	2	2	1953	58	1	1	2	2	8.85116	101.7	0.678	235.053	123.9	62.6292	140.336	0.23	5.2	3.10632	38.2	32.0878	4	6594.01	42.8229	1	8.74835	176.25	2	1.97831	3	645.629	4.45568	0	0
05660420301	056604203001	3	144	76	78.5	143.6	96	46.5546	0.546657	2	2	2	2	2	5	2	2	1	1940	71	1	1	2	2	19.635	83.88	0.8701	236.599	98.235	66.8818	143.815	1.12	5.2	5.22648	37.2	25.9022	4	12383.3	104.388	4	8.3236	387.502	4	1.46879	4	653.403	4.55016	0	0
05660420302	056604203002	3	106	60	74	158.9	47.8	18.9313	0.465702	2	2	2	2	2	5	2	1	1	1936	75	1	1	2	1	13.921	124.92	0.9266	204.125	66.375	84.2788	98.9696	0.69	5.5	6.0144	41.8	20.8764	4	5986.36	37.1324	1	8.32985	157.695	1	0.787565	2	616.409	3.87922	0	0
05660420401	056604204001	3	127	81	72.8	150.1	40.1	17.7985	0.48501	2	2	2	NA	NA	6	2	1	1	1949	62	1	2	2	1	17.5903	109.98	0.7006	247.811	83.19	81.186	139.949	6.3	5.5	3.56328	41.9	26.6754	4	5395.61	34.7868	1	8.42828	150.011	1	1.02468	1	613.579	4.0878	0	0
05660420402	056604204002	4	118	60	93.6	146.8	54.4	25.2433	0.637602	2	NA	2	2	2	6	2	2	1	1958	53	1	2	2	2	16.3578	110.16	0.8249	235.439	100.89	66.4952	137.63	2.41	5.1	3.44232	35.6	31.3146	4	8108.41	54.1338	4	8.62282	217.669	4	1.51725	4	807.096	5.49793	1	0
05660420501	056604205001	3	142	67	79.8	159	47.9	18.947	0.501887	2	2	2	2	2	5	2	1	1	1939	72	1	1	2	1	12.6325	102.06	1.13	173.583	64.605	57.2168	93.5572	4.17	5.6	8.13792	38.8	22.8094	4	5091.54	39.9618	1	8.10071	153.484	1	1.12913	1	646.436	4.06564	0	0
05660420601	056604206001	3	104	69	67	143	42.7	20.8812	0.468531	2	2	2	2	2	2	2	2	2	1951	60	1	2	2	2	16.9461	91.26	0.6102	200.259	59.295	64.5622	118.3	0.32	5.1	3.39864	35.5	17.397	4	5049.39	42.7232	2	7.90309	165.026	1	0.918417	2	529.507	3.70285	0	0
05660420702	056604207002	3	143	65	84.4	155.9	52.8	21.7241	0.541373	1	2	2	2	2	5	2	2	2	1932	79	1	2	2	1	31.9034	112.32	1.2769	225.001	63.72	68.8148	133.377	1.53	5.6	4.64016	34.8	22.8094	4	6264.36	44.8847	4	8.1827	177.762	2	0.925964	2	690.62	4.42989	0	0
05660420801	056604208001	3	139	79	90	162.7	61.6	23.2705	0.553165	2	2	2	2	2	5	2	1	2	1941	70	1	2	2	1	23.3043	98.28	0.904	189.047	51.33	55.2838	115.207	1.31	5.4	7.83552	37.5	18.5568	4	5768.52	50.2249	4	7.83295	182.277	2	0.928482	2	704.965	4.33292	1	0
05660421101	056604211001	3	100	64	65	143.5	39.1	18.9877	0.452962	2	2	2	2	2	5	2	2	2	1955	56	1	1	2	2	17.9824	106.38	0.5537	230.027	63.72	76.1602	137.63	0.26	5.9	3.12144	38	16.2372	4	5249.73	37.5383	2	8.12837	154.339	1	0.836657	1	528.344	3.68184	0	0
05660421102	056604211002	3	136	84	84.4	153.8	53.4	22.575	0.548765	1	2	2	2	2	5	2	1	2	1952	59	1	2	2	1	23.1923	99	0.8475	227.321	92.04	66.4952	131.444	3.86	5.8	4.43352	41.4	29.3816	4	6547.67	47.2618	4	8.4242	190.177	3	1.38416	4	711.002	4.6229	0	0
05660421301	056604213001	3	100	61	90	157.2	60.2	24.3608	0.572519	2	2	2	2	2	5	2	1	2	1939	72	1	2	1	1	17.1981	85.86	1.0396	193.687	116.82	38.66	122.166	0.81	5.6	5.89008	35.9	32.861	4	7029.06	59.041	4	8.52021	207.559	4	3.02173	4	766.818	4.87798	1	0
05660421402	056604214002	3	129	82	82	173	61.5	20.5486	0.473988	2	2	2	2	1	5	2	1	1	1949	62	1	2	2	1	17.7023	103.68	1.0396	217.656	72.57	62.2426	129.511	2.9	5.6	5.87664	39.5	25.9022	4	5752.18	43.0633	1	8.23271	169.171	2	1.16592	1	675.083	3.90221	0	0
05660421601	056604216001	3	110	58	97	146.8	67.2	31.1829	0.660763	2	2	2	2	2	5	2	2	1	1965	46	1	2	2	2	8.34698	90.18	0.7458	180.542	118.59	51.4178	98.1964	5.68	5.2	3.89256	37	30.928	4	9322.14	72.3396	4	8.58433	267.685	4	2.3064	4	832.68	5.67221	1	0
05660421602	056604216002	3	118	61	83.5	152	58.5	25.3203	0.549342	2	2	2	2	2	5	2	1	1	1953	58	1	1	2	1	16.918	136.8	0.8927	178.996	69.915	69.588	86.5984	0.47	5.5	3.79848	40.2	22.8094	4	8697.9	54.1358	4	8.47265	214.53	4	1.0047	2	707.467	4.65439	0	0
05660421701	056604217001	4	106	56	75.8	161	51.8	19.9838	0.470807	2	2	2	2	2	2	2	1	2	1954	57	1	1	2	1	14.5092	114.12	0.678	204.125	99.12	70.7478	105.542	0.43	5.8	4.46544	34.3	27.8352	4	6541.9	41.2238	1	8.64043	172.669	2	1.40103	3	654.945	4.06798	0	0
05660421901	056604219001	5	143	78	66	132.5	31.9	18.1702	0.498113	2	2	2	2	2	5	1	2	2	1933	78	1	1	1	2	16.2458	95.4	0.904	170.104	49.56	84.6654	66.8818	0.79	4.8	3.32976	39.6	18.5568	4	4367.38	34.312	1	7.76812	141.148	1	0.585363	1	512.696	3.8694	0	0
05660422001	056604220001	4	113	69	73.5	153.1	48.3	20.6061	0.480078	2	2	2	2	2	3	2	2	1	1953	58	1	2	2	1	18.6827	130.5	0.8701	173.583	81.42	48.7116	100.516	0.91	5.5	6.26976	41.1	24.3558	4	7055.96	46.9912	4	8.57785	176.756	2	1.67147	4	630.472	4.11804	0	0
05660422002	056604220002	4	94	68	68	148.8	40.9	18.4721	0.456989	2	2	2	1	2	5	2	2	1	1956	55	1	1	2	2	24.9289	117	1.13	208.764	50.445	88.5314	98.9696	0.62	5.3	6.43272	35.6	21.263	4	5254.31	35.2966	1	7.98991	147.591	1	0.569798	1	543.314	3.6513	0	0
05660422201	056604222001	4	120	80	78.4	143.9	42.7	20.6208	0.544823	2	2	2	2	2	6	2	2	2	1951	60	1	2	2	2	13.893	113.04	0.8362	238.146	91.155	76.1602	133.764	0.55	5.6	3.3012	37	28.2218	4	6541.65	41.814	2	8.54716	176.25	2	1.19688	2	670.097	4.65669	0	0
05660422202	056604222002	NA	114	69	73.2	150	45.6	20.2667	0.488	2	2	2	2	2	2	2	1	2	1948	63	1	1	2	1	20.6434	261.9	0.8927	129.124	59.295	37.5002	73.8406	0.9	6	4.58808	31.4	17.7836	4	11817.4	52.4363	4	8.95734	181.535	2	1.58119	4	655.677	4.37118	0	0
05660430101	056604301001	4	106	61	80	142.2	50.8	25.1226	0.562588	2	2	2	2	2	5	2	2	2	1950	61	1	2	2	2	23.5004	145.08	0.9266	169.331	72.57	51.0312	100.129	1.98	6.2	4.2168	47.2	18.1702	4	9112.72	58.2472	4	8.56869	215.268	4	1.42207	3	685.495	4.82064	1	0
05660430102	056604301002	4	112	74	74.5	154	50.3	21.2093	0.483766	2	2	2	1	2	2	2	1	1	1949	62	1	2	2	1	17.1421	94.5	0.8475	161.599	38.055	49.0982	97.8098	2.1	5.7	3.80856	52	14.6908	4	4815.68	46.1878	3	7.49449	158.953	1	0.775079	1	558.339	3.62558	0	0
05660430201	056604302001	3	110	57	77.5	151.6	51	22.1907	0.511214	2	2	2	2	2	5	2	1	1	1945	66	1	2	2	1	18.7107	102.6	0.7684	196.779	56.64	100.129	90.0778	0.5	4.9	6.58224	42.3	6.5722	2	5810.42	41.7536	2	7.97441	176.958	2	0.565668	1	618.016	4.07663	0	0
05660430301	056604303001	3	106	60	66.5	141.5	38.1	19.0288	0.469965	2	2	2	2	2	5	2	2	2	1952	59	1	2	2	2	10.5878	112.86	0.4972	219.589	82.305	71.9076	138.403	0.22	6.1	4.15968	42.4	9.2784	2	5861.36	38.6157	1	8.44343	160.669	1	1.14459	1	561.488	3.96812	0	0
05660430302	056604303002	4	118	76	88.8	154	54.6	23.0224	0.576623	2	2	2	2	2	2	2	1	2	1944	67	1	2	2	1	17.1701	104.76	0.9831	171.264	79.65	44.459	111.341	0.82	5.4	5.04168	43	15.464	4	6657.4	53.4126	4	8.33617	191.919	3	1.79154	4	740.252	4.80683	0	0
05660431601	056604316001	3	129	88	81.5	151.5	52.4	22.83	0.537954	2	2	2	2	2	5	2	1	1	1944	67	1	2	2	1	18.7387	98.1	1.1526	196.779	69.915	75.7736	97.0366	3.69	5.9	4.69728	49.4	23.9692	4	6075.41	45.9581	3	8.14012	185.839	3	0.922683	1	663.42	4.37901	0	0
05660431701	056604317001	3	114	70	71.2	163.4	49.6	18.5771	0.435741	2	2	2	2	2	5	2	1	1	1965	46	1	3	2	1	13.865	94.86	0.904	126.418	138.945	39.4332	51.8044	0.78	4.7	6.27984	44.7	35.1806	4	6105.64	44.0689	1	8.79333	163.354	1	3.52355	4	626.085	3.83161	0	0
05660431702	056604317002	3	106	63	83	153.1	61.5	26.2376	0.542129	2	2	2	2	2	5	2	2	2	1966	45	1	3	2	2	17.8424	104.76	0.6215	211.084	66.375	75.7736	106.702	0.43	5.9	3.49272	52	28.6084	4	7238.83	53.8801	4	8.15385	213.938	4	0.875965	2	676.769	4.42044	1	0
05660431901	056604319001	4	110	65	74	156.2	53.3	21.8457	0.473752	2	2	2	2	2	5	2	1	1	1966	45	1	2	2	1	20.3913	105.66	0.7232	167.784	43.365	51.8044	97.4232	0.52	5.1	3.92448	50.2	18.5568	4	5563.76	47.7261	3	7.73673	169.014	2	0.837091	1	572.518	3.66529	0	0
05660431902	056604319002	4	102	56	82	161.2	59	22.705	0.508685	2	2	2	2	2	5	2	2	1	1966	45	1	2	2	2	12.2404	114.84	0.7571	188.274	55.755	56.4436	111.727	0.32	5.9	3.39192	52.4	20.1032	3	6480.81	49.4076	4	8.07136	183.26	3	0.9878	1	661.851	4.10578	1	0
05660432002	056604320002	3	107	61	73.6	146.6	44.1	20.5197	0.502046	2	2	2	2	2	5	2	1	2	1949	62	1	1	2	1	20.9795	111.24	0.9153	152.32	107.97	40.9796	79.6396	0.47	5.8	5.58768	47.1	31.7012	4	6780.73	48.7524	3	8.7004	178.529	2	2.63473	4	640.349	4.368	0	0
05660432201	056604322001	4	141	90	74	161.1	48.5	18.6875	0.459342	2	2	2	2	2	5	2	2	2	1941	70	1	2	1	1	16.1898	99.54	0.9831	218.816	75.225	59.923	134.15	0.49	6	4.75104	44.8	24.7424	4	5126.07	39.0002	1	8.2279	153.759	1	1.25536	4	608.864	3.77942	0	0
05660432401	056604324001	4	110	76	87.6	144.9	53	25.2429	0.604555	2	2	2	2	2	5	2	2	2	1966	45	1	2	2	2	12.6325	96.48	0.678	170.877	94.695	52.5776	102.062	0.73	5.5	3.75312	34.4	16.2372	4	7261.24	56.6382	4	8.42685	212.718	4	1.80105	4	738.192	5.09449	1	0
05660432502	056604325002	3	133	85	82.5	156.8	54.9	22.3296	0.526148	2	2	2	2	2	5	2	2	2	1961	50	1	2	2	1	17.6183	106.2	0.6441	304.641	113.28	56.8302	213.017	1.07	5.9	3.90936	45.6	34.794	4	7272.29	49.1454	4	8.70204	194.313	3	1.99331	4	717.918	4.57856	0	0
05660432602	056604326002	4	141	72	78.8	159	48.3	19.1053	0.495597	2	2	2	2	2	2	2	1	2	1942	69	1	2	2	1	20.5874	113.58	0.8701	190.207	55.755	41.7528	128.738	0.56	6.5	4.60656	49.4	19.7166	4	5405.16	44.0038	1	8.06033	153.995	1	1.33536	3	635.154	3.99468	0	0
05660432701	056604327001	3	152	77	76.2	153.5	47.1	19.9896	0.496417	2	2	2	2	2	6	2	1	2	1932	79	1	2	1	1	14.8453	109.8	0.6893	212.243	128.325	56.057	117.913	0.25	5.8	4.08744	46.7	38.2734	4	6954.88	43.9234	1	8.86008	177.109	2	2.28919	3	675.138	4.39829	0	0
05745710102	057457101002	4	124	65	75.2	161.2	52.5	20.2036	0.466501	2	2	2	2	2	5	2	1	1	1953	58	1	1	2	1	12.2684	104.22	0.9266	206.444	49.56	75.387	136.47	0.44	5.7	4.7124	50.3	0	2	5212.53	40.0032	2	7.85654	158.731	1	0.657408	2	590.812	3.66509	0	0
05745710201	057457102001	4	123	58	88.4	154.6	41.8	17.4887	0.571798	2	2	2	2	2	2	2	2	2	1944	67	1	1	1	2	10.6438	104.22	0.678	152.707	83.19	54.5106	93.9438	0.63	5.5	4.16808	34.4	4.2526	2	5100.23	37.3404	1	8.37448	146.459	1	1.52613	4	740.304	4.78851	1	0
05745710401	057457104001	3	88	52	79.8	144	47.5	22.907	0.554167	2	2	2	2	2	5	2	2	2	1950	61	1	2	2	2	24.5088	103.86	0.6102	159.279	53.1	81.186	84.2788	1.61	5.7	2.85768	35.7	0	2	5974.61	45.3024	3	7.92207	181.471	2	0.654054	1	632.181	4.39015	0	0
05745710502	057457105002	4	112	63	78.8	157.8	46.5	18.6741	0.499366	2	2	2	2	2	5	2	1	2	1955	56	1	2	2	1	16.75	86.94	0.8701	196.393	125.67	58.7632	103.609	3.06	5.5	4.66872	42.5	34.0208	4	5593.82	39.5595	1	8.60573	160.704	1	2.13858	4	678.132	4.29741	0	0
05745711101	057457111001	3	117	62	97.2	149	58.4	26.3051	0.652349	2	2	2	2	2	5	2	2	2	1958	53	1	2	2	2	12.9966	91.08	0.7119	198.712	92.925	64.1756	123.712	0.7	5.2	2.55864	39.4	10.8248	2	7236.14	56.1727	4	8.35038	219.658	4	1.44798	4	811.657	5.44736	1	0
05745711201	057457112001	4	93	52	66.5	161.2	48.5	18.6643	0.412531	2	2	2	2	2	5	2	1	1	1949	62	1	1	1	1	11.4561	91.62	0.9153	127.578	46.905	58.3766	73.454	0.83	5	3.87072	45.8	0	2	4295.49	38.391	1	7.67263	143.204	1	0.80349	1	510.23	3.1652	0	0
05745711402	057457114002	3	93	48	70.2	158.5	47	18.7085	0.442902	1	2	2	1	2	5	2	1	2	1935	76	1	2	2	1	12.9686	131.94	1.356	192.14	126.555	59.5364	117.913	2.78	5.4	6.86448	42.1	14.6908	4	7304.46	40.7272	1	9.02988	168.936	2	2.12567	4	633.897	3.99935	0	0
05745711701	057457117001	4	133	71	84.4	161.6	53.6	20.5249	0.522277	2	2	2	2	2	5	2	1	1	1942	69	1	2	2	1	9.29932	112.5	0.7684	205.671	146.025	87.7582	105.155	3.53	5.2	6.10512	44.1	12.7578	4	7615.27	40.9982	1	9.01358	185.003	3	1.66395	3	760.746	4.70759	0	0
05745711801	057457118001	3	124	72	93.6	148.3	50.4	22.9165	0.631153	2	2	2	2	2	5	2	2	1	1944	67	1	2	2	2	21.3156	149.76	0.9379	176.29	59.295	80.7994	103.995	0.86	5.9	4.2756	36.8	0	2	8222.78	47.0369	4	8.39841	192.462	3	0.733854	2	786.091	5.30068	1	0
05745712501	057457125001	3	79	47	84.6	163.2	49.1	18.4349	0.518382	2	2	2	2	2	5	2	1	2	1960	51	1	2	2	1	11.8482	99.54	0.7684	159.666	119.475	49.4848	97.8098	0.58	5.5	3.42384	41.3	12.3712	4	5872.53	41.0027	1	8.69052	160.209	1	2.41438	4	735.218	4.50501	0	0
05745720401	057457204001	3	112	70	65.3	154.6	45.4	18.9949	0.42238	2	2	2	2	2	5	2	1	2	1959	52	1	2	2	1	23.1643	93.78	0.8362	166.238	43.365	49.4848	119.073	2.28	5	4.0992	36.7	0	2	4386.4	40.8277	1	7.61746	144.693	1	0.87633	2	497.42	3.21746	0	0
05745720402	057457204002	3	98	56	76.5	152.3	52	22.4183	0.502298	2	2	2	2	2	2	2	2	2	1965	46	1	1	2	2	14.061	93.24	0.5989	150.001	53.985	70.7478	90.0778	0.32	4.7	3.46416	26.7	0	2	5390.83	45.2273	4	7.83074	175.552	2	0.763063	2	599.051	3.93336	0	0
05745720602	057457206002	4	184	79	78.2	149.8	49.4	22.0142	0.522029	1	2	2	2	2	5	2	1	2	1935	76	1	2	2	1	10.8119	108.18	0.8249	178.223	44.25	59.923	122.166	3	5.5	2.98368	39.3	0	2	5737.13	46.5487	4	7.7805	171.282	2	0.738448	2	608.435	4.06165	0	0
05745720901	057457209001	4	101	62	75	153.2	44.9	19.1306	0.489556	2	2	2	2	2	5	2	1	2	1958	53	1	2	2	1	10.9239	117.18	0.6328	160.826	97.35	41.3662	109.021	62.1	5.8	3.47424	33.3	10.4382	2	6345.81	44.9968	4	8.64888	165.458	1	2.35337	4	648.666	4.23411	0	0
05745721801	057457218001	3	140	61	85.4	140.8	41.1	20.7318	0.606534	2	2	2	2	2	5	2	2	1	1944	67	1	2	2	2	16.1898	97.92	0.6328	194.846	94.695	88.918	114.047	0.09	5.1	3.48936	27.7	0	2	6023.31	40.2068	1	8.44166	175.011	2	1.06497	1	720.918	5.12016	1	0
05745721802	057457218002	5	109	58	73.8	150.5	44	19.4258	0.490365	2	2	1	2	2	2	2	2	1	1941	70	1	2	2	1	10.8679	93.96	0.9831	144.202	57.525	53.7374	93.9438	1.56	5	4.60656	31.8	0	2	4767.97	41.2967	2	7.90194	153.502	1	1.07048	2	583.163	3.87484	0	0
05745722201	057457222001	3	153	74	78.5	138	39	20.4789	0.568841	1	2	2	2	2	2	2	2	2	1947	64	1	2	1	2	11.4281	98.82	0.4859	161.212	69.915	70.3612	97.0366	0.19	5.4	4.05552	33.8	0	2	5479.23	41.4461	2	8.14743	166.85	2	0.993658	1	639.573	4.63459	0	0
05745730402	057457304002	3	135	83	79.2	150.4	52	22.9883	0.526596	2	2	2	2	2	5	2	1	1	1952	59	1	2	2	1	8.65509	103.32	0.6328	202.578	61.065	98.9696	115.593	0.73	5.8	4.29744	48.6	0	2	6154.09	43.6515	2	8.05662	185.208	3	0.617008	1	638.085	4.24258	0	0
05745730501	057457305001	5	104	53	75.2	163.5	59.4	22.2204	0.459939	2	2	2	2	2	5	2	2	1	1958	53	1	2	2	1	25.6292	91.08	0.9944	184.022	64.605	54.124	140.336	0.35	5.5	3.95976	45.7	0	2	5483.21	47.9307	4	7.98688	177.471	2	1.19365	2	600.614	3.67348	0	0
05745730601	057457306001	5	105	68	66.5	149.2	41.2	18.508	0.44571	2	2	2	2	2	2	2	1	1	1958	53	1	2	1	1	16.2458	111.24	0.7006	164.305	78.765	85.8252	77.7066	0.1	5.4	4.78128	45	0.773193	1	5575.44	35.8583	1	8.38501	155.19	1	0.917737	1	557.603	3.73729	0	0
05745730701	057457307001	4	133	91	69.8	156.1	45.6	18.7137	0.447149	2	2	1	2	2	5	2	1	1	1945	66	1	2	2	1	13.7249	103.86	0.8814	191.754	94.695	94.3304	103.609	1.75	5.3	3.8808	49.8	0	2	5659.3	35.5647	1	8.50056	159.077	1	1.00387	2	593.339	3.80102	0	0
05745730702	057457307002	5	156	83	64.4	156.8	42.2	17.1641	0.410714	2	2	2	1	2	5	2	1	1	1947	64	1	1	2	2	13.865	96.12	0.8814	215.336	100.005	127.191	94.3304	2.31	5.3	3.56496	45.3	0	2	5016.11	30.1804	1	8.47767	145.511	1	0.786256	2	545.962	3.4819	0	0
05745731301	057457313001	4	104	60	84.8	159.6	52.9	20.7678	0.531328	2	2	2	2	2	5	2	2	2	1945	66	1	2	2	1	20.2512	97.56	0.8475	190.207	46.02	61.4694	128.738	0.4	5.4	3.53304	47.8	7.62939e-06	2	5007.94	42.956	2	7.7164	160.252	1	0.748665	2	654.35	4.09994	0	0
05745731302	057457313002	3	105	60	75.6	138.5	34.8	18.1418	0.545848	2	2	2	2	2	5	2	2	2	1947	64	1	1	2	2	27.1137	100.26	0.7458	197.939	65.49	86.985	120.233	0.7	5.3	3.78672	45.1	0	2	4825.89	34.4566	1	8.09652	146.885	1	0.752888	1	612.097	4.41947	0	0
05745731802	057457318002	3	99	62	85.6	145.7	51.9	24.4483	0.587509	2	2	2	2	2	5	2	2	1	1957	54	1	1	2	2	15.9377	102.42	0.565	199.486	128.325	58.7632	119.846	2.46	5.1	3.56496	37.9	20.8764	4	8145.31	54.0471	4	8.7905	214.913	4	2.18376	4	752.467	5.16449	1	0
05745732101	057457321001	4	133	79	82.4	149.2	43	19.3166	0.552279	2	2	2	NA	2	5	2	2	2	1958	53	1	2	2	1	10.2517	116.46	0.5989	194.46	114.165	46.392	117.913	0.04	5.6	3.92448	46.2	30.1548	4	6704.5	44.3534	1	8.80205	170.026	2	2.46088	4	725.289	4.86118	0	0
05745732301	057457323001	3	104	57	76.4	155.2	48.3	20.0523	0.492268	2	2	2	2	2	5	2	1	2	1940	71	1	1	2	1	13.1087	106.2	0.7232	194.073	57.525	83.119	117.913	0.8	5.8	4.93752	45.1	0	2	5412.61	38.9974	1	8.0244	160.907	1	0.69208	2	613.064	3.95015	0	0
05745732302	057457323002	3	112	61	79.1	142.5	41.4	20.3878	0.555088	2	2	2	2	2	5	2	2	2	1940	71	1	1	2	2	13.865	107.64	0.5424	175.13	123.015	54.5106	107.475	1.63	5.7	3.55488	46.2	13.1444	4	6897.09	45.0693	4	8.79795	179.371	2	2.25672	4	695.918	4.88363	0	0
05745732401	057457324001	3	111	82	83.6	158.4	46.6	18.5727	0.527778	2	2	2	2	2	5	2	1	2	1951	60	1	2	2	1	15.2094	128.34	0.9605	229.254	97.35	62.2426	158.119	0.62	5.5	4.35624	47.2	8.8918	2	6575.3	39.5238	1	8.73985	162.323	1	1.56404	3	730.651	4.6127	0	0
05745732701	057457327001	4	151	72	76.2	148.3	37.3	16.96	0.513823	1	2	2	2	2	5	1	2	2	1928	83	1	1	1	2	20.0271	111.06	0.6893	196.006	65.49	64.1756	125.258	0.89	5.5	3.02736	44.7	6.5722	2	4877.87	34.6097	1	8.19882	139.052	1	1.02048	2	624.75	4.21275	0	0
05745733001	057457330001	5	125	78	93.2	143.8	54	26.1142	0.648122	2	2	2	2	2	5	2	2	2	1944	67	1	1	2	2	25.9373	93.24	0.6893	181.315	53.985	81.5726	106.702	2.19	5.2	3.17688	42.8	0	2	6279.54	51.8846	4	7.83074	204.493	4	0.661803	1	729.825	5.07528	1	0
05745733002	057457330002	4	111	64	79.3	164.2	53.9	19.9914	0.482948	2	2	2	2	2	5	2	2	2	1941	70	1	2	2	1	15.6296	90.9	0.904	178.996	75.225	61.856	120.233	0.35	5.4	3.94632	47.6	0	2	5138.28	41.4118	1	8.1371	162.672	1	1.21613	2	645.272	3.92979	0	0
05745733102	057457331002	3	119	81	86.4	157.9	47	18.851	0.547182	2	2	2	1	2	5	2	1	1	1943	68	1	1	2	1	18.5986	105.12	0.9153	206.444	103.545	64.9488	139.176	0.6	5.2	4.31928	49.7	2.3196	2	5915.15	39.2289	1	8.60196	162.155	1	1.59426	3	743.209	4.70684	0	0
05745733301	057457333001	4	192	111	76.3	150.2	42.8	18.9716	0.507989	2	2	2	2	2	5	2	1	1	1943	68	1	2	2	1	17.0021	113.04	1.0057	146.908	101.775	60.6962	82.7324	0.48	5.5	4.42512	45.5	3.4794	2	6219.93	40.3632	2	8.65736	164.244	1	1.67679	4	660.556	4.39785	0	0
05745733302	057457333002	3	112	72	87.3	146.1	48.2	22.5812	0.597536	2	2	2	2	2	5	2	2	1	1949	62	1	1	2	2	8.73912	104.4	0.5085	182.089	83.19	86.2118	100.129	1.63	4.7	4.14288	48.1	0	2	6593.48	44.5555	1	8.37621	189.145	3	0.964949	1	731.243	5.00509	1	0
05745733402	057457334002	3	116	73	84.8	156.7	44.3	18.0412	0.541161	2	2	1	2	2	5	2	1	1	1935	76	1	2	2	1	26.3574	99.9	0.7232	222.682	68.145	105.542	120.233	0.43	5.5	4.21008	50.1	0	2	4834.05	32.85	1	8.13266	146.723	1	0.645668	1	689.65	4.40108	0	0
05745733501	057457335001	3	124	81	92.8	146.2	55.9	26.1527	0.634747	2	2	2	2	2	5	2	2	2	1941	70	1	1	1	2	24.9009	111.6	0.9831	193.3	130.98	63.0158	128.738	1.36	5.5	4.3596	44.4	1.54641	2	9262.77	57.6516	4	8.89682	232.676	4	2.07853	4	825.625	5.64723	1	0
05745733601	057457336001	4	133	82	82.9	157.9	55.2	22.1399	0.525016	2	2	2	2	2	5	2	1	1	1964	47	1	2	2	1	17.1141	98.28	0.6667	140.722	46.02	58.7632	88.918	2.48	5.4	3.9564	50.4	0	2	5370.69	46.6803	4	7.72375	171.003	2	0.783143	2	640.299	4.05509	0	0
05820210101	058202101001	3	141	69	94.8	161.2	67.9	26.13	0.588089	1	2	2	2	2	5	2	1	2	1938	73	1	2	1	1	19.9151	99.36	0.8249	209.924	96.465	53.3508	136.856	1.79	5.5	4.22688	43.6	19.7166	4	7713.19	58.8102	4	8.47478	221.446	4	1.80813	4	803.409	4.98393	1	0
05820210202	058202102002	3	119	84	76.8	157.2	57.5	23.2682	0.48855	2	2	2	2	2	5	2	2	1	1960	51	1	2	2	1	21.3996	85.14	0.9153	197.166	177	47.5518	110.954	2.65	5.4	6.5856	40.6	38.66	4	8080.58	54.21	4	8.9273	207.722	4	3.72226	4	685.617	4.36143	0	1
05820210401	058202104001	3	104	65	81.2	169.1	62.9	21.997	0.480189	2	2	2	2	2	2	2	1	2	1945	66	1	2	2	1	20.4753	100.62	0.9718	144.202	103.545	30.5414	92.3974	18.73	5.2	5.01984	32.3	21.263	4	6704.36	56.6833	4	8.55821	188.255	3	3.39032	4	694.927	4.10956	0	0
05820210501	058202105001	4	106	68	87	155	57.8	24.0583	0.56129	2	2	2	2	2	5	2	1	1	1964	47	1	2	2	1	20.1952	103.5	0.8249	147.295	76.995	40.2064	95.8768	0.31	5.5	3.71448	43.8	11.2114	4	6832.43	57.5039	4	8.29016	199.447	3	1.91499	4	721.244	4.65319	0	0
05820210502	058202105002	4	103	63	70	157	51.7	20.9745	0.44586	2	2	2	2	2	5	2	2	2	1966	45	1	2	2	2	14.3691	92.88	0.8927	210.31	70.8	65.3354	132.604	0.44	5.3	3.52968	37.4	12.3712	4	5381.21	43.1112	1	8.09802	169.852	2	1.08364	2	566.861	3.61058	0	0
05820211001	058202110001	2	106	70	84.3	160.5	57	22.1271	0.525234	2	2	2	2	2	5	2	2	2	1962	49	1	2	2	1	16.778	91.26	0.7119	166.238	241.605	48.7116	72.6808	0.62	5.3	2.9736	41.2	44.8456	4	9384.66	52.0837	4	9.30787	205.956	4	4.95991	4	784.653	4.88881	0	1
05820211002	058202110002	3	120	77	77	154.7	54.6	22.8146	0.497738	2	2	2	2	2	5	2	2	2	1963	48	1	3	2	2	11.4001	100.98	0.5311	165.078	56.64	67.2684	87.3716	1.97	5.5	2.6544	36.6	10.4382	2	5899.84	47.0673	4	7.95849	181.569	2	0.842	1	612.804	3.96124	0	0
05820211101	058202111001	3	109	65	89.9	156	61.5	25.2712	0.576282	2	2	2	2	2	2	2	1	2	1956	55	1	2	2	1	19.691	84.42	0.8249	186.341	76.995	48.325	98.583	0.7	5.7	6.7116	43.6	39.4332	4	6212.55	56.9185	4	8.0864	204.353	4	1.59327	4	726.967	4.66005	0	0
05820211102	058202111002	3	133	87	78.9	161.5	58.1	22.2757	0.488545	1	2	2	2	2	2	2	2	2	1955	56	1	2	2	2	22.9962	93.06	0.9492	251.677	85.845	59.1498	175.903	0.44	5.3	4.96272	41.1	16.6238	4	6058.21	47.5488	4	8.29264	184.724	3	1.45132	4	654.289	4.05133	0	0
05820211302	058202113002	4	105	60	91	161.1	63.8	24.5827	0.564867	2	2	2	2	2	5	2	2	2	1966	45	1	2	2	2	16.2738	85.86	0.6102	207.991	144.255	43.6858	135.31	0.38	5.3	3.87744	36.8	28.995	4	7767.52	58.3011	4	8.73115	214.635	4	3.3021	4	794.535	4.93194	1	0
05820211401	058202114001	4	102	70	89.3	151.2	59.3	25.9389	0.590608	2	2	2	2	2	5	2	2	2	1962	49	1	3	2	2	10.1956	99.9	0.6554	221.522	102.66	69.9746	130.284	0.51	5.7	5.46504	39.5	21.263	4	7845.47	54.7563	4	8.54245	221.581	4	1.4671	3	762.84	5.04524	1	0
05820211402	058202114002	4	115	71	99.5	162	78.6	29.9497	0.614198	2	1	2	1	2	1	2	1	2	1956	55	1	3	2	1	23.1923	96.48	0.7571	178.996	95.58	42.9126	125.258	1.64	5.5	4.26384	37.9	10.8248	2	8641.69	72.2167	4	8.43615	252.66	4	2.22732	4	839.397	5.18146	1	1
05820211602	058202116002	3	109	76	92.1	165.1	71	26.0474	0.557844	2	2	2	2	2	5	2	2	1	1965	46	1	2	2	1	19.523	110.16	0.8249	168.558	128.325	43.2992	102.836	0.92	5.6	4.89384	48.2	22.4228	4	9081.29	63.0007	4	8.86335	230.867	4	2.96368	4	816.315	4.94437	1	0
05820220102	058202201002	4	108	50	71.5	148.1	45.6	20.79	0.482782	2	NA	2	NA	2	6	2	2	2	1951	60	1	2	2	2	11.9603	102.06	0.8023	170.491	130.98	57.6034	84.2788	2.8	5.3	7.37352	38.1	28.6084	4	6966.73	45.3843	4	8.80746	183.107	3	2.27382	4	629.733	4.25208	0	0
05820220202	058202202002	3	117	71	93.1	164.6	70.4	25.9844	0.565614	2	2	2	2	2	5	2	2	2	1963	48	1	2	2	1	13.949	95.58	0.5311	169.717	103.545	40.593	111.341	0.54	5.1	4.86024	44.7	17.7836	4	7657.74	62.7474	4	8.50682	221.045	4	2.55081	4	791.985	4.81157	1	0
05820220401	058202204001	3	117	71	79	159.1	50.4	19.9109	0.496543	2	2	2	2	2	5	2	2	1	1950	61	1	1	2	1	6.49832	100.26	0.7006	159.279	65.49	40.593	105.542	0.67	5.2	6.13032	35.7	13.1444	4	5296.49	46.0989	4	8.09652	161.209	1	1.61333	4	639.625	4.02027	0	0
05820220701	058202207001	4	134	74	80.1	147.5	45.2	20.7756	0.543051	1	2	2	2	2	5	2	2	2	1954	57	1	1	2	2	12.3244	96.66	0.5537	236.986	100.005	58.3766	165.078	0.48	5.3	3.52296	34.5	13.531	4	6094.01	44.5205	1	8.48327	176.245	2	1.7131	4	679.51	4.60685	1	0
05820220702	058202207002	4	115	75	87.5	154.3	57.6	24.1931	0.567077	2	2	2	2	2	5	2	1	2	1941	70	1	1	2	1	17.1981	92.16	0.9718	202.192	60.18	66.4952	125.645	0.71	5.3	5.22312	44.6	10.0516	2	5915.2	50.0636	4	7.92772	191.796	3	0.905028	1	693.675	4.49563	0	0
05820220802	058202208002	4	115	66	70.1	143.7	39.5	19.1286	0.487822	2	2	2	2	2	5	2	2	1	1956	55	1	1	2	2	23.3043	114.12	0.6554	272.94	69.915	79.6396	186.341	0.67	5	3.94632	38.6	6.9588	2	5703.29	37.7931	1	8.29138	158.603	1	0.877892	2	581.226	4.04472	0	0
05820221001	058202210001	4	124	73	81.1	167.3	61.4	21.937	0.484758	2	2	2	2	2	5	2	1	1	1949	62	1	1	2	1	22.9682	82.62	0.8023	144.975	52.215	62.6292	73.454	0.36	5.3	4.92576	37.9	8.8918	2	4770.3	44.9116	3	7.67647	168.399	2	0.833717	1	622.562	3.72123	0	0
05820221101	058202211001	3	141	78	83.2	157.6	56.7	22.8281	0.527919	2	2	2	1	2	3	2	1	2	1942	69	1	2	2	1	18.2345	89.28	0.7797	134.537	61.065	36.727	88.918	0.61	5.4	4.8972	36.1	8.8918	1	5470.19	54.5255	4	7.91057	180.584	2	1.66267	4	658.159	4.17614	0	0
05820221102	058202211002	3	126	78	78.9	150.2	48.8	21.6312	0.5253	2	2	2	2	2	3	2	2	1	1947	64	1	2	2	2	18.8507	113.94	0.7684	135.697	57.525	45.6188	78.8664	8.28	5.1	2.83584	35.2	11.2114	4	6173.64	49.4194	4	8.09474	175.099	2	1.26099	4	638.675	4.25217	0	0
05820221202	058202212002	4	96	58	87	155.9	58.2	23.9459	0.55805	2	2	2	2	2	5	2	2	1	1936	75	1	2	2	1	15.6856	95.22	0.9153	156.573	103.545	47.5518	86.5984	1.45	5	5.9304	37.4	22.4228	4	7039.73	54.9338	4	8.50305	203.613	4	2.17752	3	739.765	4.74513	0	0
05820221301	058202213001	3	118	68	76.3	140.5	45.4	22.9987	0.54306	2	2	2	2	2	5	2	2	2	1961	50	1	1	2	2	14.5372	105.48	0.5989	160.439	126.555	39.8198	97.4232	0.71	5	3.62712	33.2	23.196	4	7762.4	55.9121	4	8.80605	202.528	4	3.17819	4	671.902	4.78222	0	0
05820221501	058202215001	4	146	72	80	157.6	53.9	21.7008	0.507614	1	2	2	2	2	6	2	1	2	1938	73	1	1	1	1	19.551	137.34	1.1526	192.527	85.845	46.392	131.831	0.76	5.1	6.636	40.2	14.3042	4	7823.69	50.701	4	8.68186	188.403	3	1.85043	4	694.548	4.40703	0	0
05820221701	058202217001	4	121	65	72	166.1	51.9	18.8117	0.433474	1	2	2	2	2	5	2	2	1	1952	59	1	2	2	1	12.3244	101.34	0.7684	159.666	73.455	71.1344	80.7994	1.44	5.1	4.15464	41	7.732	2	5194.57	37.7391	1	8.22201	154.67	1	1.03262	1	591.985	3.56402	0	0
05820221702	058202217002	4	126	68	77.4	150.1	51.7	22.9472	0.515656	2	2	2	2	2	5	2	2	2	1957	54	1	1	2	2	14.089	100.8	0.7345	145.748	83.19	43.2992	88.5314	1.23	5.4	4.21344	35.3	13.9176	4	6535.13	53.4985	4	8.34112	191.405	3	1.92128	4	645.603	4.30115	0	0
05820221801	058202218001	3	153	96	90.6	161	69.4	26.7737	0.562733	2	2	2	2	2	5	2	2	1	1962	49	2	2	2	1	15.4335	99	0.8249	213.79	66.375	71.1344	129.898	1.47	5	4.98288	45.6	12.7578	4	7078.29	55.6545	4	8.09729	216.794	4	0.933093	2	733.615	4.55661	1	0
05820222101	058202221001	3	171	66	103.1	144.6	60.2	28.7912	0.713001	2	2	2	2	2	5	2	2	2	1940	71	1	1	1	2	10.1676	93.96	0.7571	244.718	134.52	66.8818	151.547	6.28	5	5.9136	29.9	26.2888	4	9283.44	62.584	4	8.75143	251.964	4	2.01131	4	902.273	6.23979	1	0
05820230201	058202302001	4	104	67	95	155.5	66.8	27.6259	0.610932	1	2	2	2	2	5	2	2	2	1961	50	1	1	2	2	21.2876	85.14	0.6893	185.955	147.795	52.191	101.289	0.69	5.2	4.79472	37.5	32.4744	4	8787.09	63.4329	4	8.74698	241.643	4	2.83181	4	830.963	5.34381	1	0
05820230402	058202304002	3	127	61	70	143.2	38.9	18.9698	0.488827	2	2	2	NA	2	5	1	2	2	1947	64	1	2	2	2	17.4502	96.48	0.6215	247.811	61.95	87.3716	148.454	0.55	5.7	4.35456	39.6	11.9846	4	4835.6	36.0021	1	8.00252	151.806	1	0.70904	1	560.176	3.91184	0	0
05820230602	058202306002	5	115	79	102	154.3	71.3	29.9473	0.66105	2	2	2	2	2	5	2	2	2	1965	46	1	2	2	2	15.2374	76.86	0.6215	190.594	107.97	47.5518	117.913	0.44	5.2	3.72792	40.1	25.129	4	7836.91	69.5334	4	8.33069	249.482	4	2.27058	4	849.731	5.507	1	0
05820231101	058202311001	3	NA	NA	80	163.4	58.7	21.9854	0.489596	2	2	2	2	2	5	2	2	2	1939	72	1	2	2	1	15.0414	94.5	0.8475	143.815	74.34	58.3766	67.655	0.37	5.4	6.4596	37.1	17.7836	4	5789.63	46.8359	3	8.1641	179.491	2	1.27346	3	653.128	3.99711	0	0
05820231102	058202311002	3	NA	NA	66.9	156.8	31.9	12.9747	0.426658	2	1	2	2	2	5	2	2	2	1941	70	1	1	2	2	13.865	120.06	0.7345	245.878	86.73	115.207	121.392	0.96	5.6	5.39616	41.8	9.27839	2	4240.79	22.8308	1	8.55764	111.033	1	0.75282	2	572.506	3.65119	0	1
05820231201	058202312001	4	124	84	85.1	163	65.8	24.7657	0.522086	NA	2	2	NA	2	5	2	1	1	1962	49	1	2	2	1	18.3746	95.04	0.9379	221.135	304.44	64.9488	76.9334	4.42	4.9	5.77584	45.8	79.253	4	12247.1	55.856	4	9.57962	237.246	4	4.68738	4	815.226	5.00139	0	1
05820231301	058202313001	3	111	62	82	161.2	57.7	22.2047	0.508685	2	2	2	2	2	5	2	1	2	1962	49	1	2	2	1	19.8591	93.96	0.6893	219.975	77.88	44.8456	146.135	1.08	5.4	4.04376	44.1	28.995	3	5902.02	50.6951	4	8.20489	182.187	2	1.73663	4	672.801	4.1737	0	0
05820231302	058202313002	5	122	83	93	152.4	56.7	24.4125	0.610236	2	2	2	2	2	5	2	2	2	1958	53	1	2	2	2	26.8336	93.6	0.6328	160.052	52.215	54.8972	93.9438	1.08	5.3	3.17184	37.5	11.2114	4	5844.73	52.8621	4	7.80125	190.448	3	0.951141	2	725.517	4.76061	1	0
05820231401	058202314001	3	NA	NA	93.2	150.8	65.9	28.979	0.618037	2	2	2	1	2	5	2	2	2	1965	46	1	1	2	2	12.4364	98.28	0.7458	200.259	95.58	53.7374	130.284	1.3	5	5.58768	41.3	16.2372	4	8465.91	65.7813	4	8.45464	245.007	4	1.77865	4	787.972	5.22528	1	0
05820231501	058202315001	4	161	94	72	154.3	47	19.7409	0.466623	1	2	2	2	2	5	2	1	1	1952	59	1	1	2	1	19.3549	116.28	0.8023	208.764	68.145	85.052	107.861	0.34	5.3	5.43144	41.2	15.8506	4	5936.17	38.6033	1	8.28449	163.543	1	0.801216	1	596.483	3.86574	0	0
05820232001	058202320001	3	111	74	56.9	150	33.7	14.9778	0.379333	2	2	2	2	2	5	2	2	2	1941	70	1	2	2	2	13.6409	108.36	0.5424	183.635	67.26	73.8406	97.8098	5.51	5.7	2.75856	34.8	11.9846	4	4253.39	29.0909	1	8.20088	122.831	1	0.910881	2	466.63	3.11087	0	0
05820232002	058202320002	3	132	83	81.1	154.5	55.1	23.0831	0.524919	2	2	2	2	2	2	2	1	2	1941	70	1	2	2	1	15.3495	156.42	0.7684	164.305	55.755	54.5106	96.2634	6.37	5.3	4.75944	39.7	13.531	4	8508.32	52.2396	4	8.38036	193.445	3	1.02283	2	679.648	4.39901	0	0
05820232201	058202322001	3	133	82	67.5	139.9	40.6	20.7439	0.482487	2	2	2	NA	2	5	2	2	1	1949	62	1	2	2	2	21.2036	104.22	0.565	229.64	87.615	56.057	156.573	0.63	5.5	3.19368	37.3	17.0104	4	6141.34	44.94	4	8.42631	174.795	2	1.56296	4	568.776	4.06559	0	0
05820232301	058202323001	4	123	79	79.1	154.1	48.6	20.4659	0.513303	2	2	2	2	2	5	2	2	2	1942	69	1	2	2	1	18.7387	81	1.0509	134.15	49.56	58.7632	63.4024	2.38	5.2	4.6284	37.2	11.9846	4	4329.77	42.0685	1	7.60449	155.633	1	0.843385	1	601.515	3.90341	0	0
05820232402	058202324002	3	116	81	89	163.4	62.6	23.4461	0.544676	2	2	2	2	2	5	2	2	1	1962	49	1	2	2	1	15.5175	142.38	0.9605	155.413	95.58	39.4332	97.4232	0.57	5.4	6.73008	40.8	18.5568	4	8917.48	58.0362	4	8.82532	206.919	4	2.42385	4	785.453	4.80693	0	0
05820232501	058202325001	3	121	74	75.1	153.6	47.7	20.2179	0.488932	2	2	2	2	2	5	2	2	1	1936	75	1	1	2	1	29.6906	89.64	0.678	196.779	64.605	58.3766	127.191	0.35	5.5	4.872	46.2	11.2114	4	4930.84	42.2724	1	7.97095	161.156	1	1.10669	2	598.618	3.89725	0	0
05865910602	058659106002	5	125	77	86.6	157.9	54.3	21.7789	0.548448	2	2	2	2	2	5	2	1	2	1957	54	1	2	2	1	15.6576	69.12	0.8023	160.052	41.595	62.6292	85.4386	74.5	5.1	4.872	38.9	11.9846	4	3916.61	43.55	2	7.27068	158.347	1	0.664147	2	629.641	3.98759	0	0
05865911001	058659110001	3	114	70	80.6	159.9	54.1	21.1593	0.504065	2	2	2	1	2	1	2	1	1	1956	55	1	2	2	1	16.4979	91.98	0.5763	152.707	140.715	35.5672	81.5726	34.88	6	3.34992	30.1	35.5672	4	6869.88	52.3432	4	8.77516	185.676	3	3.95631	3	707.278	4.42325	0	0
05865911002	058659110002	3	115	78	77.4	147.4	45.9	21.126	0.525102	2	2	2	1	2	5	2	2	2	1955	56	1	2	2	2	18.2345	59.04	0.8023	313.146	114.165	71.1344	218.816	0.7	5.5	4.43688	42	23.196	4	4906.41	42.0992	1	8.12271	171.601	2	1.60492	4	628.698	4.26525	0	0
05865911201	058659112001	4	133	89	80.5	159.6	53.7	21.0818	0.504386	2	2	2	2	2	5	2	1	1	1952	59	1	2	1	1	17.1421	80.82	0.8136	167.398	131.865	62.2426	82.3458	1.08	5.4	5.08536	44.4	22.8094	4	6187.63	44.5532	2	8.58086	180.9	2	2.11857	4	690.759	4.32806	0	0
05865911502	058659115002	3	141	75	79.8	130.1	49	28.9495	0.613374	1	2	1	1	2	1	2	2	2	1956	55	1	2	2	2	21.4557	72	0.8814	198.712	59.295	84.2788	102.836	0.26	5.3	3.20544	36.7	11.598	4	5885.29	56.6713	4	7.66604	221.928	4	0.703558	1	611.75	4.70215	0	0
05865912701	058659127001	3	124	63	83	166.7	62	22.3111	0.4979	2	2	2	2	2	5	2	2	1	1943	68	1	2	2	1	18.9908	66.24	0.9944	335.182	84.075	53.3508	264.434	0.61	5.8	3.68088	41.8	17.397	4	4831.57	47.5908	3	7.93185	176.968	2	1.57589	3	658.343	3.94927	0	0
05865930101	058659301001	4	154	80	69.4	165.9	46.3	16.8224	0.418324	1	2	2	2	2	6	2	1	2	1938	73	1	2	1	1	31.1191	104.94	0.9379	144.202	107.085	53.7374	68.4282	0.65	5.3	4.25376	38	22.0362	4	5332.12	36.2343	2	8.63386	145.242	1	1.99275	4	599.19	3.61176	0	0
05865930201	058659302001	3	140	72	80.6	156.3	49.2	20.1394	0.515675	2	2	2	2	2	5	2	1	1	1947	64	1	2	2	1	22.7441	102.96	0.7006	298.842	71.685	88.1448	205.671	0.25	5.5	2.98032	48.6	5.02579	2	5590.81	38.7992	1	8.21347	165.415	1	0.813264	2	662.006	4.23548	0	0
05865930202	058659302002	3	105	73	76.2	139.5	38.2	19.6298	0.546237	2	2	2	1	2	5	2	2	2	1946	65	1	1	2	2	13.865	109.08	0.4407	194.846	61.95	55.6704	126.805	0.72	5.6	2.75184	39.1	12.3712	4	5498.49	42.0595	2	8.12526	159.497	1	1.1128	2	619.145	4.43832	0	0
05865930501	058659305001	3	99	64	90.4	156.9	59.2	24.0478	0.576163	2	2	2	2	2	5	2	2	2	1956	55	1	1	2	2	13.8369	99.9	0.7571	184.408	92.925	52.9642	110.568	0.51	5.1	3.29616	37.8	20.8764	4	7039.4	53.6693	4	8.44282	203.031	4	1.75449	3	763.231	4.86444	1	0
05865930701	058659307001	NA	114	59	86.6	159.2	52.2	20.5961	0.54397	2	2	2	2	2	5	3	1	1	1928	83	1	1	1	1	17.8144	115.56	0.9153	221.135	123.015	36.3404	150.774	2.36	5.7	6.25464	49.3	34.0208	4	7293.79	50.9883	4	8.86895	182.666	3	3.38508	4	768.051	4.82444	0	0
05865930901	058659309001	3	123	76	80.6	162.5	56.2	21.2828	0.496	2	2	2	2	2	5	2	2	1	1949	62	1	2	2	1	20.6714	97.74	0.7684	200.259	83.19	78.0932	111.341	1.12	4.8	3.83376	44	10.8248	2	5930.89	42.4295	2	8.31029	176.867	2	1.06527	2	669.809	4.1219	0	0
05865931101	058659311001	3	139	79	83.2	159.3	58.9	23.2105	0.522285	2	2	2	2	2	5	2	1	1	1952	59	1	2	2	1	21.5957	110.88	0.7684	190.98	63.72	91.2376	91.6242	1.71	4.9	4.96608	44.2	8.11859	1	6626.12	45.2476	4	8.1698	189.625	3	0.698396	1	679.727	4.26696	0	0
05865931102	058659311002	3	109	59	82.4	148.8	47.4	21.4078	0.553763	2	2	2	2	2	5	2	2	2	1954	57	1	2	2	2	18.1785	91.26	0.5989	167.398	61.065	73.0674	88.1448	0.47	5.3	4.58472	37.6	6.1856	1	5214.62	42.6982	1	7.9325	169.818	2	0.835735	1	653.638	4.39273	1	0
05865931302	058659313002	3	117	76	89	160	65.7	25.6641	0.55625	2	2	2	2	2	5	2	1	2	1961	50	1	3	2	1	22.1279	72.54	0.6667	208.377	53.1	76.1602	121.006	1.81	5.5	3.48096	44.2	11.2114	4	5086.1	50.5498	4	7.56317	194.102	3	0.697215	1	673.122	4.20701	0	0
05865931401	058659314001	4	119	72	78.4	149.7	48.1	21.4635	0.523714	2	2	2	2	2	2	2	2	2	1955	56	1	2	2	2	11.4561	140.76	0.6215	199.486	92.04	49.8714	131.444	0.66	6	3.45912	43.3	18.1702	4	8017.92	49.3536	4	8.77613	188.367	3	1.84555	4	688.049	4.59618	0	0
05865931402	058659314002	4	103	73	66.6	155.9	40.8	16.7868	0.427197	2	2	2	2	2	5	2	1	1	1953	58	1	2	2	1	28.2901	70.92	0.6667	226.934	74.34	65.3354	143.429	2.56	5.4	5.06352	48.5	18.1702	4	3628.97	32.9215	1	7.87705	132.231	1	1.13782	2	524.612	3.36505	0	0
05865931701	058659317001	3	128	85	78.2	155.3	49.6	20.5655	0.503542	2	2	2	1	2	5	2	2	2	1954	57	1	2	2	2	13.2207	90.54	0.4859	193.687	74.34	104.769	78.4798	0.36	5.4	2.89296	38.8	10.4382	2	5252.83	37.8727	1	8.12129	167.018	2	0.709564	1	635.085	4.08941	0	0
05865931702	058659317002	3	146	91	77.2	157.6	54	21.7411	0.489848	2	2	2	1	2	5	2	1	2	1953	58	1	2	2	1	29.0464	115.2	0.8475	188.274	48.675	89.6912	95.4902	0.34	5.8	4.3092	40	3.0928	2	6067.39	42.1183	1	7.93869	172.596	2	0.542695	1	612.867	3.88875	0	0
05865932401	058659324001	3	109	72	83.4	162.5	59.7	22.6083	0.513231	2	2	2	2	2	5	2	2	2	1943	68	1	2	2	1	25.9373	100.98	0.6328	209.924	76.995	76.9334	121.392	1.21	5.6	6.38232	42.2	11.598	4	6306.69	45.5471	3	8.26552	186.869	3	1.0008	1	689.344	4.24212	0	0
06044010101	060440101001	3	119	74	93	160	55	21.4844	0.58125	2	2	2	1	2	5	2	2	2	1954	57	1	2	1	2	13.8089	97.02	0.5876	204.125	70.8	48.325	141.109	0.49	4.8	2.4948	40.6	14.6908	4	5689.92	47.9025	4	8.14163	174.918	2	1.46508	4	757.171	4.73232	1	0
06044010201	060440102001	3	114	63	81	163	61.3	23.072	0.496933	1	2	2	2	2	5	2	1	2	1938	73	1	2	2	1	13.6689	108.18	0.8475	187.501	95.58	52.5776	108.635	0.38	4.7	3.93456	42.6	26.2888	4	7197.08	51.7156	4	8.55061	197.28	3	1.81788	4	692.6	4.24908	0	0
06044010202	060440102002	3	177	78	88	151	59.6	26.1392	0.582781	2	2	2	2	2	5	2	2	2	1936	75	1	1	2	2	18.4026	93.96	0.5989	224.228	135.405	53.3508	143.429	0.77	4.7	2.8644	41.9	27.4486	4	8451.46	59.4317	4	8.75799	228.927	4	2.53801	4	770.703	5.104	1	0
06044010301	060440103001	4	117	67	107	161	74.3	28.664	0.664596	2	2	2	2	2	5	2	2	2	1950	61	1	2	2	2	11.204	109.98	0.8362	236.599	133.635	52.191	154.64	0.68	5.5	3.08112	42.7	29.7682	4	10135.5	66.8513	4	8.90226	255.175	4	2.5605	4	952.542	5.91641	1	0
06044010601	060440106001	3	120	87	89	160	59.2	23.125	0.55625	2	2	2	2	2	5	2	2	2	1953	58	1	2	2	2	27.3938	84.6	0.6554	190.98	120.36	39.8198	124.099	1.64	5.2	4.30752	35.9	27.062	4	6696.07	55.2916	4	8.53527	197.378	3	3.02262	4	759.639	4.74775	1	0
06044011101	060440111001	5	129	82	76	178	57	17.9902	0.426966	2	2	2	2	2	5	2	1	1	1945	66	1	2	2	1	14.2291	99.72	0.6328	148.841	78.765	58.3766	71.1344	1.23	5.3	1.72872	35	19.33	4	5004.95	37.6805	1	8.27569	148.881	1	1.34926	4	628.952	3.53344	0	0
06044011301	060440113001	3	123	68	103	157.2	80.3	32.4945	0.655216	2	2	2	2	2	5	2	2	2	1966	45	1	3	2	2	12.1563	95.22	0.565	194.846	98.235	44.0724	130.671	0.91	4.8	3.45408	33.2	20.1032	4	9380.36	78.5051	4	8.45041	274.592	4	2.22895	4	870.392	5.53684	1	0
06044011302	060440113002	3	108	51	85.7	165.3	65.1	23.8251	0.518451	2	2	2	2	2	5	2	1	2	1965	46	1	2	2	1	20.3072	97.56	0.7458	153.48	70.8	45.6188	90.851	0.33	4.8	3.75312	28.3	17.0104	4	6335.58	54.5932	3	8.14718	194.108	3	1.55199	4	698.213	4.22392	0	0
06044011402	060440114002	4	99	62	81	160	58.4	22.8125	0.50625	2	2	2	2	2	5	2	2	2	1956	55	1	2	2	2	16.5819	97.38	0.8023	221.908	110.625	56.057	141.109	0.96	5.2	3.67752	40.3	24.7424	4	6966.6	50.1358	4	8.59162	195.996	3	1.97344	4	695.921	4.34951	1	0
06044011702	060440117002	3	131	96	96	173	79.6	26.5963	0.554913	2	2	2	2	2	5	2	1	1	1948	63	1	2	2	1	17.7864	90.72	0.8701	248.97	45.135	73.8406	164.305	51	5	4.98792	41.2	10.8248	2	6026.05	53.811	4	7.62429	202.778	4	0.611249	2	731.932	4.23082	1	0
06044012002	060440120002	3	127	81	86	149.5	56.4	25.2346	0.575251	2	2	2	2	2	5	2	2	2	1958	53	1	2	2	2	15.1534	85.68	0.5424	206.058	54.87	58.3766	135.31	1.82	5	3.3264	31.3	12.3712	4	5708.83	53.6706	4	7.76244	195.882	3	0.939931	2	667.57	4.46535	1	0
06044012201	060440122001	4	148	89	94	163.5	75.3	28.1682	0.574924	2	2	2	2	2	5	2	1	2	1946	65	1	2	2	1	16.89	92.52	0.9605	175.516	62.835	42.526	121.006	0.59	4.8	7.38192	43.7	11.9846	4	6982.2	66.4834	4	7.97479	224.636	4	1.47757	4	749.63	4.58489	1	0
06044012202	060440122002	3	122	69	75	154	45.2	19.0589	0.487013	1	2	2	2	2	5	2	2	2	1944	67	1	2	2	2	19.9711	90.36	0.5311	175.903	56.64	65.3354	95.8768	1.29	4.9	3.57	38.8	14.6908	4	4523.81	38.3824	1	7.84737	149.562	1	0.866911	2	588.553	3.82177	0	0
06044012401	060440124001	4	132	85	93	163.5	72.5	27.1208	0.568807	1	2	2	2	2	5	2	1	1	1961	50	1	2	1	1	14.3411	87.84	0.7797	206.058	85.845	48.7116	139.176	1.04	5.4	2.37552	40.3	18.1702	4	7092.77	61.8839	4	8.23491	223.337	4	1.76231	4	765.847	4.68408	1	0
06044012502	060440125002	3	148	86	74	169.5	50.6	17.6121	0.436578	1	1	2	2	2	5	2	1	1	1948	63	1	2	2	1	24.5368	81.54	0.9379	179.382	71.685	54.124	109.021	0.9	4.7	4.63176	40.6	16.2372	4	4134.7	36.7449	1	7.98023	140.549	1	1.32446	4	590.537	3.48399	0	1
06044012601	060440126001	4	118	77	77.4	165.7	52.3	19.0483	0.467109	2	2	2	2	2	2	1	1	2	1965	46	1	2	2	1	12.1003	85.5	0.9831	187.501	100.89	47.5518	116.367	0.17	5	3.50448	47.6	23.5826	4	5179.05	42.1844	2	8.3694	159.423	1	2.12169	4	647.792	3.90942	0	0
06044012701	060440127001	5	135	92	78	156.5	58.4	23.8443	0.498403	2	1	2	1	2	5	1	1	2	1959	52	1	2	1	1	17.1421	96.66	0.8814	287.63	89.385	68.0416	190.594	18.73	5.1	4.77456	44.4	28.995	4	6740.9	49.8114	4	8.37101	199.601	3	1.31368	4	652.938	4.17213	0	1
06044020101	060440201001	4	109	83	90	167	65.2	23.3784	0.538922	2	2	2	2	2	5	2	1	1	1952	59	1	2	2	1	23.9205	117.72	0.8023	163.532	94.695	54.5106	93.1706	13.03	4.9	3.43392	43.8	15.8506	4	7718.03	52.3378	4	8.62582	201.658	4	1.73719	4	776.324	4.64865	1	0
06044020102	060440201002	4	114	69	105	162	75.1	28.6161	0.648148	2	2	2	2	2	5	2	2	2	1950	61	1	2	2	2	14.8173	116.1	0.7458	194.846	86.73	73.0674	109.794	13.16	6	4.8048	42.5	11.9846	4	9126.52	60.8075	4	8.5241	243.926	4	1.18699	2	895.031	5.52488	1	0
06044020302	060440203002	4	152	79	84	176	65.5	21.1454	0.477273	2	2	2	2	2	5	1	1	1	1952	59	1	2	2	1	20.1952	109.98	0.9153	156.186	61.95	51.0312	102.449	1.15	5.1	4.02864	44.7	2.7062	2	5961.1	46.7438	4	8.13348	171.986	2	1.21396	2	683.212	3.88189	0	0
06044020501	060440205001	4	148	84	89	151.5	55.5	24.1806	0.587459	2	2	2	2	2	5	2	2	2	1945	66	1	2	2	2	15.4055	95.76	0.5763	198.326	87.615	62.6292	133.377	1.07	5	2.87784	36.9	2.31961	2	6749.66	51.5337	4	8.34165	201.706	4	1.39895	4	742.407	4.90038	1	0
06044020502	060440205002	4	129	78	78	160	49	19.1406	0.4875	2	2	2	2	2	5	2	1	1	1948	63	1	2	2	1	15.7976	109.08	0.5989	127.965	41.595	56.8302	67.2684	8.23	6	2.38056	35.8	3.866	2	4971.87	40.3252	1	7.72691	147.898	1	0.731917	2	602.699	3.76687	0	0
06044020601	060440206001	3	97	65	78	162	55.3	21.0715	0.481481	2	2	2	2	2	5	1	1	2	1965	46	1	2	2	1	15.5736	98.64	0.7232	190.98	71.685	59.5364	124.872	3.23	5	4.21344	47.1	6.57219	2	5667.49	44.5629	2	8.17061	172.167	2	1.20405	2	637.308	3.934	0	0
06044020701	060440207001	3	105	71	73.2	158.4	53.7	21.4025	0.462121	2	2	2	2	2	2	2	2	2	1957	54	1	2	2	2	9.07524	100.62	0.5537	151.934	130.98	50.258	85.8252	1.29	4.8	4.10592	40.7	15.8506	4	7110.33	48.4597	4	8.79325	188.197	3	2.60615	4	643.666	4.06355	0	0
06044020702	060440207002	4	128	75	84.3	160.1	61.1	23.8374	0.526546	2	2	2	2	2	2	1	1	1	1957	54	1	2	2	1	15.2374	101.88	0.7458	213.403	82.305	73.454	129.511	1.11	5	5.08368	38.4	10.4382	2	6819.04	48.9738	4	8.34108	198.83	3	1.1205	1	703.153	4.39196	0	0
06044020901	060440209001	4	127	113	90	150.5	55.7	24.5913	0.598007	2	2	2	2	2	5	2	2	2	1956	55	1	2	2	2	18.2625	104.94	0.5198	279.125	149.565	67.2684	201.419	0.9	5.1	3.11304	41.7	10.4382	2	8839.23	53.095	4	8.96797	220.534	4	2.22341	4	807.118	5.36291	1	0
06044020902	060440209002	4	124	73	91	170.5	70.8	24.3548	0.533724	2	2	2	2	2	5	2	1	1	1955	56	1	3	2	1	21.7358	117	0.7119	194.846	109.74	52.5776	126.805	0.6	5.1	3.9648	40.6	15.464	4	8371.72	55.5203	4	8.76714	213.522	4	2.0872	4	797.81	4.67924	1	0
06044021101	060440211001	3	136	77	78	160	55.3	21.6016	0.4875	1	2	2	2	2	5	2	2	2	1936	75	1	1	1	2	8.17892	104.58	0.6554	153.094	81.42	77.32	69.9746	0.58	5	2.98704	39.9	5.799	2	6276.98	43.4453	2	8.35643	180.512	2	1.05303	2	651.801	4.07376	0	0
06044021201	060440212001	3	110	79	83	170	60	20.7612	0.488235	1	2	2	2	2	5	1	1	2	1959	52	1	2	2	1	10.4197	103.14	0.678	185.181	133.635	52.5776	119.073	15.42	4.8	3.39864	47.8	13.531	4	7057.06	46.4332	4	8.83805	183.489	3	2.54167	4	733.558	4.31505	0	0
06044021202	060440212002	3	122	74	91	154	65.1	27.4498	0.590909	2	2	2	2	2	5	1	2	2	1959	52	1	2	2	2	12.0723	108.54	0.5763	155.027	43.365	51.0312	102.062	0.57	5.1	2.33016	27.7	1.93299	2	7149.17	61.9489	4	7.76362	213.11	4	0.849774	2	706.49	4.5876	1	0
06044021301	060440213001	3	137	69	87	181.5	64.8	19.6708	0.479339	2	2	2	2	2	5	1	1	1	1965	46	1	2	2	1	10.5318	90	0.6215	169.717	64.605	61.4694	105.542	11.14	4.8	2.69472	42.4	2.70621	2	4811.57	40.496	1	7.97495	156.874	1	1.05101	2	693.821	3.82271	0	0
06044021501	060440215001	5	110	69	91	164.5	58.4	21.5815	0.553191	2	2	2	2	2	5	2	1	2	1955	56	1	2	2	1	10.3637	97.74	0.6328	115.593	68.145	36.3404	69.588	13.21	4.6	4.11936	43.4	9.665	2	5689.42	51.9357	4	8.1108	175.043	2	1.87519	4	738.083	4.48683	1	0
06044021502	060440215002	3	120	70	74.4	151.5	41.4	18.0374	0.491089	2	2	2	2	2	2	1	2	2	1953	58	1	2	2	2	8.45902	103.5	0.5311	153.48	62.835	34.0208	121.779	0.19	4.8	2.61912	56.4	0	2	4867.13	43.4204	1	8.08694	145.868	1	1.84696	4	601.668	3.97141	0	0
06044021801	060440218001	3	164	78	86.3	164.5	60	22.1727	0.52462	2	2	2	2	2	5	2	1	1	1943	68	1	2	2	1	14.9853	117.54	0.6893	143.042	53.985	64.1756	72.6808	0.51	4.7	5.9136	30.8	6.18561	2	6409.36	46.7019	4	8.06234	178.764	2	0.841208	2	695.78	4.22966	0	0
06044021802	060440218002	4	157	80	84.5	152.5	51.5	22.1446	0.554098	1	2	2	2	2	5	2	2	2	1943	68	1	1	2	2	11.7922	99.18	0.6102	182.862	84.075	52.5776	116.367	2.97	5.3	4.03032	39.9	13.9176	4	6254.41	48.8522	4	8.3355	184.586	3	1.59906	4	704.35	4.61869	1	0
06044021901	060440219001	5	112	69	82	167	65.2	23.3784	0.491018	2	2	2	2	2	5	1	1	1	1955	56	1	3	2	1	19.523	100.08	0.8023	142.269	94.695	44.0724	86.2118	0.44	4.8	3.51288	44.1	11.9846	4	6893.24	54.5785	4	8.46348	197.863	3	2.14862	4	694.006	4.15572	0	0
06044022102	060440221002	3	119	73	77	162.5	55.6	21.0556	0.473846	2	2	2	2	2	5	2	1	2	1959	52	1	3	2	1	21.3716	99.72	0.7571	190.207	140.715	47.1652	129.124	0.69	5.3	5.73552	45.1	13.9176	4	7162.17	48.4998	4	8.85596	186.468	3	2.98345	4	681.909	4.19636	0	0
06044022201	060440222001	4	117	72	82	153.4	54.5	23.1604	0.53455	2	2	2	2	2	5	2	1	2	1947	64	1	2	2	1	18.5706	105.84	0.791	235.826	83.19	66.8818	163.918	0.39	5.1	3.17016	45	5.02581	2	6829.3	48.6524	4	8.38991	194.314	3	1.24384	2	687.972	4.48483	0	0
06044022302	060440223002	3	130	79	78	171	54.3	18.5698	0.45614	2	2	2	2	2	5	2	1	2	1950	61	1	2	2	1	14.005	110.52	0.6102	214.176	97.35	61.0828	147.295	3.31	5	3.61536	32	5.799	2	5912.44	39.2185	1	8.59036	159.521	1	1.59374	4	670.048	3.91841	0	0
06044022401	060440224001	4	106	70	90	153	59.8	25.5457	0.588235	2	2	2	2	2	5	1	1	2	1965	46	1	2	2	2	12.2404	117.9	0.565	146.521	91.155	69.588	66.8818	0.51	4.7	4.81656	44.5	10.0516	2	8352.3	54.3737	4	8.58925	219.419	4	1.30992	4	773.033	5.0525	1	0
06044022402	060440224002	4	135	72	88	170	69	23.8754	0.517647	2	2	2	2	2	5	1	1	2	1963	48	1	2	2	1	16.1898	96.84	0.7571	172.037	78.765	51.8044	110.181	2.13	5.1	3.62208	40.9	10.0516	2	6504.74	53.1056	4	8.24638	196.886	3	1.52043	4	725.682	4.26872	0	0
06044030102	060440301002	3	140	78	86	166	53.4	19.3787	0.518072	1	2	2	2	2	2	2	1	1	1936	75	1	2	2	1	16.1057	93.78	0.8927	220.749	123.9	43.2992	160.052	0.75	4.9	7.46424	44.4	17.397	4	6035.7	44.7703	2	8.66728	167.961	2	2.86148	3	745.386	4.49028	0	0
06044030201	060440302001	4	120	61	95	153.5	68.3	28.987	0.618893	2	2	2	2	2	1	2	2	2	1961	50	1	3	2	2	14.2291	108	0.6102	175.903	112.395	53.3508	107.088	1.54	5.3	4.72752	54.3	15.464	4	9519.2	66.7739	4	8.711	252.506	4	2.10672	4	827.545	5.39117	1	0
06044030202	060440302002	5	116	75	87	169	67.5	23.6336	0.514793	2	2	2	2	2	5	2	1	1	1959	52	1	3	2	1	12.3524	111.42	0.7232	158.893	84.96	58.7632	90.4644	0.36	5.5	3.38184	34.8	9.66499	2	7274.43	51.5901	4	8.46234	199.996	3	1.4458	4	736.224	4.35635	0	0
06044030701	060440307001	4	110	69	86	160.5	66.5	25.815	0.535826	2	2	2	2	2	5	2	2	2	1966	45	1	2	2	2	9.55141	97.92	0.678	168.171	76.11	39.0466	122.939	2.61	4.9	3.25752	39.1	6.18561	2	7020.38	62.3867	4	8.22318	212.281	4	1.94921	4	707.194	4.40619	1	0
06044030902	060440309002	4	113	59	85	176	61.8	19.9509	0.482955	2	2	2	2	2	5	2	1	1	1956	55	1	3	2	1	15.7976	95.76	0.9266	150.387	66.375	66.4952	78.0932	30.08	4.7	4.54944	40.7	5.799	2	5145.25	40.6223	2	8.06402	160.885	1	0.998192	2	685.442	3.89455	0	0
06044031102	060440311002	3	120	71	86	172.5	61.2	20.5671	0.498551	1	2	2	2	2	5	2	1	2	1944	67	1	2	2	1	22.1559	106.56	1.5368	174.357	147.795	48.325	105.928	12.14	4.9	6.81744	41.2	20.1032	4	7422.98	47.2675	4	8.97139	184.515	3	3.05835	4	771.539	4.47269	0	0
06044031301	060440313001	3	88	49	72	166.3	55.3	19.9959	0.432952	2	2	2	2	2	5	2	2	2	1965	46	1	2	2	2	11.316	92.88	0.5085	146.521	53.1	51.4178	95.4902	0.49	4.8	3.19368	32.2	0	2	4776.22	42.9934	2	7.81034	156.175	1	1.03272	2	562.344	3.38151	0	0
06044032001	060440320001	3	139	87	100	155	68	28.3039	0.645161	2	2	2	2	2	1	2	2	2	1953	58	1	2	1	2	11.9323	87.48	0.4972	208.377	114.165	64.9488	129.898	0.97	5.3	3.60864	37.3	13.531	4	8183.35	61.1016	4	8.51591	241.033	4	1.75777	4	851.591	5.49413	1	0
06044032302	060440323002	3	132	91	101	161.5	75.3	28.8702	0.625387	2	2	2	2	2	5	2	1	2	1962	49	1	2	2	1	16.0777	99.18	0.7006	191.367	132.75	46.392	125.645	2.22	5	4.0572	41.4	19.33	4	9559.21	68.9586	4	8.79226	253.834	4	2.86148	4	888.018	5.49856	1	0
06044032601	060440326001	5	122	54	86	167	61.8	22.1593	0.51497	2	2	2	2	2	5	2	1	2	1939	72	1	2	1	1	12.4644	102.06	0.7797	227.321	58.41	92.3974	118.3	1.29	5.5	3.87408	41.7	16.6238	4	5817.47	42.4406	1	7.9999	177.272	2	0.632161	1	687.991	4.11971	0	0
06048110101	060481101001	3	99	64	80	159	57.1	22.5861	0.503145	2	2	2	2	2	5	2	2	2	1954	57	1	2	2	2	13.8369	109.44	0.5989	197.553	112.395	51.4178	134.923	0.7	5.2	3.5616	43.6	11.2114	4	7482.22	51.1359	4	8.72425	197.047	3	2.18592	4	697.94	4.38956	1	0
06048110102	060481101002	3	111	66	85	169	70.4	24.649	0.502959	1	2	1	2	2	5	2	1	2	1952	59	1	2	2	1	15.4895	95.58	0.8023	142.655	69.915	42.9126	93.9438	0.98	5.5	3.26256	43.8	5.79899	2	6435.24	57.5022	4	8.1141	200.004	3	1.62924	4	689.698	4.08105	0	0
06048110702	060481107002	4	105	64	83	159.5	62.9	24.7246	0.520376	2	2	2	2	2	2	2	2	2	1952	59	1	2	2	2	12.3524	96.66	0.5989	180.156	63.72	53.7374	120.619	0.5	4.9	2.66112	42.8	5.79899	2	6355.21	54.3444	4	8.03255	198.602	3	1.18577	2	666.702	4.17995	1	0
06048110901	060481109001	4	125	87	103.2	153.2	81.3	34.6396	0.673629	2	2	1	2	2	5	2	2	2	1958	53	1	2	2	2	14.8733	116.46	0.4633	182.089	75.225	51.8044	116.753	2.57	5.8	2.87448	40.3	13.531	4	10674	81.3943	4	8.38488	290.449	4	1.4521	4	865.32	5.6483	1	0
06048111001	060481110001	3	144	71	91	174.6	75.1	24.6349	0.521191	2	2	2	2	2	5	2	1	2	1963	48	1	3	2	1	19.4669	99.18	0.8588	215.723	69.03	50.6446	155.027	1.29	5.2	4.40496	48.4	10.0516	2	6587.14	55.1901	4	8.13833	200.487	3	1.36303	4	740.588	4.24163	1	0
06048111101	060481111001	3	95	58	87	163.2	68.8	25.8314	0.533088	2	2	2	2	2	5	2	2	2	1963	48	1	2	2	2	19.2989	119.7	0.7119	159.279	55.755	57.99	96.65	1.1	4.9	3.34824	40	4.6392	2	7624.27	56.8704	4	8.11281	209.565	4	0.961459	2	705.814	4.32484	1	0
06048111302	060481113002	4	130	80	89.2	167.1	71.9	25.7499	0.533812	2	2	2	2	2	5	2	1	1	1965	46	1	2	2	1	12.3524	85.14	0.8475	142.269	82.305	35.5672	92.0108	4.39	4.4	5.03496	46.4	14.6908	4	6504.05	63.305	4	8.16158	210.16	4	2.31407	4	728.013	4.35675	0	0
06048111801	060481118001	5	108	68	82	152.1	52.3	22.607	0.539119	2	2	2	2	2	2	2	2	2	1952	59	1	3	1	2	16.694	100.8	0.565	166.625	65.49	59.923	86.985	0.59	5.1	2.52	40.2	19.7166	4	6038.11	48.0846	4	8.10189	183.16	3	1.0929	2	664.355	4.36788	1	0
06048111901	060481119001	4	115	87	83	170.8	66.8	22.8982	0.485948	1	2	2	2	2	5	2	1	2	1951	60	1	2	2	1	14.5372	97.2	1.0396	155.413	77.88	48.7116	96.2634	4.9	5.1	4.43352	46.1	10.4382	2	6234.71	51.4889	4	8.23879	188.653	3	1.5988	4	683.82	4.00363	0	0
06048111902	060481119002	3	126	82	87	154.5	61.2	25.6386	0.563107	1	2	2	2	2	5	2	2	2	1953	58	1	1	2	2	10.7558	92.52	0.5763	179.382	58.41	63.0158	109.408	0.27	5	3.38856	46	6.9588	2	6241.72	54.0756	4	7.90176	202.59	4	0.92691	2	687.454	4.44954	1	0
06048112501	060481125001	4	128	73	98	157	68.6	27.8307	0.624204	2	2	2	2	2	5	2	2	2	1956	55	1	2	2	2	16.4139	94.5	0.5424	194.073	139.83	42.1394	127.965	0.31	4.8	2.33184	43	23.9692	4	9151.58	67.86	4	8.79588	244.796	4	3.31827	4	861.996	5.49042	1	0
06048112502	060481125002	3	131	86	81	166.1	62.6	22.69	0.487658	2	2	2	2	2	5	2	1	2	1957	54	1	3	2	1	9.21529	92.88	0.7571	142.269	111.51	30.1548	94.717	0.29	4.9	5.04168	45	17.397	4	6745.07	58.7281	4	8.55228	194.051	3	3.69792	4	692.734	4.17059	0	0
06048112601	060481126001	2	116	66	91	157.8	57.2	22.9711	0.576679	2	2	2	2	2	5	2	2	2	1956	55	1	3	2	2	12.3524	111.42	0.7119	196.393	70.8	59.1498	131.444	3.09	5.2	3.822	40.2	5.79901	2	6745.24	49.6381	4	8.28002	190.201	3	1.19696	2	753.482	4.77492	1	0
06048112802	060481128002	3	127	78	84	163.5	66.9	25.026	0.513761	2	2	2	2	2	5	2	2	2	1964	47	1	3	2	1	12.2684	104.04	0.8927	169.331	70.8	44.8456	116.367	2.43	5.6	3.74304	47	8.1186	2	6979.24	58.2393	4	8.21149	205.5	4	1.57875	4	689.765	4.21875	0	0
06048113001	060481130001	5	180	74	77	154	51.2	21.5888	0.5	1	2	2	2	2	2	2	2	2	1947	64	1	2	2	2	15.6576	144.36	0.791	205.285	110.625	53.3508	140.722	3.48	5.4	4.99464	45.1	11.2114	4	8621.38	49.1937	4	8.98531	193.982	3	2.07354	4	691.869	4.49265	0	0
06048113201	060481132001	3	150	71	74	159.4	55	21.6464	0.464241	1	2	2	2	2	5	2	2	2	1965	46	1	2	2	2	10.0836	96.84	0.7119	185.181	63.72	63.4024	119.846	0.29	4.9	3.3096	38.8	1.93299	2	5571.79	44.9959	4	8.03441	173.916	2	1.00501	2	594.546	3.7299	0	0
06048113202	060481132002	3	131	78	78	177.6	56.8	18.0079	0.439189	2	2	2	2	2	5	2	2	2	1965	46	1	3	2	1	15.0694	125.64	0.565	215.336	71.685	45.2322	163.532	0.55	5.4	5.97072	45	6.5722	2	5815.91	40.9513	2	8.41255	151.492	1	1.58482	4	656.179	3.6947	0	0
06048120202	060481202002	4	112	65	80.1	151.2	50.8	22.2208	0.529762	2	2	2	2	2	5	2	2	2	1954	57	1	1	2	2	15.7136	93.78	0.4746	224.228	141.6	36.727	164.305	1.52	5	2.69472	37.1	23.196	4	7314.21	54.8663	4	8.80081	195.561	3	3.85547	4	704.945	4.66233	1	0
06048120302	060481203002	3	121	75	86.2	157.3	59.8	24.1682	0.547997	2	2	2	2	2	5	2	2	2	1952	59	1	2	2	2	16.1618	109.8	0.7006	245.491	76.11	69.2014	172.81	0.56	5.4	3.37512	39.3	3.4794	2	7146.77	50.6201	4	8.33769	201.507	4	1.09983	2	718.709	4.56903	1	0
06048120402	060481204002	3	148	73	86.5	163.2	65.4	24.5549	0.530025	1	2	2	2	2	5	2	1	1	1939	72	1	2	2	1	15.1254	103.68	0.9266	212.63	102.66	71.9076	126.418	2.96	5.4	5.39952	47.9	14.3042	4	7612.5	51.3311	4	8.57958	210.67	4	1.42767	3	742.134	4.54739	0	0
06048120602	060481206002	3	109	50	98.3	172	81.3	27.4811	0.571512	2	2	2	2	2	5	2	2	1	1954	57	1	2	2	1	14.7893	106.74	0.9944	183.635	140.715	40.2064	109.021	0.63	5.1	4.19496	47.3	34.4074	4	9733.66	68.3179	4	8.92399	245.241	4	3.49982	4	877.228	5.10016	1	0
06048120701	060481207001	3	128	78	87	167.2	62.3	22.2851	0.520335	2	2	2	2	2	5	2	1	1	1959	52	1	3	2	1	13.6129	102.6	0.8814	199.486	76.11	53.7374	134.537	1.3	5.2	4.51752	44.5	11.2114	3	6269.03	48.9062	4	8.26987	184.295	3	1.41633	4	719.479	4.3031	0	0
06048120801	060481208001	5	121	75	81.4	172.6	60.2	20.2076	0.471611	2	2	2	2	2	5	2	1	1	1951	60	1	2	2	1	12.5485	95.4	0.678	153.094	64.605	52.9642	90.0778	0.81	4.8	2.90136	44.2	10.0516	2	5161.12	43.5188	1	8.03322	162.332	1	1.21979	1	653.904	3.78855	0	0
06048121001	060481210001	3	119	71	73.2	154	48.4	20.4082	0.475325	2	2	2	2	2	5	2	2	2	1963	48	1	1	2	2	9.97156	105.3	0.5198	110.954	29.205	57.99	52.5776	0.35	5.4	2.39736	39.1	0.3866	2	4893.98	42.7023	2	7.33801	149.755	1	0.503621	1	537.142	3.48794	0	0
06048121002	060481210002	3	194	107	99	161	74.4	28.7026	0.614907	2	2	2	2	2	5	2	1	1	1962	49	1	2	2	1	17.8424	94.86	0.7119	286.084	112.395	57.6034	214.176	0.45	4.9	5.6784	34.3	14.3042	4	8671.48	64.2072	4	8.58127	246.305	4	1.95119	4	849.546	5.27668	1	0
06048121102	060481211002	4	130	76	89.2	163.5	66.4	24.8389	0.545566	2	2	2	2	2	5	2	1	2	1953	58	1	2	2	1	13.0807	103.5	0.791	184.408	131.865	45.2322	109.408	0.96	5.1	2.77032	43.8	29.7682	4	8417.04	58.8945	4	8.8282	219.283	4	2.91529	4	787.476	4.81637	0	0
06048121502	060481215002	3	95	65	79.6	159.2	56.4	22.2532	0.5	2	2	2	2	2	5	2	2	2	1966	45	1	2	2	2	13.4168	89.28	0.6328	194.073	71.685	96.2634	92.0108	0.67	5.3	2.9988	36.4	5.799	2	5568.76	42.0251	1	8.07091	179.604	2	0.744676	2	642.445	4.03546	0	0
06048121601	060481216001	3	116	65	86.3	168.4	66.5	23.4497	0.51247	2	2	2	2	2	5	2	1	2	1950	61	1	2	2	1	13.893	98.64	0.8927	151.547	76.11	47.5518	90.4644	0.99	5.4	3.66744	46.7	13.531	4	6410.92	53.2274	4	8.23051	193.003	3	1.60057	4	710.293	4.21789	0	0
06048121602	060481216002	3	105	64	85.2	166.6	64.8	23.3467	0.511405	2	2	2	2	2	5	2	2	2	1956	55	1	1	2	2	15.3775	93.6	0.7458	172.424	69.915	43.2992	116.367	0.47	5	3.3348	38.5	12.7578	4	6002.78	53.9035	4	8.09316	188.948	3	1.6147	4	689.538	4.13888	1	0
06048121701	060481217001	4	123	82	71.2	149.1	47.7	21.4567	0.477532	2	2	2	2	2	5	2	2	2	1957	54	1	1	2	2	13.3888	109.8	0.6328	196.006	138.06	46.7786	127.965	0.61	5.3	3.13488	39.9	21.263	4	7674.21	49.9148	4	8.9332	191.677	3	2.95135	4	636.044	4.26589	0	0
06048121902	060481219002	4	158	95	89.8	160.3	61.9	24.0893	0.5602	2	2	2	2	2	5	2	2	2	1956	55	1	2	2	2	16.5259	99	0.7232	163.532	50.445	66.4952	89.6912	0.31	5.4	3.65568	44.5	7.3454	2	5984.86	49.916	4	7.82286	188.447	3	0.758626	2	702.492	4.38236	1	0
06048122001	060481220001	NA	124	78	62.3	141.9	36.2	17.9781	0.439042	2	2	2	2	1	5	3	2	2	1943	68	1	1	1	2	10.5878	94.68	0.5085	204.125	76.995	79.253	117.14	0.81	4.6	3.18696	45.2	7.732	2	4788.56	34.8407	1	8.2011	147.44	1	0.971509	1	510.928	3.60062	0	0
06048122302	060481223002	4	125	81	88.6	170.2	70.1	24.1991	0.520564	2	2	2	1	2	5	2	1	2	1955	56	1	2	2	1	11.092	97.74	0.7232	167.398	61.065	51.8044	109.408	0.34	5.2	2.32512	44.7	6.1856	1	6208.15	53.5394	4	8.0011	193.619	3	1.17876	2	708.898	4.16509	0	0
06048122501	060481225001	3	131	66	87.3	162.3	60.3	22.8918	0.537893	1	2	2	2	2	5	2	1	2	1949	62	1	2	2	1	18.0945	96.3	0.8927	198.326	130.095	40.2064	124.872	0.97	5.1	3.87744	47.2	33.2476	4	7387.08	55.1995	4	8.74259	200.134	3	3.23568	4	763.228	4.70257	0	0
06048122701	060481227001	5	115	85	73.2	161.2	51.5	19.8188	0.454094	2	2	2	2	2	5	2	2	2	1951	60	1	1	1	1	14.6492	120.6	0.6893	171.264	50.445	69.9746	83.5056	1.18	5	4.05384	46.7	17.7836	4	5780.05	40.4116	1	8.02022	158.951	1	0.720904	1	587.08	3.64193	0	0
06048122902	060481229002	3	121	67	79.2	168.7	64	22.4879	0.469472	2	2	2	2	2	5	2	2	1	1948	63	1	3	2	1	12.1283	97.56	0.7571	164.305	76.995	52.9642	102.449	0.27	5.2	4.35456	53.2	8.8918	2	6119.31	49.3944	4	8.23106	185.1	3	1.45372	3	651.9	3.86426	0	0
06048123002	060481230002	3	119	72	91.2	166	71.4	25.9109	0.549398	1	2	2	2	2	5	2	2	2	1949	62	1	2	2	2	13.5288	87.3	0.7345	226.548	127.44	51.8044	161.985	0.4	4.8	3.61704	37.8	12.7578	3	7826.12	58.8469	4	8.62385	223.451	4	2.46002	3	786.495	4.73792	1	0
06048123302	060481233002	3	131	78	89.6	171.6	71.1	24.1454	0.522145	1	2	2	2	2	5	2	2	2	1944	67	1	2	2	1	11.26	98.46	0.8588	153.867	121.245	30.1548	100.516	0.74	5.8	4.43016	47.8	23.196	4	7682.23	63.4173	4	8.69432	209.928	4	4.02075	4	779.011	4.53969	0	0
06048123401	060481234001	3	134	75	79.4	175.6	75	24.3227	0.452164	1	1	2	1	2	1	2	1	2	1941	70	1	3	2	1	19.0748	99.36	1.2882	196.393	146.91	52.5776	114.82	1.48	5.3	9.7104	46	28.995	4	8406.66	55.4727	4	8.89542	216.361	4	2.79416	4	706.297	4.02219	0	1
06048130201	060481302001	5	106	66	84	168	64.9	22.9946	0.5	2	2	2	2	2	5	2	1	1	1962	49	1	2	1	1	16.9741	95.76	0.7684	153.867	40.71	67.2684	69.2014	0.85	4.9	3.15336	37.8	17.397	4	5340.04	46.894	4	7.57517	174.188	2	0.605188	2	636.314	3.78759	0	0
06048130301	060481303001	3	107	65	76.1	155.2	58.9	24.453	0.490335	2	2	2	2	2	5	2	2	2	1966	45	1	2	2	2	9.43937	95.22	0.7006	131.831	46.905	63.0158	67.655	0.33	5	3.7212	39.5	1.1598	2	5803.79	51.1456	4	7.71117	188.561	3	0.744337	2	586.82	3.78106	0	0
06048131602	060481316002	3	118	69	79.1	167	54.6	19.5776	0.473653	2	2	2	2	2	5	2	1	1	1950	61	1	2	2	1	13.4728	104.04	0.8136	162.759	161.07	70.7478	66.4952	0.98	4.7	5.43144	41.9	25.5156	4	7227.08	40.8438	1	9.03347	176.854	2	2.27668	4	714.547	4.27873	0	1
06048131701	060481317001	4	158	63	67	161	46.7	18.0163	0.416149	2	2	2	2	2	5	2	2	2	1938	73	1	2	2	2	9.27131	97.02	0.6102	167.398	52.215	61.4694	102.062	0.67	5.1	3.19368	37.8	3.866	2	4436.6	36.7349	2	7.83714	141.196	1	0.849447	2	525.088	3.26142	0	0
06048132301	060481323001	3	158	60	69	153	39.8	17.002	0.45098	1	2	2	2	2	5	2	2	2	1931	80	1	1	1	2	15.7976	100.98	0.6441	207.604	77.88	70.7478	132.217	0.48	4.7	3.81864	34.1	4.63921	2	4757.84	33.8017	1	8.27694	140.725	1	1.10081	1	571.109	3.73274	0	0
06402810201	064028102001	4	124	72	93	154.5	63.5	26.6022	0.601942	2	2	2	2	2	5	2	2	2	1943	68	1	2	1	2	19.523	104.4	0.791	198.326	71.685	73.454	114.82	1.13	5.3	3.53976	40.1	10.0516	2	7461.5	55.2115	4	8.22736	218.866	4	0.975917	2	765.145	4.95239	1	0
06402810402	064028104002	5	117	68	78	162.5	65.1	24.6533	0.48	2	2	2	2	2	5	2	2	2	1963	48	1	4	2	2	14.3411	101.88	0.7006	161.212	80.535	51.8044	95.8768	0.5	4.8	3.30624	39.2	13.531	4	7008.8	55.3018	4	8.31934	205.099	4	1.5546	4	648.909	3.99328	0	0
06402820601	064028206001	4	110	69	92.1	158	71.1	28.481	0.582911	2	2	2	2	2	5	1	2	2	1957	54	1	2	1	2	16.4699	93.42	0.6667	220.362	130.095	47.9384	148.068	1.52	4.7	4.33944	40.9	24.3558	4	9026.63	67.0307	4	8.71222	248.133	4	2.7138	4	802.396	5.07845	1	0
06402821801	064028218001	4	124	77	72.8	153.1	52.7	22.4833	0.475506	2	2	2	2	2	5	2	2	2	1965	46	1	2	2	2	11.204	94.14	0.6102	194.073	57.525	74.2272	116.367	0.29	4.7	3.05928	33.2	3.47939	2	5526.51	44.9825	4	7.90386	177.705	2	0.774985	2	575.401	3.75833	0	0
06402822102	064028221002	4	117	73	88.1	169.2	67.4	23.5429	0.520686	2	2	2	2	2	5	2	2	2	1965	46	1	2	2	1	12.8846	104.4	0.7458	177.449	94.695	49.8714	106.315	1.59	4.9	3.67752	43.2	21.263	3	7145.14	53.4407	4	8.50574	200.25	3	1.89878	3	749.356	4.42882	0	0
06403310201	064033102001	3	162	108	73	158	52.4	20.9902	0.462025	1	2	2	2	2	1	2	2	2	1961	50	1	2	2	2	9.60743	109.62	0.565	167.011	149.565	63.4024	80.4128	0.39	4.6	2.31168	46.3	23.196	4	7741.3	45.2954	4	9.0116	189.156	3	2.35898	4	657.847	4.16359	0	0
06403310401	064033104001	4	102	63	77	164	66.4	24.6877	0.469512	2	2	2	2	2	5	2	1	1	1953	58	1	2	2	1	12.0723	108.9	0.5989	177.449	61.95	59.923	112.114	0.23	5.1	3.47256	47.9	5.4124	2	6906.38	53.3205	4	8.12361	200.553	3	1.03383	2	625.518	3.81413	0	0
06403311201	064033112001	3	115	71	79	152.5	61.4	26.4015	0.518033	2	2	2	2	2	5	2	2	2	1954	57	1	1	2	2	15.6296	100.98	0.7232	182.089	120.36	55.2838	112.501	0.7	4.9	4.21008	29.6	14.3042	4	8509.73	59.5408	4	8.71226	230.017	4	2.17713	4	688.269	4.51324	0	0
06403311202	064033112002	3	108	63	89	163.5	68.3	25.5497	0.544343	2	2	2	2	2	5	2	1	1	1952	59	1	2	2	1	13.5288	98.28	0.8701	223.455	90.27	59.5364	157.733	0.52	4.1	3.11304	42.6	6.1856	2	7328.41	55.6404	4	8.39748	214.553	4	1.51622	4	747.376	4.5711	0	0
06403311301	064033113001	5	184	102	88	168	71.6	25.3685	0.52381	1	1	2	2	2	2	2	1	1	1953	58	1	2	2	1	15.6016	98.28	0.791	171.264	67.26	55.6704	105.542	2.81	4.8	5.44992	43.3	10.0516	2	6692.71	55.596	4	8.10324	205.567	4	1.20818	2	713.085	4.24455	0	1
06403311501	064033115001	4	104	68	76	159	54	21.3599	0.477987	2	2	2	1	2	5	2	2	2	1956	55	1	1	2	2	14.9573	95.22	0.7458	220.362	79.65	63.789	152.707	0.59	4.7	3.21888	39.3	3.866	2	5769.1	44.5143	2	8.24068	176.02	2	1.24865	2	626.292	3.93894	0	0
06403311601	064033116001	4	138	70	80	160	57.2	22.3438	0.5	1	NA	2	2	2	6	2	1	2	1938	73	1	2	2	1	14.2291	196.38	0.7458	175.13	128.325	40.2064	118.3	1.2	5.2	3.84384	45.4	16.6238	4	11643	56.6299	4	9.44147	210.958	4	3.19166	4	755.318	4.72074	0	0
06403311902	064033119002	3	133	81	81	170.5	62.7	21.5684	0.475073	2	2	2	NA	2	5	2	1	1	1959	52	1	2	2	1	16.1898	111.24	1.0509	177.836	97.35	63.4024	86.5984	0.61	5.2	4.48896	38.4	27.8352	4	6898.23	45.9438	4	8.59686	185.421	3	1.53543	4	696.345	4.08414	0	0
06403320102	064033201002	5	108	70	91	165	66.3	24.3526	0.551515	2	NA	2	2	2	6	2	1	1	1944	67	1	2	2	1	13.6969	93.78	0.7006	187.501	109.74	50.6446	121.392	0.44	5.1	4.34448	46.3	15.464	4	7240.03	55.144	4	8.54592	208.115	4	2.16686	4	777.679	4.7132	1	0
06403320902	064033209002	3	130	84	87.5	170.5	71.9	24.7332	0.513196	2	2	2	2	2	5	2	2	2	1960	51	1	3	2	1	16.3018	99.54	0.8814	174.357	92.925	59.5364	103.222	0.54	4.6	3.8052	47.8	11.598	4	7222.22	53.774	4	8.43921	208.728	4	1.56081	4	738.43	4.33097	0	0
06403321102	064033211002	4	142	85	80	149.3	53	23.777	0.535834	2	2	2	2	1	5	2	2	2	1959	52	1	2	2	2	10.4757	91.62	0.6215	226.548	101.775	58.7632	150.001	1.59	5	3.26088	37.2	17.7836	4	6776.79	51.4894	4	8.44727	200.85	3	1.73195	4	675.781	4.52633	1	0
06403321201	064033212001	3	112	68	85	160	60.9	23.7891	0.53125	2	1	2	2	2	1	2	2	2	1946	65	1	2	2	1	15.9937	95.76	0.791	157.346	53.985	55.6704	94.717	0.72	5.3	4.88712	44.7	6.95881	2	5840.33	51.3284	4	7.8574	186.92	3	0.969725	2	667.879	4.17425	0	1
06403321301	064033213001	3	141	94	82	167.5	64.4	22.9539	0.489552	2	2	2	2	2	5	2	1	1	1959	52	1	3	2	1	16.1057	95.22	0.7571	158.506	138.06	39.0466	99.3562	0.6	4.9	3.31464	43.3	20.1032	4	7540.35	55.9199	4	8.79073	201.781	4	3.53578	4	720.84	4.30352	0	0
06403321402	064033214002	4	110	77	84	158	58	23.2335	0.531646	2	2	2	2	2	5	2	2	2	1963	48	1	3	2	2	10.7838	91.62	0.791	144.202	116.82	34.4074	91.6242	0.79	4.9	2.48304	41.1	18.1702	4	6971.43	58.1092	4	8.58514	199.462	3	3.3952	4	721.151	4.56425	1	0
06403321801	064033218001	4	119	74	80	165.5	58.5	21.358	0.483384	NA	2	2	2	2	6	2	1	1	1955	56	1	3	2	1	10.8959	98.82	0.5989	142.269	153.105	26.2888	92.784	0.63	4.9	3.76824	36	23.196	4	7491.2	58.2858	4	8.93128	190.754	3	5.82396	4	714.502	4.31723	0	1
06403322002	064033220002	3	116	77	96	157.5	140	56.4374	0.609524	2	2	2	2	2	5	2	1	2	1957	54	1	4	2	1	13.893	99.9	0.7684	141.496	88.5	25.129	103.609	6.81	4.8	3.74304	42.8	12.7578	4	16270.9	169.751	4	8.39403	473.737	4	3.52183	4	805.826	5.11636	1	0
06403322401	064033224001	4	117	82	87	167.5	73.7	26.2687	0.519403	2	2	2	2	2	5	2	2	2	1956	55	1	3	2	1	11.26	94.86	0.904	224.615	129.21	46.7786	158.506	1.61	4.7	4.16472	44.7	19.33	4	8377.86	61.7081	4	8.72069	229.081	4	2.76216	4	758.7	4.52955	0	0
06403330201	064033302001	3	127	68	82	160	56.8	22.1875	0.5125	2	NA	2	2	NA	2	2	2	1	1931	80	1	2	2	1	15.5175	98.82	0.7119	188.661	76.995	59.923	122.552	0.58	5.1	3.26928	45.6	6.1856	2	6093.46	47.2418	4	8.24389	182.911	3	1.2849	4	675.999	4.225	0	0
06403331201	064033312001	5	152	89	82	166.5	59.4	21.4268	0.492492	2	2	2	2	2	5	2	1	2	1941	70	1	1	2	1	9.88753	89.82	0.791	127.578	79.65	42.526	74.2272	0.5	4.9	3.91272	47.6	10.8248	2	5555.76	49.2664	4	8.1823	175.321	2	1.87297	4	670.949	4.02972	0	0
06403331302	064033313002	4	112	74	90	175.6	71.5	23.1877	0.512528	2	1	2	2	2	5	2	1	2	1962	49	1	2	2	1	10.5318	96.84	0.7232	171.264	109.74	54.8972	104.382	0.67	4.6	3.46416	39	11.9846	4	7035.6	51.2833	4	8.57803	198.904	3	1.99901	4	772.022	4.39648	1	1
06403331402	064033314002	4	133	92	76	170	58.8	20.346	0.447059	2	2	2	2	2	5	2	1	2	1956	55	1	2	2	1	11.148	99.9	0.7006	123.325	63.72	51.4178	64.9488	0.33	4.5	3.47256	47.2	6.9588	2	5361.58	44.3432	2	8.06552	164.101	1	1.23926	2	612.98	3.60576	0	0
06403331701	064033317001	4	141	88	84	162	57.5	21.9098	0.518519	2	2	2	2	2	5	2	1	1	1940	71	1	2	1	1	12.4084	106.92	0.6667	267.914	101.775	63.0158	192.14	0.36	4.6	3.62712	49.5	12.7578	4	6915.05	46.7527	4	8.6017	188.461	3	1.61507	4	722.543	4.46014	0	0
06403331902	064033319002	2	77	65	87.4	172.5	73.4	24.6671	0.506667	2	2	2	2	2	5	2	2	2	1945	66	1	2	2	1	11.0359	130.14	0.7797	88.1448	70.8	37.5002	37.5002	0.68	4.4	3.95976	50.8	13.1444	4	8166.78	61.3068	4	8.43532	208.075	4	1.88799	4	737.247	4.2739	0	0
06403332201	064033322001	5	121	77	84	167	66.2	23.737	0.502994	2	2	2	2	2	2	2	2	2	1952	59	1	1	2	1	19.579	95.22	0.7345	158.506	75.225	59.923	88.5314	1.94	5.1	4.17312	36.6	10.0516	2	6306.08	50.7398	4	8.18353	194.252	3	1.25536	4	687.416	4.11626	0	0
06403332301	064033323001	5	148	73	78	148	46.8	21.366	0.527027	NA	NA	2	NA	NA	5	2	1	2	1938	73	1	1	1	2	11.0359	96.66	0.5311	141.882	67.26	46.392	85.4386	1.95	5.2	2.814	41.4	10.0516	2	5567.54	48.0243	4	8.08662	172.778	2	1.44982	4	630.756	4.26187	0	0
06403332502	064033325002	4	115	76	81	149	50.3	22.6566	0.543624	2	2	2	2	2	6	2	2	2	1955	56	1	1	2	2	11.3441	105.12	0.4294	172.81	75.225	83.119	78.8664	2.41	4.7	3.0156	55.3	10.8248	2	6467.68	44.9751	4	8.28244	187.652	3	0.905028	1	670.878	4.50253	1	0
06403332602	064033326002	5	133	81	94	165.5	67.1	24.4978	0.567976	2	2	2	2	2	5	2	2	2	1946	65	1	2	2	2	13.3328	90	0.6102	160.439	61.065	52.191	95.8768	0.88	5	3.40032	34.2	12.3712	4	5905.55	53.7888	4	7.9186	193.988	3	1.17003	2	744.349	4.49757	1	0
06403332701	064033327001	4	125	84	78.3	175	59.8	19.5265	0.447429	2	2	2	2	2	5	2	2	2	1949	62	1	2	2	1	13.2207	102.24	0.8588	135.31	143.37	44.459	68.0416	0.36	5.1	4.9728	35.1	22.8094	4	6792.3	45.4052	3	8.8996	173.778	2	3.22477	4	696.839	3.98194	0	0
06403332802	064033328002	5	134	90	78	162	60.5	23.0529	0.481481	2	2	2	2	2	5	2	2	2	1962	49	1	2	2	2	12.1563	108.36	0.6441	222.682	138.945	53.3508	148.841	0.47	4.9	3.10968	38.9	20.4898	4	8199.11	52.2387	4	8.92639	205.779	4	2.60437	4	696.258	4.29789	0	0
06403332901	064033329001	5	174	104	105	161.5	72.1	27.6433	0.650155	1	2	2	NA	2	2	2	2	2	1951	60	1	1	2	2	13.7249	96.3	0.6667	165.078	74.34	67.2684	84.6654	0.36	4.6	4.032	44.3	13.1444	4	7379.11	58.4986	4	8.18297	226.204	4	1.10513	1	859.212	5.3202	1	0
06403333002	064033330002	4	155	100	87	172.5	67.9	22.8187	0.504348	1	2	2	1	2	5	2	1	2	1956	55	1	2	2	1	14.3971	113.58	0.7119	177.449	53.1	50.6446	121.779	0.83	4.6	4.46712	49.8	5.0258	1	6395.18	50.9493	4	8.01154	182.813	3	1.04848	1	697.004	4.0406	0	0
06403333201	064033332001	5	110	74	77	154.5	56.5	23.6696	0.498382	2	2	2	2	2	5	2	2	1	1966	45	1	3	2	2	12.5765	92.16	0.7232	196.393	175.23	52.191	109.021	2.08	4.6	4.64352	33.7	35.1806	4	8510.42	54.1574	4	8.99648	212.943	4	3.35748	4	692.729	4.48368	0	1
06460410301	064604103001	5	101	68	101	150.4	69.2	30.5922	0.671543	2	2	2	2	2	5	2	2	2	1962	49	2	1	2	2	13.3888	82.8	0.5424	146.908	84.075	44.0724	87.7582	1.54	5	3.2256	37	15.0774	4	7638.1	72.2488	4	8.15499	249.479	4	1.90766	4	823.654	5.47642	1	0
06460420601	064604206001	3	127	70	71.2	148.9	51.4	23.1832	0.478173	2	2	2	2	2	5	2	2	2	1966	45	1	4	2	2	13.4448	93.78	0.7232	140.722	33.63	59.923	78.0932	0.51	5.5	3.30456	37	2.7062	2	5127.9	48.3847	3	7.36322	170.703	2	0.56122	1	524.261	3.5209	0	0
06460420602	064604206002	NA	154	93	100.5	166	85.7	31.1003	0.605422	1	2	2	2	2	5	2	2	1	1965	46	1	3	2	1	12.1283	91.98	0.8023	167.784	96.465	46.392	102.062	0.56	5.6	4.74096	43	19.33	4	8721.3	73.5418	4	8.3976	261.168	4	2.07935	4	843.959	5.08409	1	0
06554610601	065546106001	4	151	99	95	163	69.5	26.1583	0.582822	2	2	2	2	2	5	2	1	1	1958	53	1	3	2	1	8.37499	91.26	0.7797	165.465	81.42	47.1652	102.836	2.33	5	4.98456	46.1	15.464	4	6904.22	60.0044	4	8.22019	215.026	4	1.72627	4	780.918	4.79091	1	0
06554610701	065546107001	5	131	82	83.1	167.5	61.4	21.8846	0.496119	2	2	2	2	2	5	2	1	1	1960	51	1	2	2	1	22.352	115.56	0.7232	205.285	107.085	46.7786	142.655	0.53	4.8	3.08448	47.1	15.8506	4	7401.48	50.7043	4	8.73027	191.058	3	2.28919	4	725.485	4.33125	0	0
06554611101	065546111001	3	125	83	81.8	164.5	60	22.1727	0.497264	2	1	2	2	2	5	2	2	1	1959	52	1	3	2	2	11.6802	97.56	0.8249	217.656	146.91	64.9488	123.712	0.29	4.8	4.16976	42.9	28.995	4	7583.74	47.4617	4	8.87714	196.831	3	2.26194	4	726.15	4.41429	1	1
06554611902	065546119002	3	114	57	85.4	161.5	63.1	24.1927	0.528793	2	2	2	2	2	5	2	1	1	1960	51	1	2	2	1	16.3298	91.8	0.9492	214.563	115.05	56.8302	136.083	0.61	5	5.87664	53.4	21.6496	4	7225.15	53.207	4	8.57183	207.376	4	2.02445	4	732.034	4.53272	0	0
06554612102	065546121002	5	108	74	83.6	153.7	50.8	21.5038	0.543917	2	2	2	2	2	5	2	2	2	1951	60	1	1	2	2	13.921	75.06	0.6554	146.135	72.57	45.2322	87.3716	0.27	4.8	2.98704	35.2	13.531	4	4788.69	47.8051	3	7.90969	170.089	2	1.60439	3	661.25	4.30221	1	0
06554612202	065546122002	3	122	77	88.2	161.5	55.2	21.1638	0.54613	2	2	2	2	2	5	2	1	2	1949	62	1	2	2	1	15.7976	95.94	0.7684	259.022	130.095	107.475	123.325	0.26	5.2	5.02152	35.3	28.2218	4	6814.22	39.9397	1	8.73884	184.947	3	1.21047	2	770.766	4.77254	0	0
06554612301	065546123001	3	140	76	84	164	63.1	23.4607	0.512195	1	2	2	2	2	5	2	1	1	1951	60	1	2	2	1	13.6409	77.04	0.8814	163.918	140.715	66.8818	69.2014	0.2	4.9	3.2844	35	27.8352	4	6916.11	49.3539	4	8.59791	201.713	4	2.10394	4	722.225	4.40381	0	0
06554622001	065546220001	3	110	81	90	165.5	70.4	25.7026	0.543807	2	1	2	2	2	5	2	1	1	1955	56	1	3	2	1	15.2935	85.68	0.8362	208.764	177	47.9384	149.228	0.62	4.6	4.86528	36	11.598	4	8953.75	60.4377	4	8.93362	229.617	4	3.69224	4	804.026	4.85816	1	1
06554630201	065546302001	3	112	67	84	151.1	54.8	24.0022	0.555923	2	2	2	2	2	5	2	2	2	1961	50	1	2	2	2	13.6129	102.6	0.6328	253.61	100.005	69.9746	165.078	1.93	5.1	2.89296	36	18.5568	4	7325.6	50.2807	4	8.54291	205.049	4	1.42916	4	717.605	4.7492	1	0
06554630302	065546303002	4	127	80	77.2	164.1	56	20.7956	0.470445	2	2	2	2	2	5	2	1	2	1964	47	1	2	2	1	10.5598	87.84	0.4859	178.609	77.88	46.7786	118.3	0.28	5.2	4.4016	46.7	13.531	4	5272.92	46.3473	4	8.13754	169.225	2	1.66486	4	628.218	3.82826	0	0
06554631201	065546312001	3	161	114	100	170.2	78.8	27.2024	0.587544	2	2	2	2	2	5	1	1	2	1961	50	1	2	2	1	14.9573	93.6	0.9944	204.125	112.395	41.7528	136.083	1.34	4.9	4.57968	35	26.2888	4	8149.7	65.6465	4	8.5679	233.067	4	2.69192	4	856.79	5.03402	1	0
06554631301	065546313001	3	105	57	81	164.5	63.6	23.5031	0.492401	2	2	2	2	2	5	2	1	2	1964	47	1	2	2	1	11.3721	94.14	0.9153	182.475	136.29	51.4178	104.382	0.26	4.7	4.15464	44.4	26.6754	4	7628.4	53.3274	4	8.76642	206.038	4	2.65064	4	710.08	4.3166	0	0
06554631501	065546315001	3	126	81	91.2	166	81	29.3947	0.549398	2	2	2	2	2	1	2	2	2	1963	48	1	2	2	2	10.4477	88.02	0.8362	153.094	132.75	38.66	89.3046	2.13	4.5	4.10088	41.1	25.129	4	9076.79	73.2974	4	8.67288	254.937	4	3.43378	4	790.967	4.76486	1	0
06554631502	065546315002	3	126	79	83	175.8	70.3	22.7467	0.472127	2	2	2	2	2	5	2	1	1	1965	46	1	2	2	1	13.865	95.94	0.8588	155.027	76.995	46.0054	93.5572	0.89	4.9	4.30752	44.4	15.464	4	6116.01	51.7976	4	8.21432	186.848	3	1.67361	4	681.788	3.8782	0	0
06554631802	065546318002	5	111	67	87	174.9	69.4	22.6871	0.497427	2	2	2	1	2	5	2	1	1	1950	61	1	1	2	1	20.4753	92.88	1.0622	213.403	56.64	86.5984	114.82	1.36	4.8	4.92408	42.6	11.9846	3	5499.36	43.7969	2	7.87488	178.658	2	0.654054	1	685.114	3.91718	0	0
06554631901	065546319001	3	126	84	92.5	169	61.4	21.4978	0.547337	2	2	2	2	2	5	2	1	1	1953	58	1	2	2	1	17.2822	92.16	0.8814	185.955	133.635	39.0466	118.686	1.41	5.1	5.55744	41	28.2218	4	6835.35	51.7969	4	8.72549	187.579	3	3.42245	4	807.108	4.77579	1	0
06554632002	065546320002	5	121	67	83	167.5	58.2	20.744	0.495522	2	2	2	2	2	5	2	2	2	1948	63	1	2	2	1	18.7667	113.04	0.9944	154.64	269.04	51.4178	67.2684	0.25	4.6	6.28992	44.6	35.9538	4	10270.8	48.6332	3	9.62945	199.754	3	5.23243	3	799.245	4.77161	0	1
06554632601	065546326001	3	87	56	83	163.7	53	19.7778	0.507025	2	2	2	2	2	5	2	1	1	1951	60	1	1	2	1	15.4895	107.82	0.6893	77.7066	49.56	34.4074	30.1548	2.02	5.1	3.42552	43.4	13.1444	3	5245.08	47.8759	4	7.8905	156.057	1	1.44039	4	654.912	4.00068	0	0
06554632701	065546327001	4	99	64	81	156.5	46.2	18.8631	0.517572	2	2	2	2	2	5	2	1	1	1930	81	1	2	1	1	19.1308	82.8	0.9266	154.253	61.95	49.4848	90.4644	0.38	4.8	2.79888	45.8	14.3042	4	4292.3	40.4396	1	7.84961	148.068	1	1.2519	4	635.818	4.06274	0	0
06554632801	065546328001	4	109	73	80.5	154.6	55.2	23.0951	0.520699	2	2	2	2	2	2	2	2	2	1954	57	1	2	2	2	13.7249	113.94	0.791	197.939	74.34	61.4694	121.392	1.78	5.3	2.82072	42.4	15.0774	4	6979.81	49.6316	4	8.35117	192.871	3	1.20938	2	672.27	4.34844	1	0
07242810301	072428103001	3	105	53	85.8	158.1	51.8	20.7236	0.542694	2	2	1	2	2	5	2	2	2	1938	73	1	1	2	2	15.8257	307.08	0.9605	146.908	70.8	57.2168	76.5468	0.79	9.1	3.93792	33.2	13.1444	4	14194.9	48.9594	3	9.29382	192.602	3	1.2374	1	797.41	5.04371	1	0
07242810501	072428105001	5	147	75	71.1	153.5	42.1	17.8676	0.463192	2	2	2	2	2	5	2	1	2	1953	58	1	2	1	1	20.5593	90.72	0.8814	163.532	94.695	53.3508	86.985	2.27	4.7	6.27144	30.7	23.196	4	4933.86	38.2066	1	8.36529	149.467	1	1.77495	4	594.772	3.87474	0	0
07242820201	072428202001	2	147	92	64	157.5	43	17.3343	0.406349	2	2	2	2	2	5	2	1	1	1960	51	1	1	1	1	8.29096	89.64	0.7232	119.073	34.515	55.2838	45.6188	27.84	4.5	3.98832	56.4	18.1702	4	3706	35.5014	2	7.34405	127.304	1	0.624324	1	470.019	2.98425	0	0
07242820401	072428204001	4	126	64	67.1	149	38.2	17.2064	0.450336	1	1	2	2	2	5	2	2	2	1935	76	1	1	1	2	23.8645	99	1.017	169.717	66.375	57.6034	102.062	8.98	5.5	3.8304	33.5	10.0516	2	4548.95	35.752	1	8.09729	139.326	1	1.15228	1	543.328	3.6465	0	1
07242820601	072428206001	3	111	63	80.8	159.7	51.1	20.036	0.505949	2	2	2	2	2	5	2	2	1	1949	62	1	2	2	2	12.6885	97.02	0.7684	215.723	76.11	54.5106	146.521	0.66	4.7	4.32264	39.6	14.6908	4	5412.73	43.0772	2	8.21395	164.575	1	1.39624	4	663.687	4.15584	1	0
07242820901	072428209001	4	115	80	94	164.4	69	25.5297	0.571776	2	2	2	2	2	5	2	1	1	1955	56	1	3	2	1	15.2935	113.4	1.1413	211.857	110.625	45.6188	138.016	0.92	5.2	7.308	43.1	28.2218	4	8614.35	60.5523	4	8.74392	223.23	4	2.42499	4	821.929	4.99957	1	0
07242820902	072428209002	4	142	83	93	152	62.9	27.2247	0.611842	2	2	2	2	2	5	2	2	2	1955	56	1	3	2	2	13.4728	97.02	0.6215	180.929	65.49	54.124	114.82	0.64	4.6	2.13696	37.5	11.9846	4	7065.63	60.455	4	8.06367	219.531	4	1.21	1	749.921	4.93369	1	0
07242821301	072428213001	4	137	79	79.8	154	55.9	23.5706	0.518182	2	2	2	2	2	5	2	2	2	1958	53	1	2	1	1	13.3608	94.14	0.9718	159.279	119.475	34.0208	106.315	0.7	4.9	4.39488	45.7	18.9434	3	7253.97	59.4068	4	8.63474	203.526	4	3.51182	3	689.052	4.47437	0	0
07242821701	072428217001	4	112	72	69.1	161.2	43.9	16.8941	0.42866	2	2	2	1	2	5	2	1	2	1958	53	1	2	2	1	21.7358	110.7	1.1752	190.98	78.765	54.5106	121.779	0.54	5.2	4.62504	40.1	14.6908	4	5071.01	36.0465	1	8.38015	141.575	1	1.44495	4	579.068	3.59223	0	0
07242821901	072428219001	4	115	67	88.5	176	66.8	21.5651	0.502841	1	2	2	2	2	5	2	1	1	1960	51	1	2	1	1	17.4222	102.96	1.0396	173.97	107.97	46.0054	109.021	1.72	4.9	6.29328	48.7	18.9434	4	6769.06	49.6784	4	8.62305	185.957	3	2.3469	4	763.14	4.33602	0	0
07242830201	072428302001	3	123	70	83	147.7	49.7	22.7822	0.56195	2	2	2	2	2	5	2	2	2	1955	56	1	2	2	2	11.9603	102.06	0.6328	197.939	99.12	55.6704	128.738	0.76	4.6	5.17104	40	13.531	4	6908.47	50.1079	4	8.52874	194.303	3	1.78048	4	707.886	4.79273	1	0
07242831601	072428316001	5	117	70	83.4	161.5	57.9	22.199	0.516409	1	2	2	2	2	5	2	1	1	1943	68	1	4	2	1	9.69146	111.42	0.9605	214.563	64.605	61.856	142.269	0.88	4.9	4.86024	49.9	10.4382	2	6380.99	47.1506	4	8.18845	181.775	2	1.04444	2	682.917	4.22859	0	0
07400210102	074002101002	4	109	51	88	157.5	60.8	24.51	0.55873	2	2	2	2	2	5	2	2	2	1959	52	1	2	2	2	19.4109	103.14	0.5876	184.408	77.88	62.6292	112.887	0.51	5.2	3.4944	39.2	8.8918	2	6964.75	52.4213	4	8.29811	203.386	4	1.24351	2	730.234	4.6364	1	0
07400210201	074002102001	3	108	60	79	167.8	62.9	22.3392	0.470799	2	2	2	2	2	5	2	2	2	1965	46	1	2	2	1	18.4306	93.96	0.8814	188.661	200.01	40.2064	112.114	0.78	4.9	5.59776	41.2	36.3404	4	8666.03	54.8325	4	9.14809	204.361	4	4.97458	4	722.699	4.30691	0	1
07400210202	074002102002	3	112	67	75	146	50.4	23.6442	0.513699	2	2	2	2	2	5	2	2	2	1965	46	1	2	2	2	13.5288	87.3	0.6328	192.14	123.015	40.9796	130.671	0.28	4.8	3.62376	41.5	20.4898	4	7036.87	56.4121	4	8.58851	203.069	4	3.00186	4	644.138	4.41191	0	0
07400210401	074002104001	3	93	44	94	165	72.7	26.7034	0.569697	2	2	2	2	2	5	2	2	1	1964	47	1	3	2	1	17.7583	86.22	0.9379	170.877	66.375	50.258	116.753	0.47	4.9	3.70776	42.6	3.866	2	6377.17	59.7203	4	7.95908	212.534	4	1.32069	4	748.153	4.53426	1	0
07400210402	074002104002	3	113	70	77	153.5	55	23.3424	0.501629	2	2	2	2	2	5	2	2	2	1965	46	1	2	2	2	12.8286	90	0.7232	159.666	67.26	51.0312	102.449	0.33	4.9	2.80224	36.1	6.1856	2	5771.65	51.4088	4	8.01523	187.095	3	1.31802	4	617.173	4.02067	0	0
07400210801	074002108001	4	103	48	69.3	151.5	43.4	18.9088	0.457426	2	1	2	2	2	5	2	2	2	1949	62	1	2	1	2	18.7947	110.52	0.6441	186.341	93.81	71.9076	103.995	0.28	5.3	2.89296	35.2	10.4382	2	5953.44	38.4411	1	8.55332	161.733	1	1.30459	3	592.745	3.91251	0	1
07400211102	074002111002	3	106	57	81.2	153	52.9	22.5981	0.530719	2	2	2	2	2	5	2	2	2	1948	63	1	2	2	1	18.2345	98.28	1.1639	142.655	53.1	52.191	86.985	0.6	5.4	4.96608	36	3.47939	1	5641.85	49.3569	4	7.86685	177.776	2	1.01742	1	638.788	4.17509	0	0
07400211301	074002113001	4	137	86	78	151	54.2	23.7709	0.516556	2	2	2	2	2	5	2	2	2	1963	48	1	3	2	2	18.1785	96.3	0.7571	173.97	62.835	56.057	112.501	0.39	4.8	3.85224	40.2	5.4124	2	6071.92	51.4306	4	8.01483	190.52	3	1.12091	2	625.157	4.14011	0	0
07400211302	074002113002	4	113	66	72	162	52	19.8141	0.444444	2	2	2	2	2	5	2	1	2	1959	52	1	4	2	1	11.8202	99.72	0.9492	138.403	52.215	59.923	73.8406	1.46	5.1	3.99336	38.7	4.6392	2	4986.31	41.2175	1	7.86459	155.829	1	0.871368	2	566.25	3.49537	0	0
07400211501	074002115001	5	104	59	77	148	52	23.74	0.52027	2	2	2	2	2	5	2	2	2	1957	54	1	2	2	2	17.7583	96.12	0.791	165.078	105.315	56.4436	91.2376	0.36	4.7	4.0824	40.6	17.397	4	7063.94	52.1668	4	8.52941	202.488	4	1.86584	4	656.764	4.4376	0	0
07400211801	074002118001	3	105	71	79.8	168.7	58.9	20.6959	0.473029	2	2	2	2	2	5	2	1	1	1953	58	1	2	2	1	10.9799	89.1	0.9266	148.454	53.985	46.392	95.1036	4.84	4.7	5.72208	42.2	6.95881	2	4805.29	45.7241	3	7.78532	161.124	1	1.16367	1	621.268	3.68268	0	0
07400211802	074002118002	5	108	61	71	157.9	50.9	20.4152	0.449652	2	2	2	2	2	5	2	2	2	1956	55	1	2	2	2	11.26	98.1	0.7232	178.996	89.385	52.5776	116.753	0.4	5	3.50784	38.5	9.66501	2	5830.27	44.6753	2	8.38579	171.198	2	1.70006	4	595.391	3.77069	0	0
07400220401	074002204001	4	101	66	72	152	49	21.2084	0.473684	2	2	2	2	2	6	2	2	2	1962	49	1	2	2	2	12.1003	89.46	0.6328	144.588	63.72	56.4436	82.7324	0.54	5	4.8216	30	5.4124	2	5146.02	44.9383	4	7.95514	168.716	2	1.12891	2	572.77	3.76823	0	0
07400220402	074002204002	4	125	64	79	168	60.1	21.2939	0.470238	2	2	2	2	2	5	2	1	1	1960	51	1	2	2	1	29.2985	101.52	0.9944	164.305	103.545	42.1394	111.341	0.8	5.2	5.89512	33.6	10.8248	2	6528.4	49.9987	4	8.56711	182.428	2	2.4572	4	676.802	4.02858	0	0
07400221001	074002210001	4	152	98	70	147	43.7	20.2231	0.47619	1	2	2	2	2	5	2	1	1	1949	62	1	2	2	1	21.0915	86.76	0.904	186.341	65.49	57.99	124.485	1.55	5.2	4.7964	35.8	3.866	2	4833.51	42.2531	1	7.9519	160.812	1	1.12933	2	556.633	3.78662	0	0
07400221101	074002211001	3	156	72	74	160	48.6	18.9844	0.4625	2	2	2	2	2	5	2	2	2	1941	70	1	2	2	2	28.3461	102.96	0.791	192.14	84.96	61.0828	123.712	2.12	5.4	6.24624	59.6	7.3454	2	5522.17	39.7787	2	8.38337	159.153	1	1.3909	4	620.37	3.87731	0	0
07400221102	074002211002	3	137	71	85	155.5	54.5	22.5391	0.546624	2	2	2	2	2	6	2	2	2	1934	77	1	2	2	1	25.6011	88.56	0.9831	139.176	54.87	46.0054	88.5314	2.24	5.4	4.36128	30.2	4.63919	2	5228.84	50.4023	4	7.7955	175.703	2	1.19269	2	662.617	4.26121	0	0
07400221301	074002213001	4	117	81	92.4	160.2	64.6	25.1714	0.576779	2	2	2	2	2	5	2	1	1	1950	61	1	2	2	1	19.9431	85.86	1.0396	174.357	150.45	46.7786	105.928	0.89	4.9	10.4916	41.6	21.6496	4	8109.47	58.9174	4	8.7732	220.834	4	3.21621	4	810.644	5.0602	1	1
07400221302	074002213002	4	125	67	68.8	160.9	52.6	20.3177	0.427595	2	2	2	2	2	5	2	2	2	1952	59	1	2	2	2	20.8114	102.78	0.7571	177.449	62.835	59.5364	114.82	0.6	4.9	4.1664	38.5	3.0928	2	5453.16	42.777	2	8.07996	164.166	1	1.0554	2	555.901	3.45495	0	0
07400221701	074002217001	3	128	82	71.8	142.7	42.1	20.6745	0.503153	2	2	2	2	2	5	2	2	2	1959	52	1	2	2	2	13.5849	84.6	0.6441	166.238	107.97	53.3508	103.222	0.44	4.4	2.89632	30.8	9.66501	2	5730.34	44.9867	3	8.42664	174.216	2	2.02377	4	605.033	4.23989	0	0
07400230201	074002302001	3	138	76	79	154	51.7	21.7996	0.512987	2	2	2	1	2	5	2	2	2	1953	58	1	1	2	2	19.663	94.32	0.8814	261.342	146.025	49.4848	186.728	0.9	4.6	4.55952	20.7	25.129	4	7295.57	49.6988	4	8.83732	192.65	3	2.95091	4	698.149	4.53343	0	0
07400230202	074002302002	3	127	85	89	165	62.9	23.1038	0.539394	2	2	2	2	2	6	2	1	1	1949	62	1	1	2	1	25.069	103.68	1.1526	174.743	106.2	67.655	88.5314	3.06	5.1	8.59992	26.2	18.5568	4	7244.42	48.7246	4	8.61349	199.004	3	1.56973	3	766.6	4.64606	0	0
07400231002	074002310002	3	146	83	77.2	155.1	52.2	21.6994	0.497743	1	2	2	2	2	5	2	1	2	1934	77	1	2	2	1	15.6016	84.06	1.0848	254.769	109.74	71.521	182.089	0.41	5.2	8.1228	21.6	1.1598	2	6029.38	44.2343	1	8.4365	183.067	3	1.53437	3	651.298	4.19921	0	0
07400231101	074002311001	3	137	76	75.6	164	48.1	17.8837	0.460976	2	2	2	2	2	5	2	1	1	1944	67	1	2	1	1	21.2596	115.38	0.8701	160.052	66.375	59.5364	86.5984	0.98	5.6	4.80312	24.6	13.9176	4	5313.87	37.5393	1	8.2504	147.548	1	1.11486	1	623.731	3.80324	0	0
07400231601	074002316001	3	132	70	73.4	166.8	56.7	20.3794	0.440048	2	2	2	2	2	5	2	1	1	1946	65	1	2	2	1	16.75	110.34	1.0735	122.552	56.64	60.6962	54.124	1.67	4.6	7.47432	19.5	7.732	2	5651.61	42.8828	1	8.04713	163.996	1	0.933172	1	590.66	3.54113	0	0
07400231702	074002317002	4	110	64	73	167	55.4	19.8645	0.437126	2	2	2	2	2	5	2	1	1	1951	60	1	2	2	1	23.7525	86.04	0.7458	184.022	56.64	61.4694	121.006	0.34	4.8	6.18744	22.5	1.54641	2	4543.4	40.6181	1	7.79838	154.911	1	0.921434	1	569.282	3.40887	0	0
07400420601	074004206001	3	114	76	70	156	57.7	23.7097	0.448718	2	2	2	2	2	5	2	2	2	1957	54	2	3	2	2	12.7726	106.92	0.6441	168.171	137.175	29.3816	110.954	0.66	5	4.40496	46	27.8352	4	8322.47	63.3129	4	8.90019	211.021	4	4.66874	4	623.013	3.99368	0	0
07400420801	074004208001	4	111	77	111	179.5	74.2	23.029	0.618384	2	2	2	2	2	5	2	2	2	1951	60	1	2	2	1	12.5485	102.6	0.8023	117.913	89.385	64.9488	28.6084	0.46	5.1	7.33824	40	24.3558	4	6784	48.6796	4	8.43064	194.149	3	1.37624	4	935.801	5.21338	1	0
07400430802	074004308002	3	131	85	95	174.1	80	26.3932	0.545663	2	2	2	2	2	5	1	2	1	1964	47	1	3	2	1	23.0522	99	0.9379	132.99	53.1	46.392	77.32	0.87	4.9	5.29032	44.7	9.2784	2	6627.34	60.5226	4	7.87415	207.824	4	1.14459	2	748.044	4.29664	1	0
07405710401	074057104001	3	121	60	88	159.3	58.8	23.1711	0.552417	2	2	2	2	2	5	1	2	2	1949	62	1	4	2	2	10.8679	94.5	0.6554	140.722	72.57	58.7632	74.6138	0.48	NA	3.27936	43.2	7.3454	2	6060.85	49.5422	4	8.14	188.612	3	1.23496	2	716.32	4.49668	1	0
07405720102	074057201002	3	111	70	91.1	161.3	53.1	20.4092	0.564786	2	2	2	2	2	5	2	2	2	1957	54	1	1	2	2	18.2345	102.96	0.8249	226.548	77.88	80.7994	138.016	2.38	NA	4.19832	41.2	7.732	2	5792.13	40.2622	1	8.29636	169.322	2	0.963869	2	755.799	4.68567	1	0
07405731801	074057318001	3	103	61	94.5	163.2	64	24.0292	0.579044	2	2	2	2	2	5	2	1	1	1954	57	1	2	2	1	11.4841	111.06	0.9831	195.233	92.925	47.1652	136.083	0.62	NA	5.24832	45.6	11.9846	4	7570.29	55.6948	4	8.54872	205.419	4	1.9702	4	807.854	4.95008	1	0
07463110101	074631101001	3	124	71	97	167	69.5	24.9202	0.580838	2	2	2	2	2	6	2	2	2	1937	74	1	1	2	1	13.6409	88.38	0.9266	160.052	145.14	34.0208	87.3716	1.33	4.5	4.98792	46.8	38.66	4	8021.82	63.5193	4	8.7662	218.456	4	4.26621	4	850.321	5.09174	1	0
07463110702	074631107002	4	147	85	86.7	166.7	65.1	23.4266	0.520096	2	2	2	1	2	6	2	1	2	1940	71	1	1	2	1	15.6296	99.72	1.2882	214.95	128.325	57.99	136.083	0.95	4.8	7.54656	45.1	20.8764	4	7678.43	51.6169	4	8.76379	205.306	4	2.21288	4	759.82	4.55801	0	0
07463111501	074631115001	3	101	58	75	153	51.7	22.0855	0.490196	2	2	2	2	2	5	2	2	2	1962	49	1	3	2	2	13.2487	103.32	0.6667	164.305	76.11	68.8148	83.119	0.79	4.5	5.5356	36.1	12.3712	4	6244.68	45.615	4	8.27686	182.799	3	1.10601	2	620.765	4.05729	0	0
07463111502	074631115002	3	103	61	79	160	60	23.4375	0.49375	2	2	2	2	2	5	2	2	1	1958	53	1	3	2	1	17.7303	82.26	0.791	140.336	63.72	44.0724	87.3716	2.28	4.4	4.32264	48.1	8.8918	2	5349.38	53.1467	4	7.87124	184.482	3	1.4458	4	621.828	3.88642	0	0
07463120202	074631202002	4	124	76	88.9	157.6	58	23.3515	0.564086	2	2	2	1	2	5	2	2	1	1947	64	1	2	2	1	22.0719	124.38	1.4012	161.599	240.72	57.99	47.9384	2.73	5.2	9.85992	36	55.6704	4	11430.1	53.7395	4	9.61383	224.498	4	4.15106	4	854.669	5.42303	0	1
07463120401	074631204001	3	119	73	87.8	159.4	61.2	24.0866	0.550816	2	2	2	2	2	5	2	2	1	1958	53	1	3	2	1	17.0301	125.64	0.7797	186.341	153.105	50.6446	95.4902	0.28	5	4.92576	39.1	40.2064	4	9740.24	56.362	4	9.1714	220.907	4	3.02313	3	805.249	5.05175	0	1
07463121001	074631210001	2	104	60	79.6	160.6	54.9	21.2854	0.495641	2	2	2	2	2	5	2	2	1	1943	68	1	1	1	1	18.3185	140.76	0.9718	194.073	379.665	54.8972	76.1602	0.89	5.3	7.59864	35.9	63.0158	4	14073.6	50.7604	4	10.1932	216.966	4	6.91593	4	811.379	5.05217	0	1
07463121101	074631211001	3	99	46	79	147	50.8	23.5087	0.537415	2	2	2	2	2	2	2	2	2	1960	51	1	1	2	2	19.635	105.84	0.5876	183.248	144.255	65.3354	95.8768	0.36	5.4	2.80896	36.8	22.0362	4	8367.58	50.8032	4	8.94036	210.177	4	2.20791	4	706.289	4.80469	0	0
07463121302	074631213002	3	107	65	86	154.6	57.7	24.1411	0.556274	2	2	2	2	2	5	2	2	1	1951	60	1	2	2	1	15.9097	106.92	0.9831	133.764	79.65	58.3766	61.4694	1.46	5.2	6.57888	38.1	13.9176	4	7085.17	52.6269	4	8.35658	201.737	4	1.36442	3	718.666	4.64855	0	0
07463131001	074631310001	4	156	97	86	152.3	53.9	23.2375	0.564675	2	2	2	2	2	5	2	1	2	1949	62	1	2	2	1	12.5205	86.76	0.6893	155.413	136.29	32.4744	90.4644	0.59	5	6.06984	39	32.4744	4	7199.2	59.2994	4	8.68478	201.812	4	4.19684	4	746.891	4.90408	0	0
07463131401	074631314001	5	112	63	80.1	152.9	51.2	21.9005	0.523872	2	2	2	2	2	2	2	2	2	1954	57	1	1	2	2	13.4728	68.76	0.6893	187.501	99.12	50.258	122.552	1.31	4.7	4.08408	34.3	14.6908	4	5182.55	47.8194	4	8.13381	178.135	2	1.97222	4	651.518	4.26107	1	0
07463131702	074631317002	5	145	72	72.5	154.2	42.9	18.0422	0.470169	2	2	2	2	2	5	2	1	2	1935	76	1	2	2	1	18.7107	75.96	0.8362	162.372	72.57	50.258	101.676	0.55	4.4	7.35504	36.6	10.4382	2	4050.28	38.2592	1	7.92161	142.923	1	1.44395	3	574.317	3.72449	0	0
07463132301	074631323001	3	161	119	88	164.7	62.8	23.1511	0.534305	2	2	2	2	2	2	2	1	1	1954	57	1	4	2	1	13.7249	79.56	0.8136	195.233	127.44	39.4332	127.965	0.47	4	2.52336	41	27.8352	4	6634.19	55.4426	4	8.53101	197.503	3	3.23179	4	750.729	4.55816	0	0
07463132401	074631324001	4	144	89	80.3	170.7	59.1	20.2825	0.470416	2	1	2	2	2	5	2	1	2	1953	58	1	1	2	1	15.2654	93.06	0.8814	197.939	89.385	62.6292	124.099	0.63	4	6.0228	39.5	11.2114	4	5587.92	42.2999	1	8.33305	169.015	2	1.42721	3	669.144	3.92	0	1
07498110701	074981107001	3	122	65	70	158.8	48.9	19.3913	0.440806	2	2	2	2	2	5	2	1	2	1961	50	1	2	2	1	8.65509	100.8	0.7797	177.449	142.485	35.1806	112.501	13.22	5.6	5.11056	39.9	29.7682	4	6672.27	47.9581	4	8.87923	172.18	2	4.0501	4	621.546	3.91402	0	0
07498110901	074981109001	3	115	64	66.2	142.8	41.2	20.2042	0.463585	2	2	2	2	2	5	2	2	2	1956	55	1	1	2	2	10.8399	94.86	0.5876	196.393	143.37	49.0982	120.619	0.49	5	4.06896	43.9	26.6754	4	6729.8	45.7354	3	8.82468	178.295	2	2.92007	3	584.194	4.09099	0	0
07498111001	074981110001	4	111	58	72.4	163.1	54.9	20.6378	0.443899	2	2	2	2	2	5	2	1	2	1959	52	1	2	2	1	16.4139	100.44	0.9266	169.331	73.455	53.3508	100.903	28.25	5.1	4.60656	49	15.0774	4	5661.68	44.8445	4	8.21309	169.5	2	1.37683	4	594.627	3.64578	0	0
07498111101	074981111001	5	192	63	79.2	146.5	41.8	19.4761	0.540614	1	2	2	2	2	5	2	2	2	1943	68	1	1	1	2	13.0527	116.1	0.4633	251.677	106.2	71.521	156.96	42	5.6	5.46168	39.2	23.196	4	6590.7	40.1081	1	8.72663	169.96	2	1.48488	3	691.149	4.71774	0	0
07498111501	074981115001	3	118	61	69.4	154.6	43.7	18.2836	0.4489	2	2	2	2	2	5	2	2	2	1955	56	1	1	2	2	17.7023	90.54	0.565	209.924	68.145	56.4436	139.176	1.01	5.3	3.81528	44.1	14.3042	4	4556.74	38.1896	1	8.03428	146.896	1	1.20731	2	557.579	3.60659	0	0
07498111601	074981116001	3	110	66	78.2	157.8	53	21.2844	0.495564	2	2	2	2	2	5	2	1	2	1963	48	1	2	2	1	18.2345	223.38	0.8136	178.996	132.75	53.7374	98.583	1.34	7.5	3.85896	47.2	26.6754	4	12334.5	50.3256	3	9.60419	204.42	4	2.47035	3	751.048	4.75949	0	0
07498111801	074981118001	5	134	86	89.2	158.5	57	22.6891	0.562776	2	2	2	2	2	6	2	1	2	1963	48	1	1	2	2	10.0556	89.46	0.5198	151.934	94.695	51.8044	80.0262	0.75	5.5	4.75272	56.5	20.1032	4	6208.06	50.1985	4	8.35131	189.483	3	1.82793	4	744.936	4.69991	1	0
07498112101	074981121001	5	126	76	73.6	169.8	56.1	19.4575	0.433451	2	2	2	2	2	5	2	1	1	1949	62	1	2	2	1	23.5844	92.52	0.7797	166.625	57.525	60.3096	93.1706	1.95	5.6	4.65528	41.9	13.1444	3	4719.71	40.1516	2	7.8865	153.452	1	0.953828	1	580.446	3.41841	0	0
07498112102	074981121002	5	103	62	90.4	155.4	60.2	24.9284	0.581725	2	2	2	2	2	5	2	1	2	1953	58	1	2	2	2	17.5903	102.24	0.6441	240.852	81.42	67.2684	157.346	0.91	5.4	4.47384	40.7	16.2372	4	7127.03	52.5475	4	8.3338	207.748	4	1.21038	2	753.375	4.84797	1	0
07498112201	074981122001	3	141	84	82.2	153.4	53.3	22.6504	0.535854	1	2	2	2	2	5	2	2	2	1953	58	1	2	1	2	13.4728	93.78	0.6667	217.656	79.65	66.8818	133.377	0.46	5.6	3.91272	47.1	17.397	4	6052.42	46.9303	4	8.22545	186.31	3	1.19091	2	676.132	4.40764	1	0
07498120402	074981204002	4	86	66	73.8	152	41.5	17.9623	0.485526	2	2	2	2	2	5	2	2	2	1938	73	1	1	2	2	10.8399	88.02	0.6554	201.032	78.765	51.0312	136.47	1.54	4.8	6.94344	35.2	13.531	4	4576.87	38.5002	2	8.15089	146.408	1	1.54347	4	601.535	3.95747	0	0
07498120502	074981205002	4	142	88	72.4	158.5	52.7	20.9774	0.456782	1	2	2	2	2	5	2	1	1	1942	69	1	2	2	1	22.1839	99.36	1.1187	190.207	143.37	44.0724	123.325	0.51	4.9	9.24672	40.4	22.8094	4	7176.17	49.1962	4	8.87103	186.091	3	3.25306	4	642.263	4.05213	0	0
07498120601	074981206001	3	102	65	73.2	165.2	55.9	20.4829	0.443099	2	2	2	2	2	5	2	1	2	1947	64	1	2	2	1	23.6684	98.28	0.8814	139.563	76.995	49.0982	78.0932	1.28	5.1	4.38648	46	12.3712	4	5603.2	45.4027	4	8.23841	168.747	2	1.56818	4	603.052	3.65044	0	0
07498120602	074981206002	3	97	49	74.4	162.6	47.8	18.0795	0.457565	2	2	2	2	2	5	2	2	2	1947	64	1	1	2	2	17.8424	94.5	0.7797	164.692	81.42	60.3096	89.6912	0.85	4.9	6.84936	49.5	14.6908	4	4889.06	37.4634	1	8.25507	149.248	1	1.35003	4	614.177	3.77723	0	0
07498120701	074981207001	4	101	57	79.3	162	54.9	20.9191	0.489506	2	2	2	2	2	5	2	2	2	1954	57	1	1	1	2	18.7387	86.76	0.6102	160.826	66.375	77.32	73.8406	5.79	4.8	3.60528	38.4	9.66501	2	5018.38	40.996	2	7.96532	166.627	2	0.858445	2	631.65	3.89907	0	0
07498120801	074981208001	3	103	52	79.6	160.8	55.8	21.5805	0.495025	2	2	2	2	2	5	2	1	2	1961	50	1	2	2	1	15.3495	100.62	0.9492	136.083	88.5	31.7012	90.4644	0.82	5.1	5.94216	43.3	13.9176	4	6252.74	54.575	4	8.40121	181.302	2	2.79169	4	668.736	4.15881	0	0
07498121201	074981212001	3	107	58	77.9	153.5	53.1	22.536	0.507492	2	2	2	2	2	6	2	2	2	1959	52	1	2	2	2	11.7082	138.06	0.5876	188.661	131.865	56.4436	90.851	0.91	6.1	4.04712	38.7	41.3662	4	9194.37	50.9942	4	9.11632	205.446	4	2.33623	4	710.161	4.62646	0	0
07498121501	074981215001	3	106	51	75.1	164.1	44.6	16.5622	0.457648	2	2	2	2	2	5	2	2	1	1933	78	1	1	1	1	19.1868	101.7	0.8362	172.424	58.41	83.8922	75.0004	2.61	5	4.96104	37.6	13.531	4	4336.15	31.3135	1	7.99637	132.437	1	0.696251	1	600.527	3.65952	0	0
07498121602	074981216002	3	110	60	85.6	159.6	62.8	24.6544	0.536341	2	2	2	2	2	2	2	2	1	1956	55	1	1	2	2	13.3048	105.84	0.4859	247.037	136.29	64.5622	161.212	2.26	5.4	4.27056	39.9	21.263	4	8578.98	53.5787	4	8.88357	219.019	4	2.11099	4	760.433	4.76462	1	0
07498121702	074981217002	3	111	67	74.4	175.5	51.3	16.6557	0.423932	2	2	2	2	2	5	2	1	1	1951	60	1	4	2	1	20.9515	92.7	0.904	146.908	63.72	66.4952	70.3612	0.59	5.1	4.95096	47.8	10.0516	2	4149.27	33.0591	1	7.99072	133.091	1	0.958265	1	594.51	3.38752	0	0
07498122101	074981221001	3	128	62	79.4	143.7	40.8	19.7582	0.55254	1	2	2	2	2	5	2	2	2	1930	81	1	1	2	2	15.1254	103.86	0.8588	210.31	148.68	54.8972	128.351	0.4	5.2	6.08328	42.9	27.062	4	7041.81	43.7028	1	8.95169	176.869	2	2.70833	3	710.764	4.94617	0	0
07498122201	074981222001	5	114	53	61.8	158.7	42.9	17.0335	0.389414	2	2	2	2	2	5	2	1	1	1950	61	1	2	2	1	21.7078	111.42	0.7571	155.413	82.305	46.7786	92.784	0.64	5.5	5.24832	41.3	15.8506	4	5197.68	37.899	1	8.43059	143.602	1	1.75946	4	521.011	3.28299	0	0
07498122202	074981222002	5	129	59	74.8	150.8	45.9	20.1841	0.496021	1	2	2	2	2	5	2	2	2	1952	59	1	1	2	2	21.1476	95.58	0.7006	234.28	188.505	58.3766	145.362	0.48	4.6	4.65528	38.8	30.5414	4	7663.21	44.3901	2	9.10594	183.795	3	3.22912	4	681.124	4.51674	0	1
07498130101	074981301001	NA	118	59	72.2	170.2	56.8	19.6078	0.424207	NA	NA	NA	NA	NA	NA	3	1	2	1951	60	1	1	1	1	16.2178	115.2	0.8023	139.563	84.075	50.6446	77.32	7.54	5.8	4.31088	40.2	11.598	4	6166.17	43.5978	1	8.48523	166.377	2	1.6601	4	612.634	3.59949	0	0
07498130501	074981305001	NA	110	61	70.4	154.8	40.7	16.9845	0.45478	2	2	2	2	2	5	2	2	2	1948	63	1	1	2	2	8.73912	90.18	0.5537	169.717	53.985	66.4952	91.6242	1.11	5.1	5.51544	43	11.598	4	3980.23	33.5434	1	7.79737	132.434	1	0.811863	2	548.935	3.54609	0	0
07498130601	074981306001	5	126	66	65.2	149	40.3	18.1523	0.437584	1	2	2	2	2	5	2	2	2	1946	65	1	1	2	2	16.722	88.02	0.6328	178.996	94.695	52.191	119.073	0.91	4.8	5.04504	44.7	7.732	2	4914.47	39.0132	1	8.33508	151.301	1	1.81439	4	543.447	3.6473	0	0
07498130602	074981306002	5	104	59	72.2	163.4	51	19.1014	0.44186	2	2	2	2	2	2	2	2	2	1946	65	1	2	2	1	12.6325	101.52	0.5537	179.769	103.545	39.8198	122.166	0.19	5.4	5.01984	44.4	17.7836	4	5856.21	44.9765	3	8.56711	163.644	1	2.60034	3	618.546	3.78547	0	0
07498130702	074981307002	3	117	68	72.4	143.8	43.9	21.2298	0.503477	2	2	2	2	2	5	2	1	2	1963	48	1	1	2	2	15.8817	98.28	0.5876	176.676	126.555	56.8302	81.186	0.96	5.1	3.04584	39.7	38.66	4	6859.68	46.418	4	8.73535	185.45	3	2.2269	3	632.439	4.39805	0	0
07498130901	074981309001	3	101	48	78.4	168.2	60.2	21.2787	0.466112	2	2	2	2	2	5	2	1	2	1939	72	1	1	2	1	22.7161	96.66	0.8136	170.491	80.535	56.4436	103.222	0.65	5.2	5.17944	49.1	10.8248	2	5827.27	45.743	4	8.26674	175.905	2	1.42682	4	648.113	3.85323	0	0
07498130902	074981309002	3	105	48	76.6	148.8	46.4	20.9562	0.514785	2	2	2	2	2	5	2	2	2	1941	70	1	1	2	2	19.551	95.4	0.5876	204.125	99.12	70.3612	112.114	3.26	5.4	3.42216	43.3	21.6496	4	6075.62	42.9211	2	8.46126	177.316	2	1.40873	4	648.133	4.35573	0	0
07498131002	074981310002	4	111	59	76.4	151.8	46.8	20.3096	0.503294	2	2	2	2	2	5	2	2	2	1960	51	1	1	2	2	13.5849	93.24	0.791	168.171	90.27	54.8972	100.903	0.27	4.8	3.59856	39.1	12.3712	4	5620.69	43.7796	2	8.34483	169.481	2	1.64435	4	637.545	4.1999	0	0
07498131201	074981312001	3	117	74	73.2	167.4	60.6	21.6253	0.437276	2	2	2	2	2	5	2	1	1	1957	54	1	3	2	1	11.9043	90.36	0.8136	162.759	63.72	56.8302	90.851	2.31	5.2	4.10424	45.3	15.0774	4	5286.08	45.8878	3	7.96515	172.249	2	1.12123	1	583.049	3.48297	0	0
07498131501	074981315001	3	116	57	75.4	148	42	19.1746	0.509459	2	2	2	2	2	5	1	1	2	1951	60	1	1	1	2	14.7893	95.76	0.565	206.058	154.875	55.2838	113.274	0.49	5.2	3.24072	45	37.5002	4	6641.98	42.0584	1	8.91132	170.871	2	2.80145	3	671.913	4.53995	0	1
07498131601	074981316001	4	112	68	88.5	177.2	70.7	22.516	0.499436	2	2	2	2	2	5	2	2	2	1953	58	1	2	2	1	13.4728	116.28	0.8927	190.594	116.82	42.9126	127.965	2.23	5.5	8.13792	46.3	19.7166	4	7866.65	53.7294	4	8.82349	198.67	3	2.72228	4	780.879	4.40676	0	0
07498131802	074981318002	3	99	51	79.8	151.2	51.6	22.5708	0.527778	2	2	2	2	2	6	2	2	2	1948	63	1	1	2	2	13.1647	93.42	0.7458	164.305	104.43	57.6034	92.3974	3.64	5	3.8472	41	14.3042	4	6574.18	48.9487	4	8.49248	191.682	3	1.81291	3	677.7	4.48214	0	0
07498132201	074981322001	3	104	65	74	150	46.8	20.8	0.493333	2	2	2	2	2	5	2	2	2	1958	53	1	1	2	2	19.691	104.22	0.7232	206.444	129.21	52.5776	129.898	2.44	5.5	4.368	46.4	23.9692	4	7023.12	46.4945	4	8.8148	183.348	3	2.45751	4	652.295	4.34863	0	0
07498132202	074981322002	3	89	54	84	157.5	51.4	20.7206	0.533333	2	2	2	2	2	5	2	1	2	1955	56	1	2	2	1	22.0719	83.88	0.8249	158.119	46.02	64.9488	72.6808	0.65	5.1	5.44656	45.6	20.4898	4	4429.65	41.6838	1	7.56532	156.758	1	0.708558	1	635.487	4.03484	0	0
07498132501	074981325001	NA	99	60	74	161.2	53.4	20.55	0.459057	2	2	1	2	2	5	1	1	2	1963	48	1	2	2	2	12.1283	84.42	0.6441	211.084	51.33	65.722	132.604	0.82	4.8	4.46544	43.9	12.7578	4	4524.49	41.3277	2	7.68093	157.843	1	0.781017	1	568.389	3.52599	0	0
07498132701	074981327001	3	113	64	80.8	153.6	54.6	23.1425	0.526042	2	2	2	2	2	5	2	1	1	1960	51	1	2	2	1	17.9264	105.3	0.7119	232.347	77.88	57.99	161.985	1.68	5.4	5.88	41.9	12.3712	4	6676.15	50.1936	4	8.31884	192.519	3	1.34299	4	672.162	4.37605	0	0
07537610101	075376101001	4	135	91	92	156.8	63.2	25.7054	0.586735	1	2	2	2	2	2	2	2	2	1960	51	1	1	2	2	19.523	74.7	0.7006	193.3	69.03	70.3612	112.887	1.28	4.5	4.20672	33.2	10.0516	2	5614.84	52.1716	4	7.85487	201.913	4	0.98108	1	722.648	4.60873	1	0
07537610601	075376106001	5	121	83	91	167.2	64.9	23.2152	0.544258	2	2	2	2	2	1	2	2	2	1963	48	1	2	1	1	19.495	68.04	1.0283	195.62	121.245	40.593	134.15	0.94	4.9	5.19624	35.8	20.8764	4	5973.85	54.5036	4	8.32476	193.261	3	2.98685	4	757.553	4.53082	1	0
07537610701	075376107001	3	185	104	63	141.3	37.3	18.682	0.44586	1	2	2	2	2	5	2	1	2	1949	62	1	1	1	2	16.5539	79.74	0.7232	178.223	67.26	75.0004	95.4902	1.34	4.5	3.4608	33.2	7.732	2	4235.97	36.1369	1	7.89419	147.48	1	0.896795	2	497.334	3.5197	0	0
07537610901	075376109001	4	114	59	77.8	156.5	49.4	20.1696	0.497125	2	2	2	1	2	2	2	1	2	1948	63	1	2	2	2	8.31897	70.02	0.7684	129.124	92.925	21.263	92.0108	6.44	4.6	4.914	30.7	15.8506	4	4698.82	55.7859	4	8.08743	163.121	1	4.37027	4	629.202	4.02046	0	0
07537610902	075376109002	5	149	81	85	165.5	58.3	21.2849	0.513595	1	2	2	2	2	5	2	1	2	1941	70	1	1	2	1	16.0497	78.48	1.2769	156.573	80.535	37.5002	103.222	11.72	5.2	7.83048	35.6	15.8506	4	5055.07	50.0838	4	8.05839	171.522	2	2.14759	4	684.963	4.13875	0	0
07537611101	075376111001	4	106	76	75	168	50.6	17.928	0.446429	2	2	2	1	2	5	2	1	1	1953	58	1	2	2	1	10.3077	78.3	0.904	173.583	61.95	56.057	108.635	2.88	5.1	4.27896	34.3	8.89181	2	3918.17	36.8384	1	7.79373	139.726	1	1.10513	2	584.53	3.47934	0	0
07537611102	075376111002	4	112	47	74	159.5	41.5	16.3127	0.46395	2	2	2	2	2	2	2	2	2	1953	58	1	2	2	2	11.316	73.26	0.5311	177.449	105.315	66.8818	91.6242	1.09	4.6	2.8308	33	18.9434	4	4108.12	32.295	1	8.25782	134.708	1	1.57464	4	611.079	3.83122	0	0
07537611301	075376113001	4	128	67	75.2	150.4	38.7	17.1086	0.5	2	2	2	2	2	2	2	1	1	1918	93	1	1	1	1	27.1977	77.94	1.0283	194.073	67.26	67.655	117.913	0.6	4.6	4.1328	32.2	8.5052	2	3817.62	33.4806	1	7.87136	134.668	1	0.994162	2	591.926	3.93568	0	0
07537611401	075376114001	3	119	74	83	159	58.3	23.0608	0.522013	2	2	2	2	2	5	2	1	1	1951	60	1	2	2	1	17.4222	76.5	1.0396	121.779	77.88	37.8868	61.856	0.97	4.7	4.662	40.8	22.0362	3	5324.28	54.4385	4	7.99931	184.471	3	2.0556	3	663.943	4.17574	0	0
07537611402	075376114002	3	110	69	83	155.1	50.3	20.9095	0.535139	2	2	2	2	2	2	2	2	2	1951	60	1	2	2	2	13.2487	89.28	0.7119	183.635	71.685	42.1394	132.217	0.47	5	4.42344	33.2	9.2784	2	5232.51	47.8593	3	8.07091	168.759	2	1.70114	4	669.886	4.31906	1	0
07537611501	075376115001	4	135	83	96	159.5	61.4	24.135	0.601881	2	2	2	2	2	2	2	1	1	1952	59	1	2	2	1	20.5033	73.98	0.9266	226.548	66.375	80.4128	134.537	5.11	4.7	5.54064	40.4	11.598	4	5172.97	47.0424	4	7.80597	188.397	3	0.825428	2	749.373	4.69826	1	0
07537611701	075376117001	3	150	80	73	145.4	44	20.8125	0.502063	2	2	2	2	2	1	2	2	2	1939	72	1	1	1	2	19.9151	79.56	0.8023	223.455	88.5	52.5776	157.346	0.52	4.9	3.48264	33.5	13.531	4	5153.59	44.8967	3	8.16637	169.962	2	1.68323	4	596.145	4.10003	0	0
07537611802	075376118002	3	109	55	90	151.5	57.3	24.9649	0.594059	2	2	2	2	2	5	2	2	2	1965	46	1	1	2	2	12.9966	80.46	0.5424	156.573	149.565	33.2476	89.6912	0.41	5	2.39064	34.4	33.6342	4	7751.22	63.8061	4	8.70234	217.253	4	4.49852	4	783.211	5.16971	1	0
07537612001	075376120001	3	159	91	84.5	171.2	64.5	22.0066	0.493575	1	2	2	2	2	5	2	2	1	1960	51	1	2	2	1	10.0276	88.92	0.8249	197.166	107.085	39.0466	142.655	0.42	4.9	6.2748	38	15.464	4	6270.22	52.5044	4	8.46821	186.356	3	2.74249	4	715.564	4.1797	0	0
07537612002	075376120002	4	106	59	79.5	151.5	45.7	19.9109	0.524752	2	2	2	2	2	5	2	2	2	1963	48	1	2	2	2	12.8846	85.32	0.6667	174.357	71.685	54.124	109.408	0.29	5	3.28104	28.3	10.8248	2	4824.91	42.3111	1	8.02554	159.796	1	1.32446	3	638.031	4.21142	0	0
07537612101	075376121001	3	115	61	80.2	171.8	66.8	22.6324	0.466822	2	2	2	2	2	2	2	2	1	1964	47	1	4	2	1	12.3244	83.7	0.6893	175.13	112.395	45.6188	112.501	0.26	4.7	4.2168	35.4	17.0104	4	6332.43	51.8572	4	8.45611	191.382	3	2.46379	4	678.18	3.9475	0	0
07537612102	075376121002	3	98	63	81.2	160.3	55.6	21.6375	0.50655	2	2	2	2	2	1	2	2	2	1964	47	1	3	2	2	13.921	82.98	0.7458	173.97	71.685	56.4436	107.088	1.01	4.7	3.69936	35.5	10.4382	2	5142.05	45.8433	3	7.99773	173.051	2	1.27003	3	649.416	4.05125	1	0
07537612401	075376124001	3	143	78	83.2	157.6	53.7	21.6203	0.527919	2	2	2	2	2	2	2	2	2	1933	78	1	2	1	1	13.2207	79.56	0.9153	150.774	81.42	49.4848	86.985	9.52	4.8	6.55032	38.8	14.3042	4	5200.55	47.4143	3	8.08299	174.757	2	1.64535	4	672.504	4.26716	0	0
07537612701	075376127001	4	129	78	84.5	161.5	47.8	18.3266	0.52322	2	2	2	2	2	5	2	1	1	1948	63	1	2	2	1	8.79514	73.26	0.8927	132.99	52.215	47.9384	78.4798	0.5	5.1	5.20128	33.6	6.5722	2	3642.14	38.834	1	7.55624	138.48	1	1.08921	2	638.502	3.95357	0	0
07537620701	075376207001	5	122	71	95	168.8	61.8	21.6892	0.562796	2	2	2	2	2	1	2	1	2	1950	61	1	2	2	1	17.3382	87.3	1.13	153.867	69.03	40.2064	95.8768	0.97	4.7	3.5448	36.1	17.7836	4	5284.14	50.3326	3	8.01074	173.747	2	1.71689	3	761.021	4.50842	1	0
07537620702	075376207002	4	98	58	76	143.5	43.7	21.2216	0.529617	2	2	2	2	2	5	2	2	2	1950	61	1	1	2	2	14.5092	114.66	0.6667	171.264	76.995	52.5776	103.609	18.24	4.9	4.1076	34.2	15.0774	4	6500.49	47.0227	4	8.39256	178.103	2	1.46441	4	637.835	4.44484	0	0
07537620902	075376209002	4	99	59	79	150	55.5	24.6667	0.526667	2	2	2	2	2	5	2	2	2	1959	52	1	2	2	2	11.4001	81.72	0.7458	170.491	84.96	45.6188	109.408	6.31	4.9	3.64896	32.6	15.464	4	6127.2	56.3056	4	8.15233	201.091	4	1.86239	4	644.034	4.29356	0	0
07537621501	075376215001	3	107	67	93	169.3	59.4	20.7239	0.549321	2	2	2	2	2	5	2	1	1	1957	54	1	1	2	1	17.0581	91.44	0.9266	195.233	147.795	35.1806	123.712	1.39	5.2	5.78256	40.2	36.3404	4	6852.89	51.4094	4	8.81836	182.751	3	4.20104	4	820.108	4.84411	1	0
07537621702	075376217002	4	171	100	90	167.5	80	28.5141	0.537313	1	2	2	2	2	5	2	1	2	1948	63	1	2	2	1	12.6885	96.12	1.0848	197.553	137.175	49.8714	119.073	0.92	5.3	5.87328	37.4	28.6084	4	9392.99	66.7203	4	8.79371	250.745	4	2.75057	4	791.434	4.72498	1	0
07537622002	075376220002	3	110	67	75	150.5	44.8	19.779	0.498339	2	2	2	2	2	5	2	2	2	1962	49	1	3	2	2	13.7809	80.28	0.6893	262.115	45.135	96.65	158.893	0.27	4.6	3.05592	34.2	6.57221	2	4068.45	35.9616	1	7.50203	148.383	1	0.466994	1	562.652	3.73855	0	0
07537622101	075376221001	3	118	64	87	160.4	58	22.5434	0.542394	2	2	2	2	2	1	2	2	2	1956	55	1	2	2	2	25.181	91.8	0.7345	184.022	104.43	40.9796	128.351	0.62	4.8	4.2168	33.4	14.6908	4	6493.17	53.2974	4	8.47498	191.055	3	2.54834	4	737.323	4.59678	1	0
07537622102	075376221002	3	111	63	89	168.9	69.8	24.4679	0.526939	1	2	2	2	2	5	2	1	1	1955	56	1	2	2	1	16.0777	96.66	0.8475	258.635	163.725	55.6704	166.238	0.93	5.3	5.1996	33.8	36.727	4	8736.13	55.2442	4	8.97624	219.629	4	2.94097	4	798.885	4.72993	0	1
07537622202	075376222002	4	121	58	74	158.2	47.5	18.9793	0.467762	2	2	2	2	2	2	2	1	2	1937	74	1	2	2	1	14.1731	86.94	0.9605	163.145	84.96	46.392	100.903	2.9	5.1	5.70696	32.7	15.8506	4	4912.61	42.0408	1	8.21425	155.901	1	1.83135	4	607.855	3.84232	0	0
07537622501	075376225001	4	109	66	75	156.1	39.7	16.2924	0.480461	2	2	2	2	2	5	2	2	2	1953	58	1	1	2	2	7.25459	77.22	0.339	175.516	38.94	73.0674	97.4232	0.37	5.1	2.92992	30.6	5.0258	2	3150.62	30.5824	1	7.31553	119.187	1	0.532933	1	548.665	3.51483	0	0
07537622601	075376226001	3	131	63	75	145	41.1	19.5482	0.517241	2	2	2	2	2	5	2	2	2	1937	74	1	2	1	2	14.9573	88.02	0.7345	161.599	59.295	63.0158	84.2788	1.53	5	2.39736	30.1	14.3042	4	4600.37	39.7904	1	7.86694	153.784	1	0.940954	1	590.021	4.06911	0	0
07537630301	075376303001	3	128	59	86	171.3	51.4	17.5165	0.502043	2	2	2	2	2	5	2	1	2	1937	74	1	4	2	1	22.7721	90.54	1.1865	173.97	41.595	72.2942	91.6242	0.79	4.7	4.45536	46.3	10.0516	2	3900.5	33.8357	1	7.54062	132.086	1	0.575357	1	648.494	3.78572	0	0
07537630502	075376305002	3	99	64	77.8	151	54.3	23.8147	0.515232	2	2	2	2	2	5	2	2	2	1965	46	1	4	2	2	8.54305	101.34	0.6441	116.367	46.02	66.8818	39.8198	0.39	4.6	4.1664	37.3	9.665	2	5922.73	49.22	3	7.75441	184.669	3	0.68808	1	603.293	3.99532	0	0
07537630602	075376306002	3	86	59	95.2	157.2	64.3	26.0199	0.605598	2	2	2	2	2	5	2	2	2	1949	62	1	2	2	2	20.1672	107.1	0.8588	205.671	86.73	70.7478	122.552	0.32	4.7	3.94968	35.6	12.3712	4	7830.17	54.7737	4	8.44342	219.697	4	1.2259	2	803.813	5.11332	1	0
07537630901	075376309001	2	118	76	88.1	154	52	21.9261	0.572078	2	2	2	2	2	5	2	2	1	1945	66	1	4	2	1	19.9711	91.08	0.8475	172.037	71.685	46.0054	113.274	1.98	4.9	4.91568	42.9	12.7578	4	5565.84	49.3893	4	8.09087	177.401	2	1.55819	4	712.806	4.62861	0	0
07537630902	075376309002	3	118	72	87.2	144.6	45.8	21.9043	0.603043	2	2	2	2	2	5	2	2	2	1946	65	1	1	2	2	13.1087	91.26	0.6667	173.197	76.995	58.7632	101.676	0.46	4.5	3.51792	34.5	12.7578	4	5684.49	46.4889	3	8.16431	178.833	2	1.31026	3	711.927	4.92343	1	0
07550410702	075504107002	4	135	82	89.9	167.5	68.5	24.4152	0.536716	2	2	2	2	2	5	2	1	1	1957	54	1	2	2	1	4.81772	100.26	0.9718	158.119	122.13	44.0724	84.2788	1.76	5	5.20128	61	29.7682	4	7877.58	57.8599	4	8.71971	212.894	4	2.77112	3	783.902	4.68001	0	0
07550410801	075504108001	3	118	72	75.6	153.5	46.5	19.735	0.492508	2	2	2	2	2	5	1	1	1	1952	59	1	2	2	1	15.9657	103.68	1.1526	147.681	60.18	51.0312	84.2788	0.48	4.5	7.9128	45	12.3712	4	5279.89	43.0169	1	8.0455	158.778	1	1.17928	2	608.24	3.96248	0	0
07550420102	075504201002	4	106	60	80	175	65.8	21.4857	0.457143	1	1	2	2	2	2	2	1	2	1951	60	1	2	2	1	11.8482	95.58	1.017	183.248	45.135	80.7994	100.516	0.28	4.7	5.40624	44	1.933	2	5076.97	41.7412	2	7.67647	164.935	1	0.558606	2	614.118	3.50925	0	1
07550421202	075504212002	3	131	64	72	158.6	47.5	18.8837	0.453972	2	1	2	2	2	5	2	1	2	1942	69	1	4	2	1	16.4699	98.28	1.3447	139.176	80.535	49.0982	76.1602	3.25	5	5.43648	47	13.9176	4	5232.58	41.526	2	8.28337	156.421	1	1.64028	4	596.402	3.76042	0	1
07550421301	075504213001	4	112	70	66	148	40.3	18.3985	0.445946	2	2	NA	2	2	2	2	2	2	1960	51	1	3	2	2	8.15091	92.7	0.8136	178.609	126.555	59.923	99.7428	0.37	5.1	4.2924	33	18.9434	4	5739.49	38.9051	1	8.6769	159.642	1	2.11196	4	572.675	3.86943	0	0
07550421302	075504213002	5	164	94	86	164	58.2	21.6389	0.52439	2	2	NA	2	2	5	2	1	2	1953	58	1	2	2	1	11.3441	88.56	0.9379	203.352	129.21	45.6188	143.042	0.71	4.8	5.334	43	14.6908	4	6628.65	49.8398	4	8.65197	187.219	3	2.83238	4	744.07	4.53701	0	0
07823310101	078233101001	3	102	67	61.6	142.8	35.6	17.458	0.431373	2	2	2	1	2	5	2	2	2	1951	60	1	1	2	2	16.1338	83.52	0.6215	152.32	38.94	54.124	100.516	2.38	4.9	4.23192	46.5	0	1	3595.99	35.8127	1	7.39396	129.083	1	0.719459	2	455.468	3.18955	0	0
07823310102	078233101002	4	126	74	69	163.2	49	18.3974	0.422794	2	2	2	1	2	5	2	2	2	1954	57	1	2	2	1	20.1392	90.36	1.0848	222.682	100.005	34.794	177.063	1.39	4.9	10.5739	45.7	10.8248	2	5164.6	44.3139	2	8.41587	154.83	1	2.8742	4	580.695	3.55818	0	0
07823310202	078233102002	3	107	63	87.2	158.2	65.8	26.2914	0.551201	2	2	2	2	2	5	2	2	1	1965	46	1	2	2	2	12.6885	95.58	0.4181	139.949	37.17	49.8714	88.918	1.07	5.1	3.58344	47.9	1.15981	2	6003.1	58.5084	4	7.48232	196.72	3	0.745317	2	652.458	4.12426	1	0
07823310301	078233103001	5	93	56	71.4	153.7	43.9	18.583	0.464541	2	2	2	2	2	5	2	2	2	1955	56	1	1	2	2	13.0527	93.06	0.5989	168.944	37.17	73.454	93.9438	0.27	5.1	3.25416	41.7	1.54639	2	4149.41	36.0303	1	7.4556	138.548	1	0.506031	1	532.33	3.46343	0	0
07823310302	078233103002	3	117	66	70	161.1	47.6	18.3407	0.434513	1	1	2	2	2	5	2	1	2	1948	63	1	2	2	1	10.9519	99.18	0.8023	112.114	32.745	41.3662	67.655	0.9	4.8	5.72544	52.6	3.0928	2	4238.63	41.1505	1	7.39254	135.584	1	0.791588	1	517.478	3.21215	0	1
07823310401	078233104001	4	119	72	85.5	143.8	43.5	21.0364	0.594576	2	2	2	2	2	5	2	2	1	1947	64	1	2	2	2	19.3269	105.3	0.8475	229.254	114.165	68.4282	150.774	1.21	5.2	5.12064	49.9	10.0516	2	6831.89	43.9535	2	8.70131	183.044	3	1.66839	4	743.962	5.17359	1	0
07823310602	078233106002	4	122	63	80	157.9	50	20.0542	0.50665	2	2	2	2	2	5	2	2	1	1957	54	1	2	2	2	13.6689	79.2	0.6893	185.181	84.075	67.2684	111.341	0.24	4.9	2.92656	43.4	6.5722	2	4862.65	40.4513	2	8.11054	162.651	1	1.24984	2	648.843	4.1092	1	0
07823311201	078233112001	3	98	59	74	160.2	50.1	19.5215	0.461923	2	2	2	1	2	5	2	2	2	1951	60	1	2	2	1	11.8482	93.06	0.8249	223.068	71.685	42.1394	179.769	0.77	4.9	4.79136	52.4	1.15981	1	5032.73	44.4791	2	8.11238	158.366	1	1.70114	4	600.316	3.74729	0	0
07823311501	078233115001	3	124	77	83.5	154.1	58.7	24.7191	0.541856	2	2	2	2	2	5	2	2	2	1965	46	1	1	2	2	11.8482	94.68	0.6215	172.81	57.525	74.2272	95.8768	0.34	4.5	4.662	50.1	2.70619	2	6102.78	50.025	4	7.90958	195.518	3	0.774985	2	660.45	4.28585	1	0
07823312401	078233124001	4	101	63	85.5	150.6	56.1	24.7351	0.567729	2	2	2	2	2	5	2	2	1	1960	51	1	2	2	2	11.0639	97.92	0.5085	155.027	48.675	46.0054	107.861	0.28	4.8	3.71784	48.4	1.1598	2	6048.09	56.2533	4	7.77617	192.344	3	1.05803	2	664.862	4.41476	1	0
07823312402	078233124002	3	117	77	79.8	159.6	56.6	22.2203	0.5	2	2	2	2	2	5	2	1	1	1956	55	1	2	2	1	11.9883	102.24	0.8701	123.712	137.175	37.5002	64.5622	1.38	4.6	4.5864	60.7	21.6496	3	7591.69	54.778	4	8.85543	196.771	3	3.65798	3	706.664	4.42772	0	0
07823320301	078233203001	3	134	74	68.6	167.6	47.3	16.8389	0.409308	2	2	2	2	2	5	2	1	2	1926	85	1	4	2	1	8.29096	87.66	0.6667	175.13	61.065	56.4436	97.0366	1.1	5.1	5.28696	33.4	21.6496	4	3980.46	34.6074	1	7.89226	132.897	1	1.08188	1	541.409	3.23036	0	0
07823320601	078233206001	5	112	68	83.4	145.9	50.9	23.9115	0.571624	2	2	2	2	2	5	2	2	2	1963	48	1	2	1	2	17.6463	93.96	0.5537	231.96	89.385	62.2426	152.707	0.69	4.8	3.58008	39.4	17.0104	4	6630.78	50.9336	4	8.34267	199.486	3	1.43607	4	695.779	4.76888	1	0
07823320801	078233208001	3	182	79	71.4	147.3	35.9	16.5458	0.484725	1	2	2	2	2	5	2	2	2	1921	90	1	1	1	2	17.8144	124.74	0.5989	252.063	87.615	67.655	177.449	0.61	4.8	4.74936	33.9	6.9588	2	5577.52	33.8677	1	8.60604	142.394	1	1.29503	4	614.471	4.17156	0	0
07823321001	078233210001	4	118	67	71	152.1	46.4	20.0567	0.466798	2	2	2	2	2	5	2	1	1	1961	50	1	2	2	1	13.1087	105.12	0.8927	144.975	53.1	54.8972	85.052	5.68	5.1	3.38856	51	5.0258	2	5281.73	42.9229	2	7.93413	159.133	1	0.967262	2	563.323	3.70364	0	0
07823321101	078233211001	3	124	58	69.8	142.1	38.6	19.1161	0.491203	2	2	2	2	2	5	2	2	2	1936	75	1	1	2	2	11.4001	91.44	0.5763	158.506	36.285	75.387	88.1448	0.33	4.7	3.49776	36.3	0	2	4189.58	36.8838	1	7.41394	141.726	1	0.481316	1	517.493	3.64175	0	0
07823321201	078233212001	4	148	91	92.5	172.9	61.5	20.5724	0.534991	2	2	2	2	2	5	2	1	2	1944	67	1	2	2	1	15.2935	86.22	0.8362	211.857	96.465	42.9126	156.573	0.88	4.9	3.9816	32.6	12.3712	4	5532.02	47.1646	3	8.33294	171.429	2	2.24794	4	770.797	4.45805	1	0
07823321401	078233214001	4	112	67	77	156.9	50.8	20.6356	0.490758	2	2	2	2	2	5	2	1	1	1949	62	1	2	2	1	10.9239	92.7	0.791	154.64	38.94	73.8406	56.4436	3.36	4.5	4.54944	35.7	24.3558	4	4629.4	40.4863	1	7.49824	154.731	1	0.527352	1	577.365	3.67983	0	0
07823321602	078233216002	5	127	70	74.5	159.2	49.5	19.5308	0.467965	1	2	2	2	2	5	2	1	1	1948	63	1	2	2	1	14.5932	126.18	0.5876	185.955	69.915	93.1706	71.9076	0.49	5.2	4.96608	37.5	20.8764	4	6294.27	37.6769	2	8.39184	163.899	1	0.750398	2	625.192	3.92709	0	0
07823321701	078233217001	5	96	54	69	143.5	39.7	19.2791	0.480836	2	2	2	2	2	2	2	2	2	1954	57	1	1	2	2	10.2236	86.76	0.5763	175.903	76.11	35.1806	126.805	5.47	4.5	2.8392	26.1	13.9176	4	4812.64	45.9115	4	8.10218	156.203	1	2.16341	4	559.05	3.89582	0	0
07823321702	078233217002	5	100	65	74	162.2	47.9	18.2068	0.456227	2	2	2	2	2	5	2	1	1	1950	61	1	2	2	1	26.4694	92.88	0.6328	163.918	47.79	44.8456	121.006	0.34	4.6	4.37976	37.1	0	2	4252.2	39.998	1	7.70498	140.283	1	1.06566	1	570.168	3.51522	0	0
07823321801	078233218001	3	113	83	65.2	164.6	47.5	17.5321	0.396112	2	2	2	2	2	5	2	1	1	1954	57	1	2	2	1	15.0134	92.52	0.7797	159.666	78.765	45.6188	97.8098	1.31	4.7	2.88288	43	16.2372	4	4625.06	38.7291	1	8.20075	143.776	1	1.72659	3	534.689	3.24841	0	0
07823321802	078233218002	3	109	68	74.8	159.4	54.7	21.5283	0.46926	2	2	2	1	2	5	2	2	1	1958	53	1	2	2	2	18.1225	95.58	0.5763	192.14	44.25	59.5364	133.764	4.08	5.1	3.2256	33.6	0	2	5067.99	44.9401	3	7.65667	164.835	1	0.743243	1	572.719	3.59297	0	0
07823321901	078233219001	4	140	80	69.2	155.5	44.2	18.2794	0.445016	2	2	2	2	2	5	2	1	2	1943	68	1	2	1	1	8.51504	106.02	1.0283	200.259	92.925	64.1756	131.057	0.81	5.4	6.0648	33.1	5.0258	2	5574.57	37.8884	1	8.50227	155.416	1	1.44798	4	588.357	3.78365	0	0
07823322001	078233220001	4	155	81	65.8	147.2	45.5	20.9989	0.447011	1	2	2	2	2	5	2	2	2	1949	62	1	2	2	2	12.7165	105.3	0.7684	156.186	84.075	57.99	95.4902	0.22	4.9	3.69264	27.7	2.7062	2	6187.84	45.1515	4	8.39538	176.293	2	1.44982	4	552.416	3.75282	0	0
07823322002	078233220002	4	110	63	81.8	161.5	61.8	23.6943	0.506502	2	2	2	1	2	5	2	1	2	1946	65	1	2	2	1	14.2291	91.26	1.0057	216.109	92.925	43.2992	161.985	0.66	4.9	4.96104	37.2	10.8248	2	6526.47	55.232	4	8.35236	197.903	3	2.14611	4	683.223	4.23048	0	0
07823322301	078233223001	5	124	68	73	148.5	37.9	17.1865	0.491582	2	2	2	2	2	5	2	2	2	1934	77	1	1	2	2	20.5033	112.68	0.8136	194.846	38.055	69.588	124.485	0.58	4.9	6.0396	30.7	0.773209	2	4527.17	34.1002	1	7.67044	131.828	1	0.546862	2	559.942	3.77065	0	0
07823322401	078233224001	4	113	67	86.8	158.5	62.2	24.7589	0.547634	2	2	2	2	2	5	2	2	2	1965	46	1	2	2	2	9.85952	92.34	0.5537	155.8	42.48	67.655	85.052	0.31	4.9	3.18528	40	3.0928	2	5624.24	50.7281	3	7.58136	187.706	3	0.627892	1	658.062	4.15181	1	0
07823322402	078233224002	4	90	47	74	164.2	57.8	21.4379	0.45067	2	2	2	2	2	5	2	1	1	1965	46	1	3	2	1	16.0777	108.36	0.5198	163.532	35.4	52.191	107.861	1.69	4.8	4.6872	40.8	3.4794	2	5404.91	46.5901	4	7.55902	162.049	1	0.678278	1	559.368	3.40662	0	0
07823322602	078233226002	4	114	62	71	156.7	39.4	16.0457	0.453095	2	2	2	2	2	5	2	1	1	1944	67	1	2	2	1	22.352	98.28	0.5989	152.707	44.25	71.521	81.186	2.17	4.7	5.52216	38.7	1.84741e-13	2	3863.96	31.0372	1	7.68453	123.304	1	0.618699	1	545.602	3.48182	0	0
07823322902	078233229002	5	122	70	73.8	158.3	50.7	20.2323	0.466203	2	2	2	2	2	5	2	1	2	1957	54	1	2	2	1	18.0104	77.58	0.7797	184.022	75.225	61.4694	112.887	0.75	5	4.73088	32.8	9.66501	2	4661.23	41.4961	1	7.97865	161.427	1	1.22378	1	588.824	3.71967	0	0
07823330702	078233307002	5	117	74	84.4	157	55.2	22.3944	0.53758	2	2	2	2	2	5	2	1	2	1949	62	1	2	2	1	15.1814	91.08	0.9605	161.599	59.295	51.8044	106.315	0.76	5.6	6.18072	33.2	3.4794	2	5407.24	48.7631	4	7.90112	176.941	2	1.14459	2	666.854	4.24748	0	0
07823330802	078233308002	3	104	61	64.6	155.4	42.5	17.599	0.415701	2	2	2	2	2	5	2	1	2	1944	67	1	2	2	1	17.1421	96.12	0.8023	170.491	62.835	68.0416	98.1964	5.44	5.4	4.04712	34.8	4.25259	2	4489.05	35.0693	1	8.01296	141.02	1	0.923479	1	517.637	3.331	0	0
07823331102	078233311002	3	152	76	75.8	167.4	50.1	17.8783	0.452808	2	2	2	2	2	5	2	2	1	1936	75	1	2	2	1	15.3215	94.14	1.1752	183.248	114.165	47.1652	124.872	0.95	5	6.2496	45.9	11.2114	4	5407.21	39.8772	2	8.58928	153.562	1	2.42053	4	651.067	3.88929	0	0
07823331201	078233312001	3	107	65	78.6	149.9	52.7	23.4535	0.52435	2	2	2	2	2	5	2	2	1	1948	63	1	1	2	2	19.8311	100.08	0.8136	214.563	89.385	56.4436	151.161	0.65	5.5	4.83504	34.7	6.95881	2	6790.84	51.3081	4	8.40578	197.145	3	1.58362	4	660.694	4.40756	0	0
07823331402	078233314002	4	87	49	67	146.2	40.2	18.8075	0.458276	2	2	2	2	2	5	2	2	1	1950	61	1	2	2	2	12.4925	87.84	0.6441	137.243	84.96	52.9642	80.7994	0.54	5	2.89632	35.5	3.4794	2	4901.99	40.2595	1	8.22455	154.683	1	1.6041	4	551.045	3.76912	0	0
07823331801	078233318001	5	113	72	98	161.1	56.9	21.9241	0.608318	2	2	2	2	2	2	2	2	1	1964	47	1	2	2	1	20.5033	98.28	0.9379	178.996	474.36	44.0724	50.258	0.36	5.2	8.29584	57.4	84.6654	4	14709.3	55.5726	4	10.0566	220.482	4	10.7632	4	985.551	6.11763	1	1
07823331902	078233319002	4	114	66	84.1	149.1	54.2	24.3806	0.564051	2	2	2	2	2	5	2	2	2	1962	49	1	3	2	2	14.3971	265.86	0.6554	175.13	89.385	61.0828	103.222	2.35	10.5	4.032	43.8	10.8248	2	15142.9	57.0664	3	9.38278	228.757	4	1.46334	3	789.091	5.29236	1	0
07823332001	078233320001	3	115	79	85	164.5	60.3	22.2836	0.516717	2	2	2	2	2	5	2	2	2	1962	49	1	1	1	2	14.9573	91.44	0.5311	169.717	65.49	50.6446	110.954	0.81	5	3.0912	59.9	8.11861	2	5534.58	48.9339	4	8.00443	178.368	2	1.29313	4	680.377	4.13603	1	0
07823332301	078233323001	3	100	56	75.9	153	51.3	21.9146	0.496078	2	2	2	2	2	5	2	2	1	1963	48	1	2	2	2	5.65802	94.5	0.5424	190.98	76.995	56.057	112.887	0.48	5.3	4.24872	29.3	22.0362	4	5829.19	47.1924	4	8.19919	179.682	2	1.37351	4	622.319	4.06744	0	0
07823332302	078233323002	3	113	68	76.4	160.9	49.8	19.2361	0.474829	2	2	2	2	2	5	2	1	1	1957	54	1	3	2	1	15.3775	98.46	0.791	170.104	119.475	49.4848	103.222	0.73	4.4	4.31088	39.9	17.397	4	6086.21	42.9609	1	8.67961	166.962	2	2.41438	4	663.122	4.12133	0	0
07823332401	078233324001	3	117	73	94	147	62.1	28.738	0.639456	2	2	2	2	2	5	2	2	1	1951	60	1	1	2	2	10.0556	99	0.6215	195.62	118.59	40.9796	138.789	0.7	5.2	3.07776	36.6	15.8506	4	9098.17	70.5536	4	8.67764	249.378	4	2.89388	4	815.699	5.54897	1	0
07823332402	078233324002	3	180	96	79	153.5	46	19.5228	0.514658	2	2	2	2	2	5	2	1	1	1951	60	1	2	2	1	10.3357	107.46	0.7345	214.176	130.095	44.0724	156.96	0.51	5.1	4.23864	39.3	13.1444	4	6735.64	45.458	3	8.85224	172.82	2	2.95185	4	699.327	4.55587	0	0
07823332701	078233327001	4	99	57	75	169	51	17.8565	0.443787	2	2	2	2	2	5	2	2	2	1939	72	1	2	2	1	22.7441	99.18	0.904	192.14	46.905	46.0054	145.748	4.13	5.2	5.67	30.5	0.386597	2	4379.58	39.1045	1	7.75191	138.422	1	1.01955	1	581.394	3.4402	0	0
07823332702	078233327002	3	97	54	80.1	148.5	40.1	18.1841	0.539394	2	2	2	2	2	5	2	2	2	1937	74	1	1	2	2	17.0861	103.5	0.5424	129.511	54.87	63.0158	65.3354	0.51	5.2	2.65776	31.2	1.1598	2	4761.87	37.1653	1	7.95139	144.589	1	0.870734	1	636.906	4.28893	1	0
07823332801	078233328001	3	105	54	78.8	149.9	47.7	21.2283	0.525684	2	2	2	2	2	5	2	2	2	1943	68	1	2	2	2	12.1844	90.18	0.5311	145.362	98.235	51.0312	86.985	0.68	5.5	3.3516	37.1	7.3454	2	5914.1	46.8843	4	8.39602	178.233	2	1.925	4	661.607	4.41365	0	0
07823332802	078233328002	3	104	57	75.6	159	58.7	23.219	0.475472	2	2	2	2	2	5	2	1	2	1935	76	1	4	2	1	19.4669	97.02	0.9605	183.248	73.455	53.3508	127.578	4.93	5	3.68088	35.7	2.3196	2	6210.97	50.9938	4	8.17844	189.895	3	1.37683	3	618.29	3.88862	0	0
08967610601	089676106001	4	126	71	89	158	55	22.0317	0.563291	2	2	2	2	2	4	2	2	2	1938	73	1	1	2	1	18.6827	72.36	0.6441	161.212	121.245	51.4178	91.2376	0.19	4.3	5.7204	36.6	18.5568	4	5859.67	48.5139	4	8.38632	184.765	3	2.35804	4	746.382	4.72394	0	0
08967611201	089676112001	3	123	60	103	164.5	75.3	27.8268	0.62614	2	2	2	2	2	5	2	2	2	1965	46	1	2	2	2	12.7445	81.54	0.5876	124.872	59.295	41.7528	71.521	1.4	4.3	1.95216	36.4	11.598	4	6187.98	65.1	4	7.79047	216.784	4	1.42014	4	802.419	4.87792	1	0
08967611202	089676112002	3	138	85	84	174.5	62.8	20.6238	0.481375	2	2	2	1	2	5	2	1	2	1960	51	1	4	2	1	17.4782	82.8	0.6441	176.676	92.925	48.325	104.769	0.59	4.5	3.13992	37.7	23.5826	4	5331.77	45.638	4	8.25507	170.251	2	1.92292	4	693.426	3.97379	0	0
08967611302	089676113002	3	128	77	78	166	59.4	21.5561	0.46988	2	2	2	2	2	5	2	2	2	1945	66	1	2	2	1	10.4477	86.04	0.6328	136.083	35.4	61.0828	70.7478	0.3	4.4	5.0484	40.3	4.2526	2	4472.46	44.0622	2	7.32838	157.971	1	0.579541	2	571.613	3.44345	0	0
08967611402	089676114002	4	143	76	74	152	56.1	24.2815	0.486842	1	2	2	2	2	5	2	2	2	1959	52	1	2	2	2	18.5986	98.46	0.6328	184.408	139.83	46.0054	109.021	0.41	4.7	4.2924	39.8	29.3816	4	8176.8	57.1343	4	8.83693	214.574	4	3.03943	4	653.933	4.30219	0	0
08967620901	089676209001	3	99	66	84	163.5	53.7	20.0881	0.513761	2	2	2	2	2	5	2	2	2	1940	71	1	4	2	1	17.2542	88.56	0.7232	156.96	119.475	48.7116	78.4798	1.97	4.4	5.9388	45	29.7682	4	5958.03	44.9355	4	8.57364	172.228	2	2.4527	4	720.186	4.40481	0	0
08967621102	089676211002	3	96	68	80	145	53	25.2081	0.551724	2	2	2	2	2	5	2	2	2	1962	49	1	3	2	2	14.061	82.8	0.5085	138.789	87.615	43.6858	77.32	0.69	4.5	2.23104	40	17.7836	4	6383.07	58.4742	4	8.19623	206.611	4	2.00557	4	655.699	4.52206	1	0
08967621901	089676219001	3	122	80	92	154	58.1	24.4982	0.597403	2	2	2	1	2	5	2	2	2	1962	49	1	2	2	2	11.8482	98.64	0.6554	230.8	147.795	57.6034	136.47	2.47	4.3	4.51752	40	36.727	4	8453.73	54.6484	4	8.89416	217.891	4	2.56573	4	818.262	5.31339	1	0
08967621902	089676219002	NA	101	58	78	169.5	58.6	20.3966	0.460177	2	2	2	2	2	5	2	2	2	1959	52	1	2	2	1	16.4139	84.6	0.9153	192.527	161.955	38.66	114.047	0.52	4.5	4.87872	44	39.8198	4	6754.44	49.211	4	8.83211	180.145	2	4.18921	4	688.904	4.06433	0	1
08967622701	089676227001	4	154	81	84	173	61	20.3816	0.485549	2	2	2	2	2	5	2	1	2	1957	54	1	2	2	1	16.3018	110.34	0.6893	131.444	68.145	46.392	69.588	2.49	4.3	6.41256	37	15.464	4	5886.71	46.1077	4	8.23206	167.782	2	1.4689	4	691.493	3.99707	0	0
08967632002	089676320002	3	105	61	76	158	59.5	23.8343	0.481013	2	2	2	2	2	5	2	2	2	1950	61	1	2	2	2	14.9573	91.08	0.6667	151.934	40.71	53.7374	89.3046	1.23	4.4	2.56368	35	8.8918	2	5311.96	51.3149	4	7.52506	179.355	2	0.757573	1	571.905	3.61965	0	0
09400411201	094004112001	4	143	87	89.8	153.2	64	27.2686	0.586162	1	2	2	2	2	5	2	2	2	1946	65	1	2	2	1	10.0276	99.72	0.6215	223.068	71.685	49.4848	163.145	1.08	4.9	3.54648	45	10.4382	2	7393.19	62.2598	4	8.1815	223.098	4	1.44863	4	734.699	4.79568	0	0
09400411202	094004112002	4	119	72	85	154.5	55.8	23.3764	0.550162	2	2	2	2	1	5	2	2	2	1951	60	1	2	2	2	12.3804	88.74	0.6102	190.98	56.64	80.7994	104.382	0.44	4.8	3.8892	37.8	5.79899	2	5472.88	45.814	3	7.82928	183.02	3	0.700995	1	665.489	4.30737	1	0
10179110202	101791102002	3	191	113	80	159.8	56.8	22.2431	0.500626	1	1	2	2	2	5	2	1	1	1957	54	1	2	2	1	13.6969	68.4	0.7119	191.754	92.04	73.0674	106.315	0.78	5.5	3.57168	44.1	12.3712	4	5090.1	44.2389	2	8.05445	179.156	2	1.25966	4	644.356	4.03226	0	1
10179110301	101791103001	3	184	113	91.4	170	72.8	25.1903	0.537647	2	2	2	2	2	5	1	1	1	1957	54	1	1	1	1	11.12	54.54	0.9944	243.558	68.145	102.062	131.831	3.57	4.5	5.14752	44.1	9.665	2	4464.35	45.7664	4	7.52742	189.618	3	0.66768	2	688.007	4.0471	1	0
10179110501	101791105001	3	145	96	98	153	73.4	31.3555	0.640523	1	2	2	2	2	5	1	2	2	1964	47	1	2	2	2	22.0999	45.54	0.7006	187.114	54.87	56.8302	118.686	3.26	5.2	3.50952	38.7	11.598	4	4576.33	65.4158	4	7.13041	223.577	4	0.965508	1	698.78	4.56719	1	0
10179110502	101791105002	3	184	112	89	164.5	65.9	24.3531	0.541033	2	2	2	2	2	5	1	2	1	1960	51	1	2	2	1	20.8675	42.48	0.9605	227.321	84.075	63.4024	149.614	1.93	5.1	4.57464	45.6	14.3042	4	4116.52	48.8456	4	7.4876	182.346	2	1.32605	4	666.396	4.05104	0	0
10179111501	101791115001	4	194	106	63	148.5	42.8	19.4085	0.424242	1	2	2	2	2	5	1	1	2	1951	60	1	2	2	2	22.7441	57.06	0.7571	165.078	46.905	59.5364	97.4232	0.71	4.8	3.17856	38.4	8.1186	2	3125.25	38.2189	1	7.19908	139.723	1	0.787837	2	453.542	3.05416	0	0
10179111601	101791116001	4	175	105	84	167.3	69.7	24.9024	0.502092	1	2	2	2	2	5	2	2	2	1962	49	1	2	2	1	13.1927	59.22	0.9379	133.764	82.305	53.7374	64.5622	0.73	5.1	4.99632	41.9	15.464	4	4999.03	53.2349	4	7.79854	194.202	3	1.53161	4	655.078	3.91559	0	0
10179130702	101791307002	4	161	107	89	159.9	61.4	24.0144	0.556598	1	2	2	1	2	2	2	1	1	1959	52	1	2	2	1	14.117	46.44	0.8136	202.965	71.685	49.0982	146.135	2	5	4.18824	40.1	7.732	2	3951.93	51.0773	4	7.4173	178.122	2	1.46003	4	660.139	4.12845	0	0
10179130801	101791308001	3	141	84	75	172.8	65.8	22.0363	0.434028	2	2	2	2	2	5	1	1	1	1958	53	1	2	2	1	17.7583	63.9	1.017	225.388	94.695	85.8252	129.124	0.35	4.8	4.92408	36.5	10.4382	2	4902.96	42.058	2	8.01483	176.617	2	1.10335	1	601.113	3.47866	0	0
10179130802	101791308002	3	149	89	82	159.4	61.3	24.1259	0.514429	2	2	2	2	2	5	1	2	1	1962	49	1	2	2	2	16.1618	65.16	0.6893	184.795	110.625	54.124	106.315	1.79	5	3.03072	32.8	24.3558	3	5813.02	52.3942	4	8.18984	197.588	3	2.04392	3	671.567	4.21309	1	0
10179131401	101791314001	2	NA	NA	87	160	57.5	22.4609	0.54375	1	2	2	2	2	5	2	1	2	1957	54	1	2	2	2	18.6547	71.46	0.7232	148.841	53.985	70.7478	70.7478	6.01	4.7	3.77664	48.8	7.3454	2	4422.67	44.2693	2	7.5647	169.91	2	0.763063	2	658.129	4.1133	1	0
10179131602	101791316002	3	131	97	88.4	173.4	62.9	20.9196	0.509804	2	2	2	2	2	5	1	1	1	1959	52	1	2	2	1	10.3077	57.78	0.6893	202.578	138.06	49.0982	127.578	5.48	4.6	3.85224	37.4	25.9022	4	5305.62	46.0774	3	8.29118	173.448	2	2.81192	4	732.941	4.22688	0	0
10179131701	101791317001	3	99	64	88	150.6	53.5	23.5887	0.584329	2	2	2	2	2	5	2	2	2	1964	47	1	3	2	2	19.8591	186.3	0.7684	180.929	104.43	66.8818	95.1036	0.8	5.2	3.74808	35.9	18.9434	4	11252.5	52.3548	4	9.18273	216.609	4	1.56141	4	808.08	5.36574	1	0
10179131801	101791318001	3	105	63	81	174	63.4	20.9407	0.465517	2	2	2	2	2	5	2	1	1	1966	45	1	2	2	1	13.2487	25.38	1.0622	145.362	69.03	55.6704	77.7066	0.69	4.8	4.578	46.8	11.9846	4	2508.48	40.7797	1	6.77536	141.881	1	1.23998	2	548.804	3.15404	0	0
10179131901	101791319001	2	172	115	67	146	47	22.0492	0.458904	1	2	2	2	2	5	2	2	2	1957	54	1	2	1	2	23.8925	89.1	0.7006	202.578	69.915	67.2684	125.645	0.18	5.1	2.82408	31.6	9.665	2	5470.73	45.0926	3	8.04389	177.361	2	1.03934	2	538.941	3.69138	0	0
10179132001	101791320001	NA	NA	NA	87	167.5	66.5	23.7024	0.519403	2	2	2	2	2	5	2	1	1	1947	64	1	2	2	1	34.0041	97.38	1.1526	205.285	215.055	44.8456	126.805	1.46	5	6.65952	44.3	33.6342	4	9713.59	57.2194	4	9.25637	219.398	4	4.79545	4	805.304	4.80778	0	1
10179132002	101791320002	3	143	76	79	164	55.2	20.5235	0.481707	2	2	2	2	2	5	2	2	1	1952	59	1	1	2	2	22.1839	77.4	0.5876	223.068	135.405	68.0416	131.057	0.39	5.3	3.00216	35.4	23.9692	4	5956.02	42.2721	1	8.56411	175.765	2	1.99003	3	676.565	4.12539	0	0
10400410302	104004103002	3	104	55	83	153	55	23.4952	0.542484	2	2	2	2	2	5	2	2	2	1950	61	1	2	2	2	13.8089	93.24	0.5311	175.903	123.015	22.4228	124.099	0.59	6.7	2.38728	24.4	29.3816	4	7271.66	67.1731	4	8.65434	203.336	4	5.48616	4	718.31	4.69484	1	0
10400420201	104004202001	3	98	52	99	176	82.3	26.569	0.5625	2	2	2	2	2	5	2	1	2	1946	65	1	2	2	1	17.3382	95.22	1.0622	194.846	117.705	34.0208	133.377	3.38	4	4.75944	31.9	27.4486	4	8187.09	67.8754	4	8.63122	229.323	4	3.4598	4	854.491	4.85506	1	0
10400421202	104004212002	4	94	61	85	162.5	56.7	21.4722	0.523077	2	1	2	2	2	5	2	2	2	1964	47	1	4	2	2	11.6802	83.7	0.7345	204.898	81.42	59.923	132.99	0.89	3.8	3.90936	31.9	11.9846	4	5342.71	45.029	4	8.13371	174.649	2	1.35874	4	691.366	4.25456	1	1
10510210502	105102105002	3	140	98	106	158	81.6	32.6871	0.670886	2	2	2	2	2	5	2	2	2	1963	48	1	2	2	2	10.8959	97.74	0.5763	185.955	146.025	52.191	115.207	7.87	6.2	3.21048	44	18.5568	4	11162.8	77.032	4	8.87294	290.03	4	2.7979	4	940.532	5.95273	1	0
10510210702	105102107002	3	139	90	76	156	56.1	23.0523	0.487179	2	NA	2	2	2	5	2	2	2	1963	48	1	2	2	2	14.2851	91.98	0.6893	188.274	87.615	52.191	122.939	1.83	5.2	3.37008	40.5	13.1444	4	6260.42	50.9551	4	8.30138	191.366	3	1.67874	4	630.905	4.04426	0	0
10510210801	105102108001	4	126	88	100	163.5	80	29.9264	0.611621	1	2	2	2	2	5	2	2	2	1960	51	1	3	2	2	13.7249	89.1	0.5876	214.563	85.845	72.2942	133.377	1.42	4.8	3.06936	41.4	8.89181	2	7901.92	62.7427	4	8.24916	246.868	4	1.18744	2	824.916	5.04536	1	0
10510210901	105102109001	3	117	77	83	169	64.4	22.5482	0.491124	2	NA	2	2	2	1	2	1	2	1964	47	1	2	2	1	13.7249	99.36	0.8362	194.846	75.225	39.0466	147.681	0.96	5.2	3.6372	51	8.11861	2	6176.97	53.7046	4	8.22609	185.484	3	1.92654	4	682.765	4.04003	0	0
10510211901	105102119001	5	136	93	65	151.5	43.1	18.7781	0.429043	2	2	2	2	2	5	2	1	2	1958	53	1	2	2	2	13.1927	115.74	0.7006	197.939	141.6	56.8302	118.686	1.17	5.4	3.00048	41.7	22.4228	4	7005.74	41.1554	1	9.01121	169.213	2	2.49163	4	585.728	3.86619	0	0
10510212001	105102120001	2	180	102	65	160	46.2	18.0469	0.40625	2	2	2	2	2	5	2	2	2	1953	58	1	3	2	2	12.2684	92.34	0.6554	172.424	23.01	99.3562	73.0674	0.43	5	3.97152	40.4	0	2	3748.16	32.2934	1	6.96826	125.755	1	0.231591	1	452.937	2.83086	0	0
10510212101	105102121001	4	118	61	86	165	53.2	19.5409	0.521212	2	2	2	2	2	5	2	1	1	1958	53	1	3	2	1	12.1283	113.58	0.7571	190.594	47.79	77.32	112.501	0.45	5.3	4.07232	38.2	0.773193	2	5372.76	38.6017	2	7.90618	154.494	1	0.618081	2	679.931	4.1208	0	0
10510212201	105102122001	3	116	62	79	148	48.5	22.1421	0.533784	2	2	2	2	2	5	2	2	1	1936	75	1	1	1	2	13.977	109.8	0.7684	216.883	166.38	57.6034	134.923	3.94	4.8	4.66872	42.4	24.3558	4	8546.4	49.4521	4	9.11979	201.931	4	2.88837	4	720.463	4.86799	0	1
10510212301	105102123001	3	140	119	75.2	152	47.1	20.3861	0.494737	2	2	2	2	2	5	2	1	2	1949	62	1	2	2	2	17.3102	114.48	0.7684	179.769	139.83	51.0312	107.475	3.71	5.3	3.97992	35.7	21.263	4	7518.18	46.2684	3	8.98768	183.224	3	2.74009	4	675.874	4.44654	0	0
10510212402	105102124002	4	101	67	73	167.5	55.2	19.6748	0.435821	2	2	2	2	2	5	2	1	2	1956	55	1	3	2	1	18.4026	86.04	0.8475	172.037	44.25	56.8302	110.181	0.62	5.1	4.38648	39.7	5.0258	2	4256.24	40.6936	2	7.55152	148.574	1	0.778635	2	551.261	3.29111	0	0
10510212701	105102127001	3	109	74	83	168	67.7	23.9867	0.494048	2	2	2	1	2	5	2	1	2	1957	54	1	3	2	1	14.9293	96.3	0.8927	172.81	105.315	42.526	113.274	0.35	5.1	3.1752	38.1	17.0104	4	7145.99	56.7623	4	8.53128	204.637	4	2.47648	4	708.096	4.21486	0	0
10510213001	105102130001	3	190	90	72	149	47	21.1702	0.483221	1	2	2	2	2	5	2	2	2	1938	73	1	2	1	2	11.232	95.94	0.8136	211.857	84.96	69.588	129.898	5.78	5.1	3.7044	33.9	12.3712	4	5860.76	43.2928	2	8.31276	175.983	2	1.2209	2	598.518	4.0169	0	0
10510213201	105102132001	3	156	73	63	150	40.5	18	0.42	2	2	2	2	1	5	2	1	2	1942	69	1	2	1	2	22.1839	91.08	0.7797	178.223	61.065	75.0004	97.4232	1.26	4.9	3.72288	37.8	5.799	2	4378.05	34.9551	1	7.93053	142.75	1	0.814196	1	499.623	3.33082	0	0
10510213301	105102133001	4	103	60	62	157	41	16.6335	0.394904	2	NA	2	2	2	6	2	1	2	1959	52	1	2	1	2	16.1057	100.98	0.6893	163.532	118.59	47.1652	95.4902	11.72	5.5	3.79848	41.6	20.8764	4	5331.88	37.0401	1	8.69745	144.669	1	2.51435	4	539.242	3.43466	0	0
10510220702	105102207002	3	103	58	71	172	50	16.901	0.412791	2	2	2	1	2	2	2	2	2	1958	53	1	2	2	1	12.9966	107.46	0.9153	163.145	42.48	86.5984	78.4798	0.31	5.2	4.02864	36.7	0	2	4350.32	31.7391	1	7.733	130.696	1	0.49054	1	549.043	3.19211	0	0
10510222402	105102224002	3	111	69	80	164.5	54.3	20.0663	0.486322	2	2	2	1	2	5	2	2	2	1948	63	1	2	2	2	13.893	109.26	0.7797	186.728	67.26	61.4694	119.073	2.51	5.2	3.17184	32.4	6.1856	2	5734.56	42.1653	2	8.20915	164.728	1	1.0942	2	656.732	3.99229	1	0
10510223001	105102230001	5	114	77	83	162.5	56.3	21.3207	0.510769	NA	2	2	2	2	5	2	2	2	1965	46	1	2	2	2	8.403	107.46	0.6441	178.609	66.375	63.0158	110.181	2.16	4.8	2.98368	40	5.41241	2	5997.41	44.7631	2	8.17929	174.388	2	1.05331	2	678.881	4.17773	1	0
10510223101	105102231001	4	131	66	100	170	83.2	28.7889	0.588235	2	NA	2	NA	2	2	1	1	1	1962	49	1	2	2	1	11.0079	94.5	0.8136	222.682	128.325	62.2426	138.789	5.99	5.4	3.94632	49.8	21.6496	4	9135.45	63.5561	4	8.71002	250.752	4	2.06169	4	871.002	5.12354	1	0
10510230101	105102301001	4	109	68	73	159.5	48	18.8677	0.45768	2	2	2	2	2	5	2	2	2	1949	62	1	2	2	2	12.6885	89.46	0.8362	201.032	53.1	75.387	110.181	0.67	4.7	4.54104	43.2	15.464	4	4377.69	36.5963	2	7.77282	146.656	1	0.704365	2	567.416	3.55747	0	0
10510230601	105102306001	4	101	60	81	164.8	57.1	21.0243	0.491505	2	2	2	2	2	5	2	2	2	1936	75	1	2	2	1	17.0301	79.74	0.791	167.011	115.05	63.789	86.2118	1.8	5	4.31088	43.8	17.0104	4	5771.8	43.8172	1	8.43099	177.256	2	1.8036	4	682.91	4.14387	0	0
10510231101	105102311001	4	128	81	85	156	55.1	22.6414	0.544872	2	2	2	2	2	5	2	1	2	1950	61	1	2	1	2	8.59907	191.52	0.7232	246.651	148.68	74.6138	148.068	7.72	4.5	8.3076	22.7	23.9692	4	12038.9	49.332	3	9.56364	216.534	4	1.99266	4	812.91	5.21096	1	0
10510232302	105102323002	4	107	66	78	155.5	55.9	23.118	0.501608	2	2	2	2	2	5	2	2	2	1956	55	1	4	2	2	15.0694	95.4	0.8475	147.681	74.34	54.5106	83.119	1	4.5	3.53976	39.9	10.0516	2	6129.52	50.4226	4	8.17358	188.957	3	1.36377	4	637.539	4.09993	0	0
10538120601	105381206001	3	102	69	21.6	143.5	44.9	21.8043	0.150523	2	2	2	2	2	5	2	2	2	1963	48	1	2	2	2	13.0527	94.86	0.5989	178.996	64.605	52.5776	122.552	0.76	4.7	4.40496	38.1	3.866	2	5545.38	47.4395	4	8.02755	175.035	2	1.22876	2	173.395	1.20833	0	0
10538120701	105381207001	3	91	63	88.8	160.5	64.1	24.8833	0.553271	2	2	2	2	2	5	2	2	2	1951	60	1	2	2	2	16.6099	185.94	0.7684	169.331	115.05	66.8818	86.5984	0.56	5.6	3.82704	42.3	15.8506	4	12116.4	55.6661	4	9.27764	230.858	4	1.7202	4	823.855	5.13305	1	0
10538120801	105381208001	4	146	116	22.7	151.8	51	22.1323	0.149539	2	2	2	1	2	6	2	2	2	1956	55	1	1	2	2	12.8006	104.4	0.5424	139.949	67.26	53.7374	81.5726	0.24	4.4	2.59728	36.3	4.6392	2	6109.84	48.4278	3	8.16365	180.68	2	1.25164	3	185.315	1.22078	0	0
10538121202	105381212002	4	97	56	27.3	159.3	65.7	25.8901	0.171375	1	2	2	2	2	6	2	2	2	1953	58	1	1	2	2	14.3971	84.42	0.6554	219.975	147.795	50.6446	146.521	3.53	4.8	3.93456	40.7	22.8094	4	8197.71	59.445	4	8.73848	226.24	4	2.91828	4	238.561	1.49756	0	0
10538121301	105381213001	5	103	64	83	152.5	59	25.3695	0.544262	2	2	2	2	2	5	2	2	1	1964	47	1	2	2	2	14.3411	89.64	0.4859	145.362	96.465	46.0054	85.4386	0.58	4.7	2.26464	40.5	13.9176	4	6995.52	58.6605	4	8.37183	212.389	4	2.09682	4	694.862	4.55647	1	0
10538121501	105381215001	3	105	59	68.9	156.7	43.7	17.7969	0.439694	2	2	2	2	2	5	2	1	1	1966	45	1	1	2	2	25.8532	108.72	0.4972	185.181	74.34	54.8972	116.753	0.59	5.2	2.28648	38.1	13.531	4	5192.77	38.0112	1	8.30428	147.79	1	1.35417	4	572.165	3.65134	0	0
10538121602	105381216002	3	114	67	29.5	168.3	72.8	25.7018	0.175282	2	2	2	2	2	5	2	1	2	1951	60	1	2	2	1	13.0527	93.06	0.7458	200.645	100.005	46.7786	139.563	0.37	5	5.66328	44	14.3042	4	7353.92	59.5051	4	8.44532	217.06	4	2.13784	3	249.137	1.48031	0	0
10538122101	105381221001	3	111	73	23.8	153.5	55.5	23.5546	0.155049	1	2	2	2	2	5	2	1	2	1954	57	1	1	1	2	19.9431	117.18	0.7345	242.785	110.625	58.3766	177.063	0.21	5	2.34696	39.2	7.3454	2	8125.99	52.1423	4	8.77671	206.732	4	1.89502	3	208.886	1.36082	0	0
10538122201	105381222001	3	107	58	27.5	169.3	75.5	26.341	0.162434	1	1	2	2	2	5	2	2	2	1958	53	1	3	2	1	10.0556	91.08	0.9379	163.145	69.03	59.1498	98.1964	0.62	6.1	4.44024	42	5.799	2	6616.61	56.7958	4	8.05313	212.128	4	1.16704	2	221.461	1.3081	0	1
10538122202	105381222002	3	112	69	24.5	146.5	47.1	21.9455	0.167235	1	2	2	1	2	5	2	2	2	1958	53	1	2	2	2	21.3996	92.34	0.6893	245.878	209.745	53.3508	159.666	0.6	4.6	2.91816	41.6	32.861	4	8655.86	50.0285	4	9.17822	201.421	4	3.93143	4	224.866	1.53492	0	1
10538122801	105381228001	4	123	75	78.1	159	55.1	21.795	0.491195	2	2	2	2	2	5	2	1	2	1944	67	1	2	2	1	17.5623	128.88	1.1865	143.429	86.73	37.1136	96.2634	0.86	4.8	4.17312	48.7	10.0516	2	7508.17	53.8169	4	8.62853	188.059	3	2.33688	4	673.889	4.23829	0	0
10538130402	105381304002	4	108	62	77.9	171	65.5	22.4001	0.455556	2	2	2	2	2	5	2	2	2	1957	54	1	4	2	1	14.2011	97.74	0.8588	148.068	254.88	43.6858	68.4282	0.15	4.6	4.35456	42.2	35.9538	4	10088.1	54.675	4	9.42996	211.232	4	5.83439	4	734.594	4.29587	0	1
10538130801	105381308001	3	110	70	23.1	148.8	40.7	18.3818	0.155242	2	2	2	1	1	6	2	2	2	1953	58	1	2	2	2	6.75041	76.5	0.5989	197.166	172.575	56.057	116.367	0.49	4.9	4.24872	39.6	24.7424	4	5984.66	39.7047	1	8.79498	161.668	1	3.07856	4	203.164	1.36535	0	1
10538130802	105381308002	4	172	88	21.2	157.5	37.9	15.2784	0.134603	1	1	2	2	2	5	2	2	2	1947	64	1	2	2	1	23.4724	94.68	0.7797	193.3	100.89	69.2014	102.062	11.15	5	4.73088	47.8	22.0362	4	4434.56	30.2797	1	8.47139	129.429	1	1.45792	4	179.593	1.14028	0	1
10538130901	105381309001	3	112	72	26	161	63.4	24.4589	0.161491	2	2	2	2	2	5	2	2	2	1962	49	1	2	2	2	9.43937	149.04	0.5537	112.501	104.43	25.5156	66.4952	0.29	4.3	3.15336	25.2	20.4898	4	9844.96	69.4266	4	8.95958	219.142	4	4.09279	4	232.949	1.44689	0	0
10538131202	105381312002	3	122	99	27.3	160.3	64.3	25.0233	0.170306	2	1	2	2	2	3	2	1	1	1951	60	1	2	2	1	11.6802	95.94	0.6102	168.944	107.085	47.9384	102.062	14.53	4.9	3.86232	45.2	18.9434	4	7481.08	57.6785	4	8.5442	213.804	4	2.2338	4	233.257	1.45513	0	1
10538131301	105381313001	3	129	78	30.02	162.8	72.3	27.2791	0.184398	2	2	2	2	2	5	2	1	2	1957	54	1	2	2	2	17.4782	84.42	0.791	156.573	105.315	27.4486	107.088	1.5	4.3	4.22352	52	22.0362	4	7478.69	73.4605	4	8.39961	229.134	4	3.83681	4	252.156	1.54887	0	0
10538131302	105381313002	3	114	63	27.5	154.5	65.1	27.2724	0.177994	2	2	2	2	2	5	2	2	2	1958	53	1	3	2	1	20.1952	100.26	0.8588	232.733	175.23	42.1394	158.119	0.44	4.7	2.73	42	32.4744	4	10247.6	67.3234	4	9.08072	247.653	4	4.15834	4	249.72	1.61631	0	1
10538131501	105381315001	5	122	82	23.4	150.4	51.2	22.6347	0.155585	1	2	2	1	1	3	2	2	1	1963	48	1	3	2	2	14.6772	91.62	0.565	169.331	100.005	48.325	107.088	0.84	4.3	2.74176	39.9	13.9176	4	6411.16	51.1639	4	8.42972	190.804	3	2.06943	4	197.256	1.31154	0	0
10538131502	105381315002	4	101	62	29.2	170.4	83.4	28.7228	0.171362	2	2	2	2	1	6	2	1	1	1963	48	1	1	2	1	14.5372	79.74	0.7684	234.28	179.655	32.0878	160.826	3	4.8	4.21008	46	41.3662	4	9740.91	76.0544	4	8.87666	254.963	4	5.59886	4	259.199	1.52112	0	1
10538131702	105381317002	3	103	78	82.5	165.5	60	21.9056	0.498489	2	2	2	2	2	5	2	1	1	1957	54	1	2	2	1	14.9853	112.14	0.7684	167.011	41.595	66.8818	88.5314	0.72	4.7	3.74976	46.5	11.598	4	5824.15	45.1867	4	7.75458	169.869	2	0.621918	1	639.753	3.86558	0	0
10538131901	105381319001	3	123	73	26.3	155.8	60.1	24.7594	0.168806	2	2	2	2	2	2	2	2	2	1956	55	1	1	2	2	17.2262	102.42	0.7006	228.867	158.415	50.258	149.228	5.23	5.3	4.6368	43.5	29.3816	4	8993.96	57.5459	4	9.00115	222.863	4	3.15204	4	236.73	1.51945	0	1
10538132402	105381324002	4	98	58	79	153.5	45.7	19.3954	0.514658	2	2	2	2	2	5	2	2	1	1952	59	1	1	2	2	12.8286	89.82	0.5424	161.599	142.485	38.2734	92.3974	2.86	4.4	3.44736	40.3	30.928	4	6247.75	46.5095	4	8.7639	169.98	2	3.72282	4	692.348	4.51041	0	0
10538132501	105381325001	3	111	76	77.3	164.8	59	21.7239	0.469053	2	2	2	2	2	5	2	1	1	1954	57	1	3	2	1	18.3465	138.24	0.7458	211.857	170.805	53.7374	112.114	1.04	4.6	3.73968	47.6	46.0054	4	9716.77	50.064	4	9.37637	203.691	4	3.17851	4	724.793	4.39802	0	1
10820610402	108206104002	5	125	87	64	153	105	44.8545	0.418301	2	2	2	2	2	5	2	2	2	1945	66	1	2	2	2	12.9686	100.8	0.6328	188.274	62.835	74.2272	107.475	1.91	5	2.57208	44.7	6.5722	2	11861.1	97.6941	4	8.0605	361.55	4	0.846523	2	515.872	3.37171	0	0
10820621501	108206215001	5	123	78	75.2	159.5	51.4	20.2042	0.471473	2	2	2	1	2	5	2	1	1	1962	49	1	2	2	1	18.7387	88.02	0.8588	160.439	77.88	64.9488	78.0932	0.76	5	4.72752	43.5	17.397	4	5130.25	41.3558	1	8.13959	164.454	1	1.1991	2	612.097	3.8376	0	0
10820621601	108206216001	5	124	86	82.6	151.2	45.2	19.7713	0.546296	2	2	2	2	2	5	2	1	2	1958	53	1	2	2	2	6.05016	88.02	0.5311	168.558	115.935	46.7786	95.4902	0.56	5.2	1.96392	41.3	26.2888	4	5772.72	44.5301	1	8.53745	168.796	2	2.47838	4	705.193	4.66398	1	0
10820621602	108206216002	5	139	91	91.2	166.3	62.3	22.527	0.548406	2	2	2	2	2	5	2	1	1	1954	57	1	2	2	1	9.83151	89.64	0.6667	187.114	76.11	58.7632	107.861	7.43	5.4	3.73296	48.7	20.4898	4	5753.17	47.877	4	8.13483	183.253	3	1.2952	4	741.897	4.4612	1	0
10820622201	108206222001	4	180	101	75.8	160.2	55.9	21.7814	0.473159	1	2	2	2	2	2	2	2	2	1954	57	1	2	2	1	12.2964	92.34	0.8362	130.284	64.605	42.9126	77.32	0.74	5.3	3.43896	45.8	10.0516	2	5429.79	49.8283	4	8.00062	174.265	2	1.5055	4	606.447	3.78556	0	0
10820622202	108206222002	5	133	85	80	149.8	56.5	25.1782	0.534045	2	2	2	2	2	5	2	2	2	1957	54	1	1	2	2	9.83151	96.48	0.6893	222.682	146.025	52.191	111.341	3.82	5.1	3.38184	44.5	59.1498	4	8535.03	57.6275	4	8.85997	223.078	4	2.7979	4	708.797	4.73162	1	0
10820630601	108206306001	3	136	83	93.6	160.5	61.1	23.7187	0.583178	1	2	2	2	2	5	1	1	2	1950	61	1	2	2	2	16.1898	91.08	0.6328	187.501	80.535	57.6034	113.66	7.63	4.6	3.61368	45.4	16.2372	4	6230.79	51.1243	4	8.20728	194.666	3	1.39809	4	768.202	4.7863	1	0
10820630902	108206309002	3	125	74	79.8	156.8	59.2	24.0785	0.508929	2	2	2	2	2	5	2	1	1	1952	59	1	2	2	1	12.9406	91.44	0.7345	214.563	80.535	68.4282	132.604	0.45	4.7	4.07232	42.6	13.531	4	6342.64	49.8862	4	8.21123	197.714	3	1.17693	1	655.256	4.17893	0	0
10820631601	108206316001	5	120	90	86.6	161.5	61.6	23.6176	0.536223	2	2	2	2	2	5	2	2	1	1958	53	1	2	2	1	11.4841	118.8	0.9492	149.614	145.14	40.9796	77.7066	0.4	4.7	3.68592	44.5	30.928	4	9039.4	57.9414	4	9.06199	214.022	4	3.54176	4	784.769	4.85925	0	0
10820631801	108206318001	3	140	96	95.1	172.1	77.2	26.0649	0.552586	2	2	2	2	2	1	1	1	1	1956	55	1	3	2	1	12.7726	90.36	0.9266	199.486	111.51	44.0724	130.284	1.36	4.7	3.22224	51.4	25.129	4	7616.94	61.5376	4	8.52477	222.197	4	2.53016	4	810.706	4.71067	1	0
10820631901	108206319001	5	126	81	90.6	165.2	64.1	23.4876	0.548426	2	2	2	2	1	5	2	1	2	1958	53	1	2	2	1	6.83444	91.44	0.8475	177.449	108.855	47.9384	109.794	0.47	5	3.7212	48.6	19.7166	4	6852.14	53.6057	4	8.51255	199.939	3	2.27073	4	771.237	4.66851	1	0
10820631902	108206319002	5	107	70	77.8	157	51.3	20.8122	0.495541	2	2	1	2	2	5	2	1	1	1958	53	1	1	2	2	10.2236	87.66	0.5989	150.774	62.835	48.7116	87.7582	0.24	4.7	2.89632	41.7	14.3042	4	4956.53	45.5696	3	7.92083	164.85	1	1.28994	3	616.241	3.9251	0	0
10820632002	108206320002	3	117	75	92.4	168.8	69.9	24.532	0.547393	2	2	2	2	2	5	2	2	1	1966	45	1	2	2	1	16.722	71.64	0.9944	207.604	38.94	72.2942	130.284	0.9	4.5	3.55488	50.8	5.02581	2	4470.21	48.1682	4	7.24053	177.624	2	0.538632	1	669.025	3.96342	1	0
10820632301	108206323001	4	128	85	74.2	161.2	57.2	22.0123	0.460298	2	2	2	2	2	5	2	1	1	1965	46	1	2	2	1	16.2738	80.1	0.5989	215.336	82.305	67.655	129.511	0.75	4.9	5.36256	47.8	18.1702	4	5338.1	44.8279	3	8.10056	178.312	2	1.21654	2	601.062	3.72867	0	0
10820632401	108206324001	4	117	76	83.2	161.4	53	20.3455	0.515489	2	2	2	2	2	5	1	1	1	1951	60	1	1	2	1	10.8119	88.38	0.7684	172.81	66.375	51.4178	101.676	0.55	4.7	1.86312	52	19.7166	4	4946.71	43.9262	1	7.98382	162.435	1	1.2909	3	664.254	4.11557	0	0
10820632502	108206325002	3	115	76	97	171.6	83.5	28.3565	0.565268	2	2	2	2	2	5	2	2	1	1963	48	1	2	2	1	14.6772	78.66	0.9379	201.805	123.015	47.9384	106.315	1.91	4.7	4.1664	43.9	47.5518	4	7949.31	65.8063	4	8.48429	240.584	4	2.56611	3	822.977	4.7959	1	0
10820632602	108206326002	4	159	100	73.8	170.5	61.2	21.0525	0.432845	2	2	2	2	2	2	2	2	2	1958	53	1	3	2	1	14.9293	95.22	0.8136	186.728	147.795	32.4744	119.073	3.56	4.7	4.35792	49.5	35.1806	4	7120.68	53.6572	4	8.85887	186.501	3	4.55112	4	653.785	3.83451	0	0
10825910101	108259101001	4	106	58	70	165	67	24.6097	0.424242	2	2	2	2	2	5	2	2	2	1931	80	1	2	2	1	18.3746	115.02	0.4407	165.465	97.35	40.9796	102.836	50.73	3.8	3.54648	34	21.6496	4	8056.98	59.6129	3	8.63027	212.389	4	2.37557	3	604.119	3.66133	0	0
10825910302	108259103002	4	131	78	87	168	67.9	24.0575	0.517857	2	2	2	2	2	5	2	1	2	1948	63	1	2	2	1	14.5652	95.04	0.339	148.841	83.19	44.8456	88.918	0.86	5	4.36632	48.2	15.0774	4	6574.2	55.6074	4	8.28228	199.251	3	1.85503	4	720.558	4.28904	0	0
10825910802	108259108002	3	NA	NA	94.6	154.4	68.1	28.5662	0.612694	2	2	2	2	2	5	2	2	2	1952	59	1	2	2	2	17.5903	93.78	0.6215	151.547	113.28	53.3508	79.253	1.67	5.9	4.95096	40.6	18.9434	4	8593.86	65.0699	4	8.57767	245.031	4	2.1233	4	811.447	5.25549	1	0
10825911102	108259111002	4	132	74	84	169.1	64.6	22.5915	0.496747	2	1	2	1	2	5	2	1	1	1954	57	1	3	2	1	26.7215	87.3	0.7458	139.563	83.19	42.1394	86.5984	0.28	4.5	5.18448	45.7	10.8248	2	5823.87	52.3558	4	8.19733	185.19	3	1.97416	4	688.576	4.072	0	1
10825912501	108259125001	3	146	79	86	165.3	65	23.7885	0.520266	2	2	2	2	2	5	2	2	2	1933	78	1	1	2	1	26.9736	77.4	0.8814	174.357	65.49	48.325	121.006	5.73	5	5.44824	40.1	5.0258	2	5240.38	52.5351	4	7.83774	186.448	3	1.3552	4	674.045	4.07771	0	0
10825912502	108259125002	3	113	68	89.6	156.3	65.4	26.7707	0.573257	2	2	2	2	2	5	2	2	2	1941	70	1	2	2	2	11.8202	85.32	0.7119	161.599	92.04	54.8972	93.5572	2.6	4.4	5.23152	44	13.1444	4	7032.13	59.2045	3	8.27548	221.541	4	1.67659	4	741.483	4.74398	1	0
10825912702	108259127002	3	114	73	83.2	171.3	62.2	21.1971	0.485698	2	2	2	2	2	5	2	1	1	1951	60	1	2	2	1	19.2149	84.78	0.9831	174.357	72.57	54.8972	110.181	1.02	3.7	3.84888	51	9.2784	2	5132.44	45.2117	3	8.03146	170.243	2	1.32193	4	668.218	3.90086	0	0
10825912901	108259129001	3	100	100	91	160.5	66.2	25.6985	0.566978	1	2	2	2	2	5	2	1	2	1940	71	1	2	2	1	21.4277	95.04	0.904	179.382	125.67	57.99	101.289	1.56	3.7	5.76408	45.9	20.1032	4	8114.3	56.9721	4	8.69481	223.444	4	2.1671	4	791.228	4.92977	1	0
10825913102	108259131002	3	112	61	89	165.7	66.7	24.293	0.537115	2	2	2	2	2	5	2	2	2	1944	67	1	2	2	1	16.4699	118.62	0.7458	203.738	79.65	50.258	139.176	1.02	4.5	4.6284	47.4	14.3042	4	7698.2	55.4971	4	8.46042	205.529	4	1.58482	4	752.977	4.54422	0	0
10825913202	108259132002	5	113	64	84.2	166	34.5	12.52	0.507229	2	2	2	2	2	5	2	1	2	1955	56	1	3	2	1	15.5175	139.5	0.8814	151.934	86.73	42.1394	93.1706	0.52	4.9	4.44024	50.3	16.6238	4	4578.92	28.2101	1	8.70772	109.02	1	2.05817	3	733.19	4.41681	0	0
10825913302	108259133002	NA	124	77	74.2	130.1	22.5	13.2932	0.570331	1	2	2	2	2	5	3	1	2	1939	72	1	2	2	2	14.4251	75.96	0.5763	173.97	117.705	42.1394	113.274	0.94	6.8	3.81528	34.7	18.5568	4	3584.17	29.0819	2	8.40524	111.732	1	2.79323	4	623.669	4.79377	0	0
10825913401	108259134001	3	132	81	71.8	166.4	51.6	18.6356	0.43149	1	2	2	1	2	5	2	2	1	1959	52	1	2	2	1	17.8424	89.28	0.9153	168.944	80.535	59.5364	96.2634	0.48	4	5.10048	44.8	13.1444	4	4828.39	38.6807	1	8.18732	152.576	1	1.3527	4	587.85	3.53275	0	0
10825921101	108259211001	3	122	77	74.6	165.3	58.1	21.2633	0.451301	2	2	2	2	2	2	2	1	2	1951	60	1	2	2	2	19.2989	113.22	0.8814	259.409	133.635	69.2014	187.888	0.83	5.8	2.18232	19.4	2.3196	2	7656.38	44.8815	4	8.9313	189.909	3	1.9311	4	666.275	4.0307	0	0
10825921102	108259211002	3	126	85	78.4	170.6	62.5	21.4744	0.459555	2	1	2	1	2	5	2	2	2	1954	57	1	2	2	1	16.4979	102.78	0.8475	187.501	123.015	73.8406	110.181	0.34	5	4.4688	44.1	3.47941	2	7055.97	44.2358	1	8.75175	187.939	3	1.66595	3	686.137	4.02191	0	1
10825922901	108259229001	5	144	79	85.2	162.3	60.8	23.0816	0.524954	2	2	2	2	2	5	2	1	1	1944	67	1	3	2	1	11.176	120.96	1.0057	234.28	111.51	92.0108	144.975	1.79	5.5	5.08536	46.9	0	2	8157.74	45.9739	4	8.81643	203.498	4	1.21192	2	751.16	4.62822	0	0
10825922902	108259229002	3	129	72	78.2	143.2	37.4	18.2384	0.546089	2	2	2	2	2	5	2	2	2	1941	70	1	1	2	2	15.3775	100.8	0.678	203.738	97.35	81.9592	122.552	0.37	4.9	3.31464	39.5	0	2	5452.36	35.6131	1	8.4983	154.995	1	1.18779	2	664.567	4.64083	0	0
10825930402	108259304002	4	131	66	85	170.5	65.5	22.5316	0.498534	NA	NA	2	NA	NA	5	2	1	1	1954	57	1	2	2	1	22.6601	94.86	0.7232	235.053	117.705	71.1344	152.707	1.31	5.9	5.418	45.7	11.2114	4	6926.79	46.7223	4	8.62744	194.39	3	1.65468	3	733.332	4.30107	0	0
10825930601	108259306001	4	108	67	94	156	68.5	28.1476	0.602564	2	2	2	2	2	5	2	2	2	1957	54	1	4	2	2	14.5092	90.72	0.5989	283.764	160.185	61.4694	198.326	0.6	5.6	4.32264	40.1	23.9692	4	9615.92	62.6792	4	8.89096	250.259	4	2.60593	4	835.75	5.35737	1	1
10825931002	108259310002	4	107	72	77	170.5	69	23.7356	0.451613	2	2	2	2	2	5	2	1	1	1947	64	1	2	2	1	18.2065	100.62	0.7006	155.413	59.295	59.1498	94.3304	0.3	4.9	3.43224	45.6	1.93299	2	6183.96	50.7846	3	8.00073	189.902	3	1.00245	1	616.056	3.61323	0	0
10825931901	108259319001	4	127	79	93	166	134	48.6282	0.560241	2	2	2	2	2	5	2	1	2	1952	59	1	2	2	1	20.1392	95.22	0.6215	140.336	62.835	47.1652	85.8252	0.41	6.1	4.3932	46	7.3454	2	12316.3	118.852	4	8.00356	389.199	4	1.33223	4	744.331	4.48392	1	0
11013110202	110131102002	4	122	66	74.2	167	55.5	19.9003	0.444311	2	2	2	2	2	5	2	1	1	1955	56	1	2	2	1	15.7416	92.7	0.8588	168.558	75.225	43.2992	114.434	0.9	5.3	4.75608	44.5	10.8248	2	5186.52	45.1745	3	8.1567	162.321	1	1.73733	4	605.228	3.62412	0	0
11013110502	110131105002	5	127	60	72.1	154.6	45.4	18.9949	0.466365	1	2	2	2	2	5	2	2	2	1947	64	2	2	2	2	7.98285	90.9	0.8023	261.342	107.085	81.9592	166.238	0.39	4.9	3.57672	45.2	13.1444	4	5487.34	37.1179	1	8.49024	161.271	1	1.30656	4	612.146	3.95955	0	0
11013110602	110131106002	4	109	62	70.1	157.9	47.3	18.9713	0.443952	2	2	2	2	2	5	2	2	2	1958	53	1	1	2	2	14.3971	92.16	0.678	165.078	79.65	65.3354	93.1706	0.2	5.6	3.48936	40.8	6.5722	2	5007.85	38.6674	1	8.20802	155.717	1	1.21909	2	575.382	3.64397	0	0
11013110701	110131107001	3	143	69	78.5	150.5	46.7	20.6179	0.521595	2	2	2	2	2	5	2	2	2	1935	76	1	1	2	2	11.4561	89.28	0.7232	205.671	136.29	54.8972	133.377	0.29	5.1	3.96312	37.9	17.397	4	6491.54	45.1855	4	8.71342	179.652	2	2.48264	4	684.003	4.54487	0	0
11013110702	110131107002	3	136	74	69.4	159.1	48.2	19.0417	0.436204	2	2	2	2	2	5	2	1	1	1935	76	1	2	2	1	17.5343	99	0.904	207.991	147.795	58.3766	132.604	0.26	4.9	4.75272	43	17.0104	4	6584.54	41.1674	1	8.8978	169.43	2	2.53175	4	617.507	3.88125	0	0
11013111001	110131110001	3	116	59	82.8	162.6	59.8	22.6183	0.509225	2	2	2	2	2	5	2	1	1	1956	55	1	2	2	1	16.1057	93.78	0.8136	178.996	134.52	52.9642	106.702	0.46	4.9	5.9388	48.4	19.33	4	7284.9	50.6742	3	8.74952	197.899	3	2.53983	4	724.46	4.45547	0	0
11013111002	110131110002	3	107	47	91.2	152.6	61.8	26.5387	0.597641	2	2	2	2	2	5	2	2	2	1958	53	1	2	2	2	13.0246	98.1	0.7345	221.135	179.655	54.5106	144.202	0.95	5.9	2.68128	40.5	22.4228	4	9974.7	61.1153	4	9.08388	241.074	4	3.29578	4	828.45	5.4289	1	1
11013111301	110131113001	4	130	68	67.8	153.9	46.4	19.5903	0.440546	1	2	2	2	2	5	2	2	2	1941	70	1	2	1	1	16.2738	103.5	0.9718	149.614	63.72	52.9642	93.9438	0.25	5.2	4.5864	43.7	2.7062	2	5303.48	42.3236	1	8.10092	158.699	1	1.20308	2	549.243	3.56883	0	0
11013112001	110131120001	3	100	57	94.2	167.4	75.1	26.7996	0.562724	2	2	2	2	2	5	2	1	2	1956	55	2	2	2	1	14.089	102.96	1.0283	179.769	124.785	43.2992	118.3	1.66	5.4	6.05976	41.9	18.1702	4	8862.78	64.647	4	8.76779	234.974	4	2.88192	4	825.925	4.93384	1	0
11013112101	110131121001	3	117	76	84	152.3	56.4	24.3153	0.551543	2	2	2	2	2	5	2	1	2	1941	70	1	2	2	1	14.9013	106.02	1.1074	161.599	112.395	54.8972	91.6242	0.64	5.3	5.84136	45.2	15.0774	4	7888.73	54.472	4	8.6925	211.361	4	2.04737	4	730.17	4.79429	0	0
11013112202	110131122002	4	116	71	84.2	152.5	55.1	23.6926	0.552131	2	2	2	2	2	5	2	2	2	1961	50	1	1	2	2	14.2571	97.92	0.678	146.135	135.405	46.0054	73.454	9.48	4.6	3.96312	37.5	26.6754	4	7848.04	55.4946	4	8.79927	208.477	4	2.94324	4	740.899	4.85835	1	0
11013112301	110131123001	3	105	63	77.6	146.5	44	20.5011	0.529693	2	2	2	2	2	6	2	2	2	1964	47	1	2	2	2	17.8424	105.48	0.6554	127.191	60.18	43.6858	78.0932	0.43	5	3.2508	38.2	5.4124	2	5558.67	46.805	4	8.06271	165.295	1	1.37756	4	625.667	4.27076	0	0
11013112401	110131124001	4	141	79	88.2	162.1	63.9	24.3184	0.544109	1	2	2	2	2	5	2	2	2	1929	82	1	2	2	1	13.7809	102.96	1.0057	190.207	115.05	68.4282	106.315	1.77	5.3	4.7208	48.6	15.464	4	7805.47	51.5775	4	8.68656	211.243	4	1.68132	4	766.155	4.72643	0	0
11013112402	110131124002	3	146	71	83.2	144.9	43.5	20.7182	0.574189	2	2	2	2	2	5	2	2	2	1930	81	1	1	2	2	16.5819	99	1.0396	197.939	92.04	80.4128	107.861	0.41	4.5	4.86192	37.2	9.66499	2	6009.11	41.0902	1	8.4242	174.534	2	1.14459	1	700.893	4.83708	1	0
11013120401	110131204001	3	122	73	93	151.2	55.9	24.4517	0.615079	2	2	2	2	2	5	2	2	2	1954	57	1	2	2	2	11.6522	100.98	0.7571	173.197	57.525	57.99	109.408	45.7	5.2	3.17856	43.1	5.79899	2	6344.84	52.7265	4	7.97399	194.977	3	0.991981	2	741.582	4.90464	1	0
11013120402	110131204002	3	122	67	88	175.2	68.5	22.3163	0.502283	2	2	2	2	2	5	2	1	2	1953	58	1	2	2	1	17.1981	92.34	0.9944	158.893	112.395	29.3816	110.568	1.49	4.8	5.51544	44.7	18.9434	4	6629.62	58.0907	4	8.55435	190.902	3	3.82535	4	752.783	4.29671	0	0
11013120502	110131205002	3	108	64	71.4	166.6	50.3	18.1225	0.428571	2	2	2	2	2	5	2	1	2	1956	55	1	2	2	1	11.9043	96.66	0.678	134.923	56.64	59.5364	66.4952	19.45	5.2	4.56624	41.6	8.8918	2	4529.9	37.3327	1	7.91477	143.435	1	0.951351	2	565.114	3.39204	0	0
11013121401	110131214001	4	168	86	79.8	152.2	51.2	22.1025	0.52431	2	2	2	2	2	5	2	1	1	1955	56	1	2	2	1	15.1814	91.8	0.7345	151.934	58.41	69.2014	74.6138	0.58	4.9	3.48768	47	8.11861	2	5349.02	44.782	1	7.89395	174.476	2	0.844058	1	629.937	4.13888	0	0
11013121701	110131217001	3	108	60	80	161.1	51.9	19.9975	0.496586	2	2	2	2	2	5	2	1	1	1951	60	1	2	2	1	16.89	102.06	0.7571	165.851	90.27	44.459	102.449	0.88	4.8	3.72288	43.5	18.9434	4	5887.07	45.7467	4	8.43522	168.684	2	2.03041	4	674.818	4.18881	0	0
11013130201	110131302001	3	129	67	77	152.5	47.3	20.3386	0.504918	2	2	2	2	2	6	2	2	2	1935	76	1	1	1	2	14.5372	117.9	0.6893	184.408	107.97	63.4024	101.289	0.67	5.3	5.78256	39.3	19.7166	4	6991.81	43.3902	1	8.75854	178.137	2	1.70293	4	674.408	4.42235	0	0
11013130801	110131308001	3	123	69	77.5	159.5	49.6	19.4967	0.485893	2	2	2	2	2	5	2	1	1	1951	60	1	2	2	1	13.7809	99.72	0.8588	155.8	51.33	57.6034	92.784	0.37	5.5	4.43016	46.1	5.41241	1	4889.18	40.8577	1	7.84749	153	1	0.891093	2	608.181	3.81305	0	0
11013131001	110131310001	3	132	72	78	164.1	58.4	21.6868	0.47532	2	2	2	2	2	5	2	2	2	1945	66	1	2	2	1	22.0719	100.26	0.8475	221.135	108.855	44.8456	156.573	0.54	5.3	5.49696	46.2	19.7166	4	6709.36	50.2437	4	8.60464	186.607	3	2.42733	4	671.162	4.08996	0	0
11013131101	110131311001	3	127	73	86	174.2	72.2	23.7925	0.493685	2	2	2	2	2	5	2	1	1	1953	58	1	2	2	1	14.4812	106.92	0.9266	190.594	74.34	75.0004	105.155	1.04	5.3	5.74728	48.9	10.4382	2	6856.54	48.6761	4	8.28758	197.183	3	0.991195	2	712.732	4.09146	0	0
11013131202	110131312002	4	120	65	89.8	162	61.4	23.3958	0.554321	2	2	2	2	2	5	2	2	2	1957	54	1	2	2	2	14.3131	111.78	0.5763	205.671	89.385	71.1344	118.3	0.72	4.8	3.75816	34.7	16.2372	4	7321.61	48.8184	4	8.51634	199.247	3	1.25657	4	764.767	4.72079	1	0
11013131902	110131319002	5	97	53	82.2	150.9	57.5	25.2516	0.544732	2	2	2	2	2	5	2	2	2	1957	54	1	1	2	2	19.7751	86.76	0.7119	189.821	105.315	63.789	114.82	0.77	4.9	3.39864	39.8	11.2114	4	7041.04	53.8353	4	8.42695	212.794	4	1.65099	4	692.696	4.59043	1	0
11013132002	110131320002	4	117	81	80.2	164	56.3	20.9325	0.489024	2	2	2	2	2	5	2	2	2	1964	47	1	2	2	1	15.8537	107.64	0.8475	133.377	103.545	49.8714	66.4952	0.87	5.1	5.5776	48.8	17.0104	4	6673.8	47.1499	3	8.62565	180.556	2	2.07624	4	691.777	4.21815	0	0
11013132102	110131321002	5	117	82	78.4	152	50.5	21.8577	0.515789	2	2	2	2	2	5	2	2	2	1957	54	1	1	2	2	19.747	102.42	0.678	174.357	58.41	68.4282	98.583	0.58	5.3	3.98328	43.2	7.3454	2	5754.04	44.7813	2	8.00342	174.936	2	0.853595	2	627.468	4.12808	0	0
11274411102	112744111002	4	127	71	89.2	163	65	24.4646	0.547239	1	2	2	2	2	5	2	1	2	1948	63	1	2	2	1	12.8286	109.26	0.791	213.017	86.73	63.789	137.243	1.68	5.1	4.48056	43	11.9846	4	7467.82	52.5039	4	8.46338	207.053	4	1.35964	4	754.934	4.6315	0	0
11274411301	112744113001	3	108	70	77.7	153.5	50.5	21.4326	0.506189	2	2	2	2	2	5	2	2	1	1956	55	1	2	2	2	13.8089	101.88	0.6102	200.259	108.855	63.4024	119.073	0.64	5.1	3.97488	39	17.7836	4	6700.15	45.5039	4	8.62067	184.763	3	1.71689	4	669.826	4.36369	0	0
11274411302	112744113002	3	111	64	66.4	171	54	18.4672	0.388304	2	2	2	2	2	5	2	1	1	1955	56	1	2	2	1	9.41136	81.36	0.8588	178.996	92.925	51.0312	112.887	0.44	4.7	4.46208	43	15.0774	4	4721.05	39.7282	1	8.23753	152.124	1	1.82094	4	546.972	3.19867	0	0
11274412001	112744120001	4	126	96	79	149	44	19.8189	0.530201	2	2	2	2	2	5	2	2	2	1953	58	1	2	2	2	12.2124	75.06	0.452	205.285	177	51.4178	127.965	0.65	5.2	4.2756	38	25.9022	4	6483.17	44.1499	1	8.80129	174.432	2	3.44239	4	695.302	4.66646	0	1
11274412301	112744123001	4	118	87	73	162.6	54.6	20.6515	0.448954	2	2	2	2	2	5	2	2	2	1963	48	1	2	2	1	18.4306	97.74	1.2656	206.831	148.68	52.9642	126.032	0.42	5.2	5.45496	45	27.8352	4	7107.42	46.1395	3	8.89096	183.612	3	2.80718	4	649.04	3.99164	0	0
11274412302	112744123002	4	119	78	73.3	158.3	58.4	23.3051	0.463045	2	2	2	2	2	5	2	2	2	1965	46	1	2	2	2	11.176	99.9	0.565	152.32	47.79	39.4332	107.475	0.61	5	3.48768	43	5.4124	2	5770.11	54.9263	4	7.77784	181.263	2	1.21192	2	570.116	3.60149	0	0
11274413102	112744131002	4	117	66	82	173	65	21.7181	0.473988	1	2	2	2	2	5	2	1	1	1960	51	1	3	2	1	22.436	104.94	0.9718	178.609	104.43	61.4694	101.289	0.36	5.2	7.22904	45	15.8506	4	6826.21	46.555	4	8.60876	186.966	3	1.69889	4	705.918	4.08045	0	0
11274413202	112744132002	4	103	58	73.4	174.6	66.2	21.7155	0.420389	2	2	2	2	2	5	2	1	1	1961	50	1	2	2	1	17.0021	123.84	0.8814	159.279	97.35	40.2064	104.382	0.35	6.5	3.8052	46	14.6908	4	7492.49	52.4463	4	8.70416	189.015	3	2.42126	4	638.885	3.65914	0	0
11274420102	112744201002	3	118	53	84	158	58.7	23.5139	0.531646	2	2	2	2	2	1	2	2	1	1942	69	1	2	2	1	22.1279	82.26	0.8588	214.563	84.075	76.1602	128.738	0.59	4.7	6.4176	40	9.66501	2	5845.43	47.0697	4	8.14845	191.601	3	1.10392	1	684.47	4.33209	0	0
11274420201	112744202001	5	124	86	90	150.5	56.4	24.9004	0.598007	2	2	2	2	2	5	2	2	2	1958	53	1	3	2	2	14.5092	98.28	0.5198	152.707	115.935	57.6034	73.454	1.53	4.8	3.94632	39	21.6496	4	7781.25	55.0363	4	8.6477	215.331	4	2.01264	4	778.293	5.17138	1	0
11274420401	112744204001	3	131	81	74.4	151	44.2	19.3851	0.492715	2	2	2	2	2	5	2	2	1	1951	60	1	1	2	2	11.0359	85.86	0.5876	182.475	44.25	86.5984	91.6242	0.38	4.8	3.57168	37	4.25261	2	4186.6	36.2373	1	7.54943	146.346	1	0.510979	1	561.677	3.71972	0	0
11274420501	112744205001	3	128	68	79	168	57.7	20.4436	0.470238	2	2	2	2	2	5	2	1	2	1942	69	1	2	2	1	15.9097	99.36	0.8588	265.981	107.97	55.2838	197.939	5.38	5.3	4.66368	41	12.7578	4	6269.85	44.5482	2	8.58746	175.558	2	1.95301	4	678.409	4.03815	0	0
11274420601	112744206001	2	175	79	69	158.2	44.5	17.7806	0.436157	2	2	2	2	2	5	2	1	1	1934	77	1	1	1	1	19.663	92.52	0.6102	194.073	69.03	76.1602	110.568	0.37	4.6	5.37096	37	7.3454	2	4517.52	34.5355	1	8.06882	143.469	1	0.906379	2	556.748	3.51927	0	0
11274421201	112744212001	3	145	92	89	169	67.7	23.7037	0.526627	2	2	2	2	2	5	2	1	2	1953	58	1	2	2	1	22.6321	93.06	0.6554	184.795	153.99	49.8714	110.181	0.35	4.8	4.1412	38	24.7424	4	8061.85	54.5376	4	8.87698	210.417	4	3.08774	4	790.052	4.67486	0	1
11274421202	112744212002	3	106	68	93	150	55.8	24.8	0.62	2	2	2	2	2	5	2	1	2	1953	58	1	2	2	2	33.2199	73.8	0.6441	160.052	62.835	44.8456	109.794	0.47	4.9	3.51792	36	5.4124	2	5218.79	55.818	4	7.74872	192.168	3	1.40114	4	720.631	4.80421	1	0
11274421501	112744215001	3	NA	NA	70.6	143.1	36.4	17.7755	0.493361	1	2	2	2	2	5	2	1	2	1933	78	1	1	2	2	16.666	117.72	0.7119	147.295	70.8	56.8302	81.5726	4.37	5	3.23232	31	8.8918	2	5443.57	37.848	1	8.33502	148.159	1	1.24582	2	588.452	4.11218	0	0
11274421502	112744215002	3	103	52	73.1	154.9	41.2	17.171	0.471917	2	2	2	2	2	5	2	1	2	1935	76	1	2	2	1	18.6547	109.44	0.8136	160.439	66.375	57.2168	88.918	1.98	4.3	4.39824	39	14.3042	4	4898.1	36.0515	1	8.19755	140.76	1	1.16006	2	599.241	3.86857	0	0
11274421801	112744218001	4	104	63	80	160	60	23.4375	0.5	2	2	2	2	2	5	2	2	2	1965	46	1	2	2	2	15.5456	153.54	0.6328	183.248	93.81	65.3354	105.928	1.51	4.8	4.13112	35	11.9846	4	9395.86	51.2992	4	8.88209	208.174	4	1.43582	4	710.567	4.44104	1	0
11274421901	112744219001	3	106	62	76.7	159	54.8	21.6764	0.48239	2	2	2	2	2	5	2	2	1	1954	57	1	2	2	1	24.1446	100.44	0.7232	214.95	70.8	55.2838	148.841	0.92	5.4	2.56536	38	10.8248	2	5889.03	46.896	4	8.17627	177.232	2	1.28066	4	627.12	3.94415	0	0
11274422001	112744220001	3	120	88	78	169	60.8	21.2878	0.461538	2	2	2	2	2	5	2	1	1	1954	57	1	2	2	1	14.9573	79.92	0.8136	189.047	96.465	55.6704	116.753	1.02	4.4	5.1912	41	16.6238	4	5456.16	45.5711	4	8.25706	175.774	2	1.73279	4	644.051	3.81095	0	0
11274422002	112744220002	3	123	77	86	154	54.4	22.9381	0.558442	2	2	2	2	2	5	2	2	2	1957	54	1	1	2	2	16.834	98.64	0.5085	207.991	178.77	59.923	121.779	0.59	4.9	2.9652	37	26.2888	4	8625.87	50.7877	4	9.08443	208.38	4	2.98333	4	781.261	5.07312	1	1
11274422102	112744221002	4	129	63	85	169	61.8	21.6379	0.502959	1	2	2	2	1	5	2	1	2	1936	75	1	2	2	1	29.1584	100.8	1.3899	178.996	54.87	51.0312	120.233	6.9	4.8	7.5936	32	7.73201	2	5549.47	47.4388	4	7.92496	171.479	2	1.07522	2	673.621	3.98593	0	0
11274422502	112744225002	3	110	65	78.2	147.5	48.5	22.2924	0.530169	2	2	2	2	2	5	2	2	2	1950	61	1	2	2	2	16.0217	82.08	0.5085	207.604	92.925	47.9384	146.135	9.82	4.3	3.13152	36	13.531	4	5731.05	49.8489	4	8.24634	183.831	3	1.93843	4	644.864	4.37196	0	0
11274422801	112744228001	3	157	88	87	149.2	51.5	23.135	0.58311	2	2	2	2	2	5	2	1	2	1943	68	1	1	2	2	15.4615	99.9	0.791	195.233	100.005	52.191	127.578	2.59	4.8	4.08744	32	15.464	4	6935.99	51.7375	4	8.51624	197.023	3	1.91613	4	740.913	4.96591	1	0
11274422802	112744228002	3	126	66	74	157	50.1	20.3254	0.471338	2	2	2	2	2	5	2	1	1	1942	69	1	4	2	1	16.806	82.62	0.791	161.212	62.835	80.0262	78.8664	0.61	4.4	5.78256	39	2.3196	2	4635.71	39.1519	1	7.86162	159.79	1	0.78518	2	581.76	3.70548	0	0
11274430401	112744304001	3	139	79	95	164.6	66.4	24.508	0.577157	1	2	2	2	2	5	2	1	1	1943	68	1	2	2	1	18.9067	93.24	0.9605	146.521	121.245	44.459	81.5726	0.57	4.7	6.93336	39	20.4898	4	7541.73	57.6648	4	8.63984	211.746	4	2.72712	4	820.785	4.98654	1	0
11274430402	112744304002	3	122	73	81	152	53.8	23.286	0.532895	1	2	2	2	2	5	2	2	2	1943	68	1	1	2	2	15.7696	99.18	0.7684	187.501	80.535	85.052	100.903	0.51	4.9	4.368	38	1.5464	2	6494.35	46.0069	4	8.29248	193.099	3	0.946891	2	671.691	4.41902	1	0
11274430501	112744305001	4	NA	NA	80	153	49.3	21.0603	0.522876	1	2	2	2	2	5	2	2	2	1930	81	1	1	1	2	17.4502	93.96	0.6667	137.63	78.765	53.7374	72.2942	0.49	4.9	4.36128	32	11.598	4	5616.46	45.637	4	8.21619	173.035	2	1.46574	4	657.295	4.29605	1	0
11274430601	112744306001	3	130	105	88.1	158	63.1	25.2764	0.557595	2	2	2	2	2	5	2	1	1	1957	54	1	2	2	1	17.8984	77.04	0.6893	207.604	114.165	67.655	123.325	0.74	4.7	5.1156	41	16.6238	4	6780.27	52.9094	4	8.38882	212.039	4	1.68746	4	739.055	4.67756	0	0
11274430602	112744306002	3	150	94	91	159.3	62.9	24.7867	0.571249	1	2	2	2	2	2	2	2	2	1963	48	1	2	2	2	23.0802	87.84	0.7232	158.506	53.1	62.6292	89.6912	0.38	4.9	3.80184	37	6.1856	2	5670.71	51.7818	4	7.75455	192.21	3	0.847847	2	705.664	4.42978	1	0
11274430701	112744307001	3	129	87	86	163	68.5	25.7819	0.527607	1	2	2	2	2	5	2	1	2	1957	54	1	2	2	1	18.5426	86.04	1.2317	172.81	74.34	37.8868	120.619	1.06	4.6	3.91104	50	14.3042	4	6353.18	62.1154	4	8.07031	208.068	4	1.96216	4	694.047	4.25796	0	0
11274430702	112744307002	3	128	74	85	154	54.2	22.8538	0.551948	2	2	2	1	2	5	2	2	2	1955	56	1	1	2	2	14.8173	88.38	0.7571	171.65	91.155	47.5518	110.954	0.32	5.2	3.03408	35	13.1444	4	6122.87	51.6026	4	8.30106	189.711	3	1.91696	4	705.59	4.58175	1	0
11274430801	112744308001	4	112	58	80.1	155.6	45.5	18.7928	0.514781	2	2	2	2	2	5	2	2	2	1949	62	1	1	2	2	11.6522	91.26	0.5424	179.769	92.925	75.7736	89.6912	3.1	4.5	3.33312	36	14.3042	4	5176.39	37.1356	1	8.35236	156.964	1	1.22635	2	669.024	4.29964	1	0
11274431102	112744311002	3	129	77	89	170	75.3	26.0554	0.523529	2	2	2	2	2	5	2	1	1	1966	45	1	2	2	1	19.1868	114.84	0.9605	250.517	173.46	54.8972	169.717	0.49	4.8	4.76616	42	25.9022	4	10504	60.2327	4	9.20634	239.875	4	3.15972	4	819.364	4.81979	0	1
11274431201	112744312001	3	138	77	87	167	65.3	23.4142	0.520958	2	2	2	2	2	5	2	1	1	1965	46	1	2	2	1	18.8507	90.18	1.0283	208.377	190.275	41.3662	132.99	0.54	4.9	4.56792	44	34.0208	4	8678.14	57.0411	4	9.05713	212.066	4	4.59977	4	787.97	4.71839	0	1
11274431202	112744312002	3	102	64	72	158	50.3	20.149	0.455696	2	2	2	2	2	5	2	2	2	1966	45	1	2	2	2	13.5008	90.54	0.4407	125.258	62.835	56.4436	58.3766	0.29	4.8	3.11976	36	10.4382	2	4914.65	42.4636	2	7.95316	160.248	1	1.11324	1	572.627	3.62422	0	0
11274431302	112744313002	3	134	74	86	153	52.8	22.5554	0.562092	2	2	2	2	2	5	2	2	1	1930	81	1	1	2	2	15.4055	95.4	0.8249	176.676	133.635	69.2014	86.5984	0.77	4.5	5.14752	34	20.8764	4	7317.77	47.3681	4	8.76004	197.587	3	1.9311	4	753.364	4.92395	1	0
11274431401	112744314001	2	145	79	80	168	61	21.6128	0.47619	2	2	2	2	2	5	2	1	1	1957	54	1	2	1	1	16.75	98.1	0.8588	170.877	90.27	60.6962	95.1036	1.54	4.9	5.43984	42	15.0774	4	6191.42	45.9584	4	8.39565	181.454	2	1.48724	4	671.652	3.99793	0	0
11274431501	112744315001	4	112	63	88	168.7	68.5	24.0691	0.521636	2	2	2	2	2	5	2	1	1	1947	64	1	2	2	1	14.6492	101.88	0.7458	173.197	45.135	71.521	92.784	4.37	5	3.066	40	8.89179	2	5990.69	49.0288	4	7.74031	186.302	3	0.631073	2	681.147	4.03762	0	0
11274431701	112744317001	4	107	60	84	156.6	58	23.6507	0.536398	2	2	2	2	2	5	2	2	2	1963	48	1	2	2	2	12.8846	96.48	0.7119	159.666	107.085	50.6446	89.3046	0.44	4.6	4.16304	38	19.7166	4	7096.28	53.4338	4	8.54981	202.209	4	2.11444	4	718.184	4.58611	1	0
11274432001	112744320001	4	116	69	72	156	45.7	18.7788	0.461538	2	2	2	2	2	5	2	1	1	1941	70	1	3	2	1	27.1697	89.64	0.8249	181.702	53.1	92.784	85.052	5.66	5	6.11856	41	3.866	2	4363.81	34.7411	1	7.77483	146.002	1	0.572297	1	559.788	3.58838	0	0
11274432102	112744321002	5	156	69	87	155.6	60.4	24.947	0.559126	2	2	2	2	2	5	2	1	1	1927	84	1	1	2	1	10.7278	131.22	0.904	163.145	149.565	46.0054	85.8252	4.73	5.4	6.52176	47	31.3146	4	10278.3	60.1905	4	9.19146	229.299	4	3.25103	4	799.657	5.13918	0	0
11274432402	112744324002	3	123	74	93	148.3	55.9	25.4173	0.627107	2	2	2	2	NA	5	2	2	2	1954	57	1	1	2	2	14.089	96.3	0.7797	151.934	135.405	52.191	71.1344	1.69	5.1	4.49568	37	28.6084	4	8337	58.0238	4	8.78259	223.23	4	2.59441	4	816.781	5.50763	1	0
11460421001	114604210001	4	98	62	76.3	147.4	54.6	25.1303	0.517639	2	2	2	2	2	5	2	2	2	1965	46	1	2	1	2	13.3608	109.98	0.6328	175.516	71.685	60.6962	109.021	1.99	5.4	4.37136	38	5.799	2	7329.13	54.4706	4	8.27943	208.065	4	1.18105	1	631.721	4.28576	0	0
11460430101	114604301001	4	137	78	89	167	70.9	25.4222	0.532934	1	2	2	2	2	5	2	1	1	1949	62	1	2	2	1	19.523	94.5	1.1074	161.985	97.35	48.7116	98.1964	0.56	4.9	5.39784	41.6	15.0774	4	7279.65	58.1782	4	8.43377	214.405	4	1.9985	4	750.605	4.49464	0	0
11460430102	114604301002	NA	105	60	83	150	49.8	22.1333	0.553333	2	2	2	2	2	5	2	1	1	1945	66	1	2	2	2	11.204	97.2	0.5085	191.754	87.615	69.9746	115.593	0.75	4.9	2.37552	35.3	6.1856	2	6241.93	45.5316	4	8.35658	184.959	3	1.2521	4	693.596	4.62397	1	0
11460430202	114604302002	3	148	64	77.3	153.2	48.7	20.7497	0.504569	2	2	2	2	2	5	2	1	1	1936	75	1	1	2	1	18.5706	112.68	0.8023	184.022	104.43	97.8098	76.1602	0.93	4.3	6.19752	35	10.0516	2	6843.04	39.9824	1	8.67992	180.106	2	1.06768	1	670.958	4.37962	0	0
11460430702	114604307002	2	99	62	94.1	149.4	64.5	28.8974	0.629853	2	2	2	2	2	5	2	2	1	1964	47	1	2	2	2	20.4473	95.22	0.5085	126.805	82.305	53.7374	64.9488	0.77	4.9	3.024	38	8.1186	2	7881.62	65.0774	4	8.27347	239.082	4	1.53161	4	778.534	5.21107	1	0
11460430801	114604308001	3	106	57	72	153	49.1	20.9748	0.470588	2	2	2	1	2	5	2	2	2	1964	47	1	2	2	2	11.176	99.18	0.5311	172.81	89.385	83.119	82.3458	0.46	4.9	3.38184	33.2	7.34539	2	6035.41	41.3084	2	8.39674	176.12	2	1.07539	2	604.565	3.95141	0	0
11460430902	114604309002	3	93	37	75	153.5	51.1	21.6872	0.488599	2	2	2	2	2	5	2	2	2	1963	48	1	2	2	2	8.85116	98.64	0.6441	191.367	215.055	49.0982	107.088	0.31	4.6	3.58848	40.8	35.1806	4	8942.4	50.6758	3	9.26922	201.024	4	4.3801	4	695.192	4.52894	0	1
11460431001	114604310001	5	85	44	81.3	157	62.4	25.3154	0.517834	2	2	2	2	2	5	2	2	2	1964	47	1	2	1	2	11.4281	97.56	0.6667	169.331	138.945	51.0312	102.449	0.27	4.7	2.92992	32.3	15.8506	4	8457	58.2135	4	8.8214	223.317	4	2.72275	3	717.18	4.56802	1	0
11460431302	114604313002	3	129	68	71	168	55.6	19.6995	0.422619	2	2	2	2	2	3	2	1	2	1941	70	1	2	2	1	27.8139	88.02	0.791	139.563	42.48	73.8406	68.4282	0.47	4.7	5.5356	34.4	0	2	4304.74	38.3168	1	7.53345	148.406	1	0.575293	1	534.875	3.18378	0	0
11460431401	114604314001	3	106	48	69.7	159	50.6	20.015	0.438365	2	2	2	2	2	5	2	1	2	1943	68	1	2	1	1	20.7274	106.02	0.9831	147.295	86.73	33.6342	104.769	0.66	4.6	7.4088	37.5	8.8918	2	5979.89	49.5098	4	8.43328	168.792	2	2.57863	4	587.8	3.69685	0	0
11460431902	114604319002	5	101	63	89.2	160.9	57.7	22.2876	0.554382	2	2	2	2	2	3	2	2	2	1958	53	1	2	2	1	11.4281	99.54	0.7571	154.64	179.655	31.7012	93.1706	1.13	5.1	4.34952	41.9	29.7682	4	8441.1	58.2983	4	9.09845	202.783	4	5.66714	4	811.582	5.04401	0	1
11460432101	114604321001	4	100	55	72.3	164.8	57.5	21.1716	0.438714	2	2	2	2	2	5	2	2	2	1958	53	1	1	2	2	14.3691	99.72	0.6215	165.078	100.005	50.6446	100.903	0.56	4.9	2.44608	38.7	13.531	4	6339.73	47.2246	4	8.51444	180.264	2	1.97464	4	615.594	3.7354	0	0
11460432502	114604325002	3	119	77	83.8	157.1	57.3	23.2168	0.533418	2	2	2	2	2	5	2	2	2	1962	49	1	2	2	2	24.5648	108.72	0.7571	252.836	84.075	84.2788	163.532	0.44	5.6	4.06224	38.7	5.02579	2	7000.21	46.3573	4	8.42734	195.656	3	0.997582	2	706.211	4.4953	1	0
11600610401	116006104001	4	116	71	80	150.6	55.2	24.3382	0.531208	2	2	2	2	2	2	2	2	2	1959	52	1	1	2	2	15.6576	103.14	0.5311	203.738	65.49	65.3354	137.243	0.49	5.1	4.32096	40	1.15981	2	6614.4	51.2267	4	8.12484	197.744	3	1.00237	1	649.987	4.31598	1	0
11600610701	116006107001	4	130	69	84.2	158	54	21.6311	0.532911	2	2	2	2	2	5	2	1	2	1938	73	1	2	1	1	14.2011	101.7	0.7684	193.3	66.375	62.6292	125.258	0.94	5.4	4.03032	48	5.4124	2	5835.54	45.3393	4	8.1242	175.736	2	1.05981	2	684.058	4.32948	0	0
11600611002	116006110002	3	127	70	87.8	164.8	62.5	23.0126	0.532767	2	2	2	2	2	5	2	1	2	1952	59	1	2	2	1	20.0271	95.76	0.6893	128.351	68.145	45.6188	70.3612	2.57	5	3.1668	44	12.3712	4	5975.57	52.379	4	8.09034	186.18	3	1.49379	4	710.331	4.31026	0	0
11600611401	116006114001	4	148	82	81.8	151.8	46.9	20.353	0.538867	2	2	2	2	2	5	2	2	2	1940	71	1	2	2	2	19.1868	94.32	0.7119	213.403	88.5	62.2426	143.429	0.93	5.2	3.71616	42	7.73199	2	5640.64	42.557	2	8.33655	169.674	2	1.42186	4	681.93	4.49229	1	0
11600611402	116006114002	4	115	73	91.2	158.9	60.9	24.1196	0.573946	2	2	2	2	2	5	2	1	2	1937	74	1	1	2	1	18.9067	87.84	0.791	193.687	69.03	47.5518	140.336	1.22	5	4.46208	46	5.799	2	5902.3	54.2316	4	8.01691	193.364	3	1.45168	4	731.142	4.60127	1	0
11600611601	116006116001	3	107	63	79.1	167.1	61.1	21.8821	0.473369	NA	2	2	2	2	5	2	1	1	1953	58	1	2	2	1	14.1451	96.48	0.6893	156.96	84.96	34.794	113.66	4.99	5.3	3.40536	46	8.5052	2	6081.46	53.715	4	8.31837	182.023	2	2.4418	4	657.983	3.93766	0	0
11600620101	116006201001	3	107	68	100	150.4	62.3	27.5418	0.664894	2	2	2	2	2	5	2	2	2	1966	45	1	2	2	2	11.8482	113.22	0.5311	227.321	121.245	52.5776	151.934	3.94	5.2	3.4524	38	22.8094	4	9575.87	63.7197	4	8.834	243.304	4	2.30602	4	883.4	5.87367	1	0
11600620501	116006205001	5	107	69	79.8	170.6	65.4	22.4709	0.467761	2	2	2	2	2	5	2	2	1	1963	48	1	2	2	1	19.607	117.72	0.904	226.161	69.03	105.928	110.181	0.43	5.4	5.49864	45	10.0516	2	6841.7	42.5575	2	8.3097	186.726	3	0.651667	1	663.114	3.88695	0	0
11600621302	116006213002	3	123	73	87.5	171.2	74.3	25.3502	0.511098	2	NA	NA	2	2	5	2	1	1	1952	59	1	1	2	1	13.8089	106.2	0.8249	161.212	116.82	38.66	100.129	1.9	4.8	3.906	46	22.4228	4	8345.79	62.6298	4	8.73281	221.378	4	3.02173	4	764.121	4.46332	0	0
11600621501	116006215001	3	138	76	84.2	136.5	40.5	21.7365	0.61685	2	2	2	2	2	5	2	2	2	1935	76	1	1	2	1	13.7529	126.36	0.5763	173.97	92.925	59.923	95.1036	1.92	4.5	2.60064	33	18.9434	4	7513.11	47.3937	4	8.67778	188.625	3	1.55074	4	730.669	5.35289	0	0
11600621701	116006217001	3	122	83	83	146.5	51.1	23.8092	0.566553	2	2	2	2	2	5	2	2	1	1936	75	1	1	1	2	15.4615	94.14	0.6441	214.95	77.88	51.4178	150.774	0.43	5.2	4.16304	39	12.7578	4	6337.07	52.9013	4	8.2068	195.398	3	1.51465	4	681.165	4.64959	1	0
11600622001	116006220001	4	182	88	89.8	162.2	66.6	25.3147	0.553637	1	2	2	2	2	5	2	2	1	1943	68	1	2	2	1	18.3746	105.12	0.9718	159.666	108.855	53.7374	86.2118	19.79	5.2	4.83336	47	19.7166	4	8077.79	57.1654	4	8.65197	219.022	4	2.02568	4	776.947	4.79006	0	0
11600630102	116006301002	4	97	58	76.2	169.5	62.7	21.8237	0.449558	2	2	2	2	2	2	2	1	2	1961	50	1	2	2	1	20.4753	91.44	0.791	199.099	74.34	51.8044	139.563	0.62	5	3.25416	44	7.73199	2	5613.49	47.7273	4	8.13118	177.452	2	1.43501	4	619.596	3.65544	0	0
11600630401	116006304001	3	129	78	77.2	152	47.5	20.5592	0.507895	2	2	2	2	2	5	2	2	2	1955	56	1	1	2	2	14.8733	94.5	0.5763	209.151	119.475	69.2014	125.645	1.07	4.9	3.0912	39	14.3042	4	6342	42.4815	2	8.63856	177.602	2	1.72648	4	666.897	4.38748	0	0
11600630601	116006306001	3	103	57	79	163.8	57.2	21.3191	0.482295	2	2	2	2	2	5	2	1	1	1958	53	1	2	2	1	15.3775	97.2	0.6328	211.47	202.665	57.99	126.032	1.69	5.7	2.65104	30.4	27.4486	4	8465.06	47.4853	4	9.19518	196.033	3	3.49483	4	726.419	4.43479	0	1
11600630801	116006308001	4	113	65	69	175.6	54.4	17.6421	0.392938	2	2	2	2	2	5	2	1	1	1959	52	1	2	2	1	14.3411	91.62	0.6893	164.692	47.79	46.7786	115.593	0.76	5	3.65064	43	2.31961	2	4075.85	38.1377	2	7.69132	135.691	1	1.02162	2	530.701	3.02222	0	0
11600630802	116006308002	3	101	66	64.8	143.8	40.3	19.4889	0.450626	2	2	1	1	2	5	2	2	2	1960	51	1	1	2	2	11.7082	94.68	0.5537	159.666	82.305	51.0312	95.1036	0.53	5	2.89632	39	13.531	4	5294.45	42.4942	1	8.26779	161.13	1	1.61284	4	535.753	3.72568	0	0
11600630901	116006309001	3	120	72	85	175.8	70.4	22.779	0.483504	2	2	2	2	2	5	2	2	1	1960	51	1	2	2	1	13.3048	100.08	0.8701	161.985	123.015	49.0982	89.3046	2.48	5	3.9312	45	23.5826	4	7361.61	52.0889	4	8.72513	198.75	3	2.50549	4	741.636	4.21863	0	0
11600631302	116006313002	2	141	76	85	147.1	47.5	21.9517	0.577838	2	2	2	2	2	5	2	2	2	1940	71	1	1	2	2	10.2797	91.62	0.5311	146.521	89.385	52.191	80.4128	2.23	4.8	3.63216	41	13.9176	4	5984.58	48.2723	4	8.31746	182.582	3	1.71265	4	706.984	4.80614	1	0
11600631402	116006314002	4	97	58	87	157.2	58.4	23.6324	0.553435	2	2	2	2	2	5	2	2	2	1964	47	1	2	2	2	13.0527	99.9	0.5989	174.743	178.77	62.2426	75.7736	1.72	4.9	3.49608	42	36.727	4	8946.52	52.0527	4	9.09712	214.987	4	2.87215	3	791.45	5.03467	1	1
11600631801	116006318001	3	117	66	75.2	160.9	52.8	20.3949	0.467371	2	NA	2	2	2	2	2	1	2	1951	60	1	2	2	1	12.5765	110.16	0.7232	158.506	76.995	52.5776	94.3304	1.3	5.1	4.1748	45	11.598	4	6063.71	44.833	4	8.35253	170.349	2	1.46441	3	628.11	3.90373	0	0
11748910401	117489104001	3	120	76	24	164.5	59.4	21.951	0.145897	2	2	2	2	2	5	2	1	1	1966	45	1	2	2	1	16.694	94.5	0.7797	155.8	184.965	36.3404	80.7994	0.44	4.9	4.41504	43.1	38.66	4	8208.91	55.0648	4	9.07562	199.219	3	5.08979	4	217.815	1.3241	0	1
11748910402	117489104002	3	103	62	23	158	54.1	21.6712	0.14557	2	2	2	2	2	5	2	2	2	1962	49	1	2	2	2	17.7583	110.7	0.7684	155.8	94.695	45.2322	101.676	0.55	5.1	4.536	38.5	8.89181	2	6850.16	50.2126	4	8.56434	185.6	3	2.09353	4	196.98	1.24671	0	0
11748911201	117489112001	3	116	57	22.5	149	48.4	21.8008	0.151007	2	2	2	2	2	5	2	2	2	1949	62	1	2	2	2	12.0163	99.72	0.8249	213.79	126.555	66.4952	132.604	0.49	4.9	5.04504	38.6	14.6908	4	7106.96	46.0667	4	8.7499	190.755	3	1.90322	4	196.873	1.32129	0	0
11748911302	117489113002	3	103	50	79	163.9	55.1	20.5113	0.482001	2	2	2	1	2	5	2	1	1	1944	67	1	2	2	1	14.3691	101.52	0.904	190.98	95.58	63.0158	121.006	0.72	4.7	4.89384	45.9	6.95879	2	6125.09	43.168	1	8.48707	174.081	2	1.51676	3	670.479	4.09078	0	0
11748911402	117489114002	NA	131	69	26	167.7	64.8	23.0414	0.155039	1	2	2	2	2	5	3	1	2	1943	68	1	2	2	1	27.2537	135	0.8249	139.176	56.64	51.4178	85.052	2.19	6.1	3.59184	47.7	2.70619	2	7526.24	52.201	4	8.24884	190.065	3	1.10156	2	214.47	1.27889	0	0
11748911501	117489115001	4	133	63	26.5	162.6	68.6	25.9468	0.162977	1	2	2	2	2	5	2	1	2	1953	58	1	2	2	1	16.1057	88.02	1.017	158.119	135.405	42.9126	93.5572	0.7	5	5.16432	44.4	21.6496	4	8080.99	62.1015	4	8.69269	225.547	4	3.15537	4	230.356	1.4167	0	0
11748911602	117489116002	3	93	57	19.5	148	44.9	20.4985	0.131757	2	2	2	2	2	5	2	2	2	1933	78	1	1	2	1	11.8482	90.9	0.9153	190.98	76.995	54.5106	129.124	1.21	5	4.64688	39.9	7.34539	2	5304.92	43.9685	1	8.16035	167.275	2	1.41248	4	159.127	1.07518	0	0
11748912001	117489120001	3	128	63	93.6	167.5	68.7	24.4865	0.558806	2	NA	2	2	2	5	2	1	1	1939	72	1	2	2	1	13.1367	101.88	0.8136	192.913	130.095	44.459	102.062	0.72	4.9	5.66664	62.4	46.392	4	8174.95	58.1344	4	8.79891	215.455	4	2.92618	4	823.578	4.91689	1	0
11748912302	117489123002	3	108	57	94	159.3	62.6	24.6685	0.590082	2	2	2	2	2	5	2	2	2	NA	NA	1	1	2	2	15.6576	103.32	0.5085	225.001	111.51	54.8972	164.692	0.51	5.3	3.2256	43.3	5.4124	2	7848.28	55.2317	4	8.6588	213.6	4	2.03125	4	813.927	5.1094	1	0
11748912402	117489124002	3	129	80	87.1	168.1	70.4	24.9136	0.518144	2	2	2	2	2	5	2	2	2	1958	53	1	1	2	2	14.5652	95.4	0.5537	200.645	92.925	54.124	138.789	1.04	5.3	2.79888	42.9	7.732	2	7068.62	55.3257	4	8.39672	209.193	4	1.71689	4	731.355	4.35071	1	0
11748920601	117489206001	3	112	49	24	156.7	54.9	22.3581	0.153159	1	2	2	2	2	5	2	1	1	1943	68	1	2	2	1	25.0129	105.48	1.1865	242.785	128.325	58.7632	161.599	1.34	5	6.4932	42.5	22.4228	4	7585.76	49.0357	4	8.81994	197.197	3	2.18376	4	211.679	1.35085	0	0
11748920902	117489209002	4	139	86	82.8	159.8	58.5	22.9088	0.518148	1	2	2	1	2	5	2	1	2	1947	64	1	2	2	1	47.533	105.48	3.3787	178.996	59.295	52.191	121.392	0.4	4.7	9.49872	34.2	5.4124	2	6191.22	50.5736	4	8.0479	184.368	3	1.13612	2	666.366	4.17	0	0
11748921202	117489212002	3	138	74	89.7	168.1	63.5	22.4718	0.533611	2	2	2	2	2	5	2	1	1	1945	66	1	2	2	1	12.2964	93.06	0.9831	216.883	82.305	85.8252	126.032	0.91	5	6.64944	42	5.02579	2	6032	43.9353	1	8.25053	185.404	3	0.958984	1	740.072	4.40257	0	0
11748921402	117489214002	3	111	72	74	150	54.8	24.3556	0.493333	2	2	2	2	2	5	2	2	2	1964	47	1	2	2	2	10.6998	102.6	0.7571	236.986	192.045	66.1086	144.202	0.78	4.8	5.07528	33.6	26.6754	4	9675.12	53.3292	4	9.19542	223.96	4	2.90499	4	680.461	4.53641	0	1
11748921602	117489216002	3	173	73	26.5	166.7	60.8	21.8792	0.158968	2	2	2	2	2	5	2	1	2	1939	72	1	2	2	1	15.4615	98.1	1.0848	152.32	92.04	46.392	95.1036	10.89	4.7	4.68888	30.1	10.8248	2	6306.47	49.8886	4	8.41506	184.115	3	1.98396	4	222.999	1.33773	0	0
11748921901	117489219001	3	97	51	25	154.6	56.4	23.5972	0.161708	2	2	2	2	2	5	2	1	1	1960	51	1	2	2	2	11.232	94.68	0.6893	140.336	98.235	62.6292	65.722	0.59	4.8	3.21048	34.6	11.9846	4	6786.43	50.3212	4	8.44472	199.272	3	1.56852	3	211.118	1.36558	0	0
11748922402	117489224002	3	182	98	28.3	154.5	68.4	28.6549	0.183172	1	2	2	2	2	5	2	2	2	1954	57	1	2	2	2	27.3097	108.36	1.3108	249.744	130.98	75.387	160.052	1.48	5	7.0896	32.3	14.3042	4	9963.31	61.0313	4	8.86736	254.093	4	1.73743	4	250.946	1.62425	0	0
11748922701	117489227001	3	106	65	70.9	166.2	50.7	18.3546	0.426594	2	2	2	2	2	5	2	1	2	1947	64	1	2	2	1	18.1785	97.2	0.9153	137.243	108.855	44.8456	76.5468	2.79	4.8	4.8048	36.6	15.8506	4	5566.14	41.6223	1	8.57364	157.366	1	2.42733	4	607.871	3.65747	0	0
11748930101	117489301001	3	94	60	81.8	164.1	59.9	22.2438	0.498477	2	2	2	2	2	5	2	2	2	1959	52	1	2	2	2	17.4782	107.64	0.5763	172.037	66.375	64.1756	102.449	0.3	4.6	3.42552	42	5.41241	2	6265.09	46.7299	4	8.18097	181.976	2	1.03427	2	669.203	4.07802	1	0
11748930702	117489307002	3	106	64	84.2	160.1	61.1	23.8374	0.525921	2	2	2	2	2	5	2	1	1	1953	58	1	2	2	1	15.4335	97.02	0.9153	126.418	72.57	73.454	43.2992	1.13	4.7	5.21808	40	9.665	2	6355.28	48.5831	4	8.16632	194.664	3	0.987965	1	687.604	4.29484	0	0
11748930801	117489308001	4	171	95	75	166	55.5	20.1408	0.451807	2	2	2	2	2	5	2	1	1	1959	52	1	2	2	1	13.5568	101.52	0.6441	184.795	52.215	53.3508	114.434	0.76	4.9	3.57336	48.4	17.0104	4	5141.04	43.2759	2	7.88248	158.759	1	0.978711	2	591.186	3.56136	0	0
11748930802	117489308002	4	103	58	89	155	61.4	25.5567	0.574194	2	2	2	2	2	5	2	2	2	1964	47	1	2	2	2	14.005	96.12	0.565	137.243	78.765	46.392	80.0262	0.31	4.5	3.0492	28.3	10.8248	2	6926	58.898	4	8.23892	210.56	4	1.69781	4	733.264	4.73073	1	0
11748931002	117489310002	4	110	66	75.9	169.6	58.5	20.3378	0.447524	2	2	2	2	2	5	2	1	1	1966	45	1	2	2	1	9.88753	106.56	0.8023	135.31	71.685	44.8456	77.32	1.17	4.9	2.99712	42.4	13.1444	4	5792.31	46.3324	4	8.24784	167.743	2	1.59848	4	626.011	3.6911	0	0
11748931701	117489317001	3	96	62	80	152.6	44.9	19.2813	0.524246	2	2	2	2	2	5	2	2	2	1955	56	1	1	2	2	15.9657	98.82	0.791	159.666	135.405	59.1498	76.5468	0.17	4.7	3.31296	36.6	23.9692	4	6421.55	41.4325	1	8.80842	169.838	2	2.28919	4	704.674	4.61778	1	0
11748931801	117489318001	4	141	72	79.4	141.4	41.4	20.7063	0.561528	1	2	2	2	2	5	2	2	2	1933	78	1	1	1	2	11.7642	104.76	0.5763	188.661	91.155	58.7632	115.593	1.78	4.9	3.10968	42	14.3042	4	6225.85	44.4087	1	8.47109	175.404	2	1.55123	4	672.604	4.75675	0	0
11748931901	117489319001	3	105	64	88.9	153.5	56.8	24.1064	0.579153	2	2	1	2	2	5	2	2	2	1963	48	1	2	2	2	15.2654	165.24	0.6667	191.754	93.81	57.99	123.325	0.56	5.7	3.86232	42.6	10.4382	2	10228.1	54.8169	4	8.95552	215.885	4	1.61769	4	796.146	5.18662	1	0
11748932101	117489321001	3	125	72	80.3	162.8	56	21.129	0.493243	1	2	2	2	2	5	2	2	2	1941	70	1	4	2	1	18.9067	104.58	1.1752	231.187	85.845	73.0674	149.614	0.31	5	5.50704	43.1	8.5052	2	6233.16	43.0206	1	8.40935	177.681	2	1.17487	2	675.271	4.14785	0	0
11748932201	117489322001	3	111	66	80	164.4	68.4	25.3077	0.486618	2	2	2	2	2	5	2	1	2	1949	62	1	1	2	1	19.3269	95.4	0.7232	132.604	42.48	54.124	69.588	0.32	4.9	3.47928	39.4	8.89181	2	5903.78	55.0589	4	7.61396	192.692	3	0.784864	2	609.117	3.70509	0	0
11748932202	117489322002	3	110	64	86	151.2	57.8	25.2827	0.568783	2	2	2	2	2	5	2	2	2	1958	53	1	1	2	2	14.9573	95.22	0.6667	161.599	123.9	48.325	97.4232	0.4	4.8	4.25712	35.9	15.8506	4	7947.38	58.5501	4	8.68252	219.518	4	2.56389	4	746.697	4.93847	1	0
11827610501	118276105001	3	150	76	84	164.3	63.6	23.5604	0.51126	2	2	2	2	2	5	2	2	2	1949	62	1	2	2	1	17.6463	97.2	0.6441	154.253	52.215	54.8972	92.0108	0.42	4.9	3.35832	52.2	7.3454	2	5810.34	50.9821	4	7.83899	184.69	3	0.951141	2	658.475	4.00776	0	0
11827610702	118276107002	3	173	80	78	167.2	59.1	21.1405	0.466507	2	2	2	2	2	5	2	1	2	1951	60	1	2	2	1	22.1559	91.08	0.5537	178.996	67.26	52.9642	113.66	0.85	5.4	2.7132	44.5	12.3712	4	5272.86	45.6419	4	8.02716	169.698	2	1.26991	4	626.118	3.74473	0	0
11827610801	118276108001	5	112	59	23.5	159.5	52.1	20.4794	0.147335	2	2	2	2	2	5	2	1	2	1965	46	1	2	1	1	10.1116	93.78	0.4972	156.96	60.18	42.526	104.382	2.53	5	2.85432	54	10.0516	2	5073.56	46.5921	4	7.94514	162.711	1	1.41513	4	186.711	1.1706	0	0
11827620201	118276202001	3	128	73	27.5	154.5	61.3	25.6805	0.177994	2	2	2	2	2	5	2	2	2	1952	59	1	1	2	2	13.893	122.58	0.452	211.084	102.66	52.9642	147.295	1.26	6	2.76024	35.1	10.8248	2	8932.19	58.8536	4	8.74704	224.628	4	1.93829	4	240.544	1.55692	0	0
11827620701	118276207001	3	117	68	76.6	166.8	59	21.2061	0.459233	2	2	2	2	2	5	2	1	2	1958	53	1	2	2	1	12.0443	106.02	0.6667	143.042	62.835	52.9642	82.7324	1.16	5	4.33944	39.7	7.34541	2	5829.01	46.3192	4	8.11099	172.002	2	1.18637	1	621.302	3.72483	0	0
11827620801	118276208001	4	136	72	22.5	151.5	58.5	25.4877	0.148515	2	NA	NA	2	2	2	2	2	2	1961	50	1	1	1	2	17.6183	100.8	0.4181	182.475	106.2	59.923	108.248	1.47	5.2	3.3768	37.8	14.3042	4	7845.11	55.842	4	8.58532	218.82	4	1.77227	4	193.17	1.27505	0	0
11827620901	118276209001	3	136	70	22.4	175.4	65.6	21.3228	0.127708	2	NA	NA	2	2	5	2	2	2	1951	60	1	1	2	1	14.3131	96.48	0.678	148.841	66.375	56.057	85.052	0.47	5.1	4.24872	36.8	7.732	2	5529.75	45.6386	4	8.07151	172.107	2	1.18406	2	180.802	1.0308	0	0
11827621201	118276212001	3	128	69	22.5	161.5	54.5	20.8954	0.139319	2	NA	NA	2	2	5	2	2	2	1952	59	1	1	2	2	14.3131	98.64	0.4294	209.151	123.015	72.6808	119.459	1.22	5.3	2.7636	40.8	17.0104	4	6692.7	42.9444	2	8.71064	182.013	2	1.69254	4	195.989	1.21356	0	0
11827621301	118276213001	3	113	62	84	151.6	57.9	25.193	0.55409	2	2	2	2	2	5	2	2	2	1963	48	1	2	2	2	8.62708	86.94	0.3616	184.408	82.305	42.1394	131.057	0.51	5.3	3.42384	31.3	11.2114	4	6454.07	59.0767	4	8.1825	206.142	4	1.95316	4	687.33	4.53384	1	0
11827621601	118276216001	3	112	70	89.4	160	62.5	24.4141	0.55875	2	2	2	2	2	5	2	1	1	1953	58	1	3	2	1	15.7976	96.84	0.7458	187.114	90.27	46.0054	128.738	1.01	5.2	4.8636	45.5	12.3712	4	6932.37	56.3935	4	8.38272	204.656	4	1.96216	4	749.415	4.68384	0	0
11827621602	118276216002	3	112	72	93	159.1	61.1	24.138	0.584538	2	2	2	2	2	5	2	2	2	1954	57	1	1	2	2	12.6325	107.1	0.4746	342.141	113.28	95.1036	225.774	4.02	5.2	3.77328	39.4	21.263	4	7904.7	47.562	4	8.71048	210.253	4	1.19112	2	810.074	5.09161	1	0
11827621801	118276218001	3	126	66	26.5	169.5	66.2	23.0419	0.156342	2	2	2	2	2	5	2	1	2	1953	58	1	2	2	1	26.0213	108.36	0.791	184.022	105.315	42.526	124.099	1.39	5.1	3.1668	41.5	17.397	4	7420.3	54.758	4	8.64927	199.296	3	2.47648	4	229.206	1.35225	0	0
11827621802	118276218002	3	118	73	31.5	151.5	72.6	31.6309	0.207921	2	2	2	2	2	5	2	2	2	1956	55	1	1	2	2	14.9853	106.2	0.4633	260.955	220.365	60.6962	164.692	2.56	5.5	3.42048	41.9	35.5672	4	13688.7	73.3735	4	9.36746	296.301	4	3.63062	4	295.075	1.94769	0	1
11827622002	118276220002	3	171	106	85	170	66.7	23.0796	0.5	1	2	2	2	2	4	2	2	1	1953	58	1	2	2	1	14.9293	127.62	0.5763	212.243	115.05	48.325	144.975	0.62	5.5	4.65696	39.3	18.9434	4	8546.14	53.8803	4	8.90128	205.438	4	2.38076	4	756.609	4.45064	0	0
11827622102	118276221002	4	158	103	88.6	161.4	66.7	25.6046	0.548947	1	2	1	2	2	5	2	1	1	1956	55	1	3	2	1	18.3185	171.36	0.5311	139.563	92.04	42.1394	87.3716	1.06	7.1	3.11976	43.9	10.0516	2	11131.9	63.7728	4	8.97284	229.746	4	2.18418	4	794.994	4.92561	0	0
11827630202	118276302002	3	125	74	77	155.2	54	22.4187	0.496134	2	2	2	2	2	4	2	2	2	1956	55	1	1	2	2	12.8006	108	0.4972	196.006	83.19	59.5364	130.671	0.53	5.5	2.85264	44.1	5.79899	2	6707.45	48.3363	4	8.41011	188.544	3	1.3973	4	647.579	4.17254	0	0
11827630501	118276305001	3	121	75	80	164.1	65.1	24.1749	0.487508	2	2	2	2	2	5	2	1	1	1950	61	1	2	2	1	16.722	109.44	0.5876	165.078	91.155	44.8456	106.315	0.5	5.2	3.99	45.4	13.9176	4	7495.05	56.7119	4	8.51479	205.844	4	2.03264	4	681.183	4.15103	0	0
11827630801	118276308001	3	122	70	70.8	151	44.9	19.6921	0.468874	2	2	2	2	2	5	2	2	2	1941	70	1	2	1	2	9.35534	102.42	0.3842	137.243	130.095	35.5672	78.0932	2.97	4.2	3.89592	30.4	23.5826	4	6595.58	48.4892	3	8.8042	173.373	2	3.65772	4	623.337	4.12806	0	0
11827631001	118276310001	3	121	75	32	161.2	79.5	30.5941	0.198511	2	2	2	2	2	2	2	2	1	1962	49	1	2	2	2	18.3185	99.54	0.4746	181.702	193.815	36.3404	105.542	0.59	5.3	3.62544	38.3	39.8198	4	12020.3	79.9935	4	9.17432	280.68	4	5.33332	4	293.578	1.8212	0	1
11827631101	118276311001	5	103	57	75	162.3	49	18.602	0.462107	2	2	2	2	2	5	2	1	2	1932	79	1	1	1	1	10.3077	91.98	0.7345	185.568	154.875	30.928	122.939	3	5.5	4.59984	42.7	31.7012	4	6303	47.4244	4	8.87104	165.019	1	5.0076	4	665.328	4.09937	0	1
11827631502	118276315002	3	110	67	26	143	42	20.5389	0.181818	2	2	2	2	2	2	2	2	2	1944	67	1	1	2	2	11.9603	95.76	0.4633	139.176	57.525	54.5106	77.7066	1.03	5.4	2.37384	39.4	6.9588	2	5115.11	43.8679	2	7.92092	162.687	1	1.0553	2	205.944	1.44017	0	0
11827631602	118276316002	3	117	72	23	155	43	17.898	0.148387	2	2	2	2	2	5	2	2	2	1954	57	1	1	2	2	16.1057	88.56	0.4972	178.996	74.34	43.6858	125.645	0.43	5.4	3.9312	38.3	9.66501	2	4500.64	39.8615	1	8.09918	144.959	1	1.7017	3	186.281	1.20181	0	0
11827631701	118276317001	5	113	64	29	153.5	59.3	25.1674	0.188925	2	2	2	2	2	5	2	1	2	1933	78	1	1	2	2	11.316	95.76	0.4859	146.521	126.555	34.4074	89.6912	2.33	5.3	3.42384	40.4	22.4228	4	8005.11	63.9296	4	8.70937	219.192	4	3.67813	4	252.572	1.64542	0	0
11827632001	118276320001	3	129	81	75.8	152.3	46.9	20.2196	0.497702	2	2	2	2	2	4	2	2	2	1953	58	1	1	2	2	11.7082	97.56	0.452	216.496	102.66	57.99	144.202	0.45	5.5	2.92488	36.7	14.3042	4	6021	43.3399	2	8.51874	172.246	2	1.77031	4	645.721	4.23979	0	0
11827632002	118276320002	3	173	116	79	162	58.6	22.3289	0.487654	1	2	2	2	2	5	2	1	1	1953	58	1	2	2	1	22.268	90.9	0.8814	141.109	79.65	45.2322	85.4386	0.37	5	4.21008	43.4	10.4382	2	5837.89	50.7998	4	8.19425	182.969	3	1.76091	4	647.346	3.99596	0	0
11827632202	118276322002	3	160	95	70	153	44.6	19.0525	0.457516	1	2	2	2	2	6	2	2	2	1952	59	1	1	2	2	14.7613	96.48	0.452	146.135	137.175	46.392	78.0932	0.31	5.4	3.22224	38.2	21.6496	4	6289.9	43.43	1	8.79745	167.613	2	2.95687	4	615.821	4.02498	0	0
11827632301	118276323001	3	121	76	83	159	55	21.7555	0.522013	2	2	2	2	2	5	1	1	1	1953	58	1	2	2	1	11.7362	113.94	0.5311	274.099	161.955	57.2168	196.779	1.04	5.8	4.25712	44.7	20.1032	4	8481.04	48.6282	3	9.12984	198.624	3	2.83055	4	757.777	4.76589	0	1
11827632601	118276326001	4	110	67	27	161.5	71.8	27.5283	0.167183	2	2	2	2	2	5	2	2	2	1962	49	1	2	2	1	18.1785	100.8	0.7458	175.13	99.12	60.6962	99.3562	0.56	5.4	4.22016	49.2	15.0774	4	8278.31	60.4849	4	8.51632	234.44	4	1.63305	4	229.941	1.42378	0	0
11827632602	118276326002	4	102	68	25.5	156	48.7	20.0115	0.163462	2	2	2	2	2	5	2	2	2	1963	48	1	1	2	2	13.865	93.24	0.4746	168.944	107.97	46.0054	107.475	1.09	5.1	4.30752	36.8	15.464	4	5892.39	45.3746	4	8.52388	170.576	2	2.3469	4	217.359	1.39333	0	0
11827632701	118276327001	3	119	58	81.2	148	50.4	23.0095	0.548649	2	2	2	2	2	6	2	2	1	1945	66	1	1	1	2	12.3804	95.22	0.5537	211.084	72.57	67.655	137.63	1.17	5.6	3.0408	44.5	5.79901	2	6051.73	47.5437	4	8.14759	187.472	3	1.07265	2	661.585	4.47017	1	0
11827632801	118276328001	5	143	85	22	154	42	17.7096	0.142857	1	2	2	2	2	5	2	1	2	1944	67	1	1	1	1	12.1844	91.62	0.5876	154.64	92.04	51.4178	87.3716	1.16	5.2	4.11264	40	15.8506	4	4875.09	38.1696	2	8.34673	147.817	1	1.79004	3	183.628	1.19239	0	0
12249010201	122490102001	4	132	83	77	146	37.6	17.6393	0.527397	2	2	2	1	2	2	2	1	1	1941	70	1	2	2	1	21.7358	94.32	0.791	195.62	67.26	85.4386	107.475	0.97	5.1	3.5448	48.5	2.7062	2	4513.91	33.3724	1	8.06211	142.21	1	0.787232	2	620.783	4.25194	0	0
12249010202	122490102002	5	135	70	77	146	37.6	17.6393	0.527397	2	2	2	2	2	6	2	2	2	1942	69	1	1	2	2	24.0886	84.42	0.7571	137.63	61.95	51.8044	83.119	1.31	4.9	3.77832	46.7	2.70619	2	4070.98	37.1406	1	7.86898	138.804	1	1.19584	2	605.912	4.15008	0	0
12249010501	122490105001	4	138	76	71	158.2	45.6	18.2201	0.448799	2	2	2	2	2	5	1	1	2	1941	70	1	2	2	1	19.8871	98.64	0.8023	192.527	50.445	68.8148	119.846	0.23	5.2	4.54608	44.4	3.866	2	4513.59	36.2337	1	7.81921	142.467	1	0.733055	1	555.164	3.50926	0	0
12249010502	122490105002	3	119	68	80	134	42.4	23.6133	0.597015	2	2	2	2	2	6	2	2	2	1943	68	1	1	2	2	13.8369	98.46	0.6215	245.878	109.74	79.6396	157.346	0.18	5.7	2.84256	42	8.89178	2	7241.25	47.9414	4	8.59462	202.947	4	1.37796	4	687.569	5.13111	1	0
12249010701	122490107001	3	107	68	78	155.3	53	21.9752	0.502254	2	2	2	2	2	5	1	1	2	1954	57	1	2	2	1	22.0159	102.6	0.678	160.826	81.42	42.9126	108.248	0.38	4.8	4.42344	52.4	9.665	2	6298.53	51.1392	4	8.33731	183.214	3	1.89734	4	650.31	4.18745	0	0
12249010801	122490108001	3	125	83	73	142.5	42.8	21.0773	0.512281	2	2	2	2	2	2	2	2	1	1955	56	1	1	2	2	18.4306	119.34	0.6893	190.594	69.03	66.1086	124.485	0.56	5.2	3.822	43.8	1.84741e-13	2	6485.68	44.1397	2	8.32337	175.434	2	1.04419	2	607.606	4.2639	0	0
12249010802	122490108002	3	109	80	86	159.7	58	22.7415	0.53851	1	2	2	2	2	5	2	1	2	1952	59	1	2	2	1	15.5736	83.34	0.678	214.95	126.555	54.8972	127.965	1.03	5	5.34072	50.2	32.0878	4	6668.59	49.9923	4	8.57046	194.905	3	2.30531	4	737.059	4.61528	0	0
12249010901	122490109001	3	115	69	84.9	145.1	58.8	27.9282	0.585114	2	NA	2	1	2	6	2	2	2	1932	79	1	1	2	1	18.3746	98.28	1.0622	184.022	138.06	31.7012	135.31	1	5.1	7.12152	46.2	17.0104	4	9345.32	73.8746	4	8.82236	246.392	4	4.35504	4	749.019	5.16208	0	0
12249011302	122490113002	3	137	97	75	165.2	57	20.886	0.453995	2	2	2	2	2	5	2	1	1	1960	51	1	2	2	1	12.8006	114.48	0.7571	182.475	96.465	84.2788	86.985	3.37	4.4	5.13576	44.9	11.2114	4	6796.82	41.5645	1	8.61643	179.963	2	1.14459	1	646.232	3.91182	0	0
12249011401	122490114001	3	121	76	73	151.8	51.2	22.2191	0.480896	2	2	2	2	2	5	2	2	2	1945	66	1	1	2	2	12.4364	92.52	0.5989	211.47	111.51	76.1602	117.913	0.9	4.7	2.76696	43.9	17.397	4	6589.07	45.092	4	8.54839	189.938	3	1.46415	3	624.033	4.11089	0	0
12249011402	122490114002	3	120	72	82	154.5	56.5	23.6696	0.530744	1	2	2	2	2	5	2	2	1	1944	67	1	2	2	1	15.1534	98.28	0.9379	145.748	67.26	58.7632	83.5056	0.46	4.8	4.04376	46.2	3.4794	2	6244.52	50.7816	4	8.10324	191.801	3	1.14459	2	664.466	4.30075	0	0
12249011901	122490119001	4	134	79	76.1	148.8	53.4	24.1177	0.511425	2	NA	NA	2	2	6	2	1	2	1955	56	1	1	1	1	16.1057	95.76	0.8362	133.377	67.26	40.2064	90.851	0.43	4.6	7.07112	42	2.3196	2	6241.17	57.055	4	8.07726	194.805	3	1.67287	4	614.68	4.13091	0	0
12249012201	122490122001	3	117	65	79	153	46.1	19.6933	0.51634	NA	2	2	2	2	6	2	2	2	1955	56	1	1	2	2	16.9461	122.4	0.6215	147.295	103.545	39.0466	99.7428	0.26	4.9	4.15968	42.6	8.5052	2	6860.06	47.4684	4	8.75415	172.398	2	2.65183	4	691.578	4.52012	0	0
12249012202	122490122002	5	117	76	79	167	102	36.5736	0.473054	NA	NA	2	NA	2	6	2	1	1	1948	63	1	2	2	1	10.5598	99	0.8023	166.625	73.455	52.5776	113.274	0.68	5.2	5.082	51.1	0.773201	2	9928.08	84.9486	3	8.19865	299.854	4	1.39708	4	647.693	3.8784	0	0
12249012401	122490124001	2	110	66	61.5	143.1	36.6	17.8732	0.429769	2	NA	2	2	2	5	2	2	2	1948	63	1	1	2	2	12.0723	108.72	0.6554	205.671	159.3	63.4024	121.006	0.28	5.4	1.83288	37.4	21.263	4	6733.54	37.9683	1	9.06642	162.046	1	2.51252	4	557.585	3.89647	0	1
12249012402	122490124002	3	141	90	73.1	158.1	48	19.2034	0.462366	2	2	2	2	2	5	2	1	1	1947	64	1	2	2	1	11.9043	121.68	0.6328	167.784	79.65	90.0778	66.4952	14.46	5.4	4.28232	49.2	11.2114	4	6202.88	37.2608	1	8.48589	162.958	1	0.884236	2	620.319	3.92358	0	0
12249020201	122490202001	3	124	69	72	134.4	31.1	17.2172	0.535714	2	2	2	2	2	5	2	2	2	1946	65	1	2	2	2	13.8089	95.22	0.7119	126.032	127.44	43.6858	65.722	1.09	4.4	3.27936	37.5	16.6238	4	5473	39.2368	1	8.71069	149.973	1	2.9172	4	627.17	4.66644	0	0
12249020202	122490202002	3	104	58	75	156	47.3	19.4362	0.480769	2	2	2	1	2	5	2	1	1	1947	64	1	2	2	1	17.3662	91.98	0.678	153.48	133.635	35.1806	96.2634	0.89	4.9	4.26048	41.6	22.0362	4	6172.85	47.6444	4	8.72354	169.553	2	3.79854	4	654.265	4.19401	0	0
12249020702	122490207002	3	125	81	73	163	47.3	17.8027	0.447853	1	2	2	2	2	6	2	1	2	1947	64	1	2	2	1	13.865	102.06	0.8588	108.635	68.145	44.459	46.392	0.84	4.6	6.67968	43	17.7836	4	4847.05	39.8138	1	8.15405	145.164	1	1.53276	4	595.246	3.65181	0	0
12249020801	122490208001	3	108	54	77.6	146.5	46.3	21.5728	0.529693	2	2	2	2	2	6	2	2	2	1953	58	1	1	2	2	13.8089	99.72	0.5763	228.094	163.725	50.6446	151.547	0.21	4.9	2.4696	36.3	25.9022	4	7834.47	49.283	4	9.00741	194.315	3	3.23282	4	698.975	4.77116	0	1
12249020802	122490208002	3	115	67	69	142.4	40.9	20.1699	0.484551	2	2	2	2	2	5	2	1	1	1951	60	1	2	2	1	18.2905	98.82	0.7006	149.614	81.42	62.2426	78.4798	0.82	4.3	4.90728	43.6	8.8918	2	5628.61	42.1636	2	8.29977	167.405	2	1.30811	4	572.684	4.02166	0	0
12249020901	122490209001	4	136	68	77	154	53.8	22.6851	0.5	2	2	2	2	2	6	2	1	2	1954	57	1	2	2	1	14.7333	86.94	0.6441	139.563	56.64	48.7116	80.4128	7.65	5.2	5.32056	44.2	10.4382	2	5229.37	49.9833	4	7.80879	177.143	2	1.16276	1	601.277	3.90439	0	0
12249020902	122490209002	4	136	82	86.1	153	66.6	28.4506	0.562745	2	2	2	2	2	5	2	2	2	1962	49	1	1	2	2	15.7696	98.28	0.7119	172.037	84.96	50.258	114.047	3.38	4.6	3.34488	44.7	7.73201	2	8009.41	65.283	4	8.33685	237.188	4	1.69048	4	717.803	4.69152	1	0
12249021101	122490211001	4	136	85	72.4	140.5	41.5	21.023	0.515302	2	2	2	2	2	5	1	2	1	1935	76	1	1	1	2	11.9043	110.52	0.4972	207.991	92.04	74.2272	124.872	0.28	5.1	3.59856	42.4	8.89179	2	6581.89	42.914	1	8.53427	179.416	2	1.23998	2	617.881	4.39773	0	0
12249021202	122490212002	4	139	85	78.9	151.5	45.9	19.998	0.520792	NA	NA	2	2	2	6	2	2	2	1938	73	1	1	2	1	14.1731	98.82	0.8475	160.439	85.845	61.0828	90.4644	18.4	4.6	5.8044	44.2	8.89179	2	5669.14	42.0305	2	8.3527	167.038	2	1.40539	4	659.028	4.35002	0	0
12249021401	122490214001	4	166	90	73	146.4	44	20.5291	0.498634	1	2	2	2	2	5	2	2	2	1945	66	1	2	2	2	22.0719	109.26	0.6328	167.398	52.215	83.5056	84.2788	0.35	4.6	3.76488	30.4	0	2	5557.95	40.0058	2	7.95595	163.329	1	0.625287	2	580.785	3.96711	0	0
12249021402	122490214002	3	109	71	83	145	43.7	20.7848	0.572414	2	2	2	2	2	5	2	1	2	1939	72	1	2	2	1	16.862	86.58	0.5763	228.094	66.375	57.99	164.305	0.62	4.7	5.0568	45.4	5.799	2	4978.68	43.5782	2	7.96324	165.514	1	1.14459	2	660.949	4.55827	0	0
12249021501	122490215001	3	123	74	75.8	139.2	41.7	21.5208	0.54454	2	2	2	2	2	6	2	2	2	1949	62	1	2	2	2	10.9239	91.98	0.6215	141.882	118.59	51.0312	70.7478	2.73	4.5	4.30416	36.6	20.1032	4	6511.11	48.0566	3	8.6041	185.167	3	2.32387	3	652.19	4.68528	0	0
12249021502	122490215002	3	115	62	71	161.5	58.7	22.5057	0.439628	2	2	2	2	2	6	2	1	1	1946	65	1	2	2	1	16.1618	129.24	0.678	166.625	71.685	75.0004	83.5056	1.26	5.1	5.56248	43.6	8.11861	2	7430.6	46.4625	4	8.44081	189.966	3	0.955795	2	599.297	3.71082	0	0
12249021601	122490216001	4	118	68	77	154.1	52	21.8977	0.499676	2	2	2	2	2	6	2	1	2	1936	75	1	2	1	1	31.3992	96.12	1.0057	182.862	126.555	37.5002	126.418	7.09	4.8	3.86904	41.7	18.9434	4	6980.87	53.4758	4	8.71313	190.797	3	3.37478	4	670.911	4.35374	0	0
12249030102	122490301002	3	102	69	88	161.2	63.1	24.2828	0.545906	2	1	2	2	2	5	2	1	2	1963	48	1	3	2	1	13.0527	97.56	0.7345	159.666	100.005	52.191	93.1706	5.75	5.2	4.1664	39.3	14.3042	4	7166.47	54.5051	4	8.49254	206.223	4	1.91613	4	747.344	4.63613	0	1
12249030202	122490302002	3	113	71	71.3	161.6	55.6	21.2908	0.441213	2	2	2	2	2	6	2	2	1	1960	51	1	2	2	1	23.1643	105.3	0.7571	146.521	63.72	56.4436	83.119	0.69	5.1	4.10088	41.3	6.95879	2	5840.49	45.781	4	8.11816	172.842	2	1.12891	2	578.825	3.58184	0	0
12249030701	122490307001	4	103	51	80.3	167	56.9	20.4023	0.480838	2	2	2	2	2	5	2	1	2	1941	70	1	2	2	1	14.1731	94.14	0.9831	226.934	196.47	34.0208	159.279	0.78	5	3.8724	44.6	33.6342	4	7849.79	51.8782	4	9.13215	186.317	3	5.775	4	733.311	4.39109	0	1
12249030702	122490307002	4	114	70	86.2	155.4	53.5	22.154	0.554698	2	2	2	2	2	5	2	2	2	1943	68	1	2	2	2	11.8202	95.94	0.7571	190.207	137.175	43.6858	130.284	0.84	4.8	3.36672	30.4	16.2372	4	7289.88	52.1688	4	8.79183	194.774	3	3.14004	4	757.856	4.87681	1	0
12249031302	122490313002	5	104	58	82.5	163.2	62.7	23.5411	0.505515	2	2	2	2	2	5	2	1	2	1955	56	1	2	2	1	15.2654	95.58	1.017	179.382	94.695	54.124	117.14	0.27	5	4.72752	50.1	8.1186	2	6729.35	51.9876	4	8.41748	198.157	3	1.74959	4	694.442	4.25516	0	0
12249031601	122490316001	3	126	73	77.8	154.4	51.9	21.7707	0.503886	2	2	2	2	2	6	1	1	1	1946	65	1	2	1	1	15.5736	93.42	0.8475	169.331	46.02	85.4386	83.8922	4.18	4.8	4.3008	49.3	0	2	5069.53	41.7569	2	7.67303	167.047	2	0.538632	2	596.962	3.86633	0	0
12249031702	122490317002	3	123	68	76.3	157.5	49.3	19.874	0.484444	2	2	2	2	2	5	2	1	2	1939	72	1	2	2	1	19.719	89.64	0.7571	151.161	77.88	52.9642	94.3304	1.12	4.8	4.9392	38.7	3.866	2	5110.8	42.7514	1	8.15782	162.129	1	1.47043	4	622.442	3.95201	0	0
12249032002	122490320002	3	145	73	85	167.4	68.2	24.3374	0.507766	2	2	2	2	2	5	2	1	2	1947	64	1	2	2	1	23.5004	100.44	0.9944	170.104	52.215	68.4282	102.449	0.88	4.8	3.71784	44.1	0	2	6159.66	50.254	4	7.87178	191.578	3	0.763063	2	669.102	3.99702	0	0
12249032301	122490323001	5	143	67	65.5	150.6	48.2	21.2519	0.434927	NA	2	2	2	2	6	2	2	2	1963	48	1	2	2	2	11.288	99.18	0.6893	129.898	50.445	60.6962	69.588	0.3	4.8	3.0492	36.6	0	2	5287.57	44.3741	1	7.82467	166.289	2	0.831106	2	512.516	3.40316	0	0
12249032702	122490327002	4	119	76	64	156.3	38.8	15.8823	0.409469	2	2	2	2	2	5	2	1	2	1953	58	1	2	2	1	15.7696	89.82	0.7232	182.089	74.34	57.2168	119.459	6.22	4.8	3.39528	38.2	5.4124	2	4033.79	32.584	1	8.11331	128.858	1	1.29927	4	519.252	3.32215	0	0
12409910901	124099109001	3	120	70	77.2	158	50.7	20.3092	0.488608	2	2	2	1	2	5	2	1	2	1946	65	1	2	1	1	15.2094	87.48	0.8814	204.898	61.95	41.3662	156.573	2.74	5.1	5.09544	40.4	6.9588	2	4811.46	46.2589	4	7.90459	160.536	1	1.4976	4	610.234	3.86224	0	0
12409911601	124099116001	4	207	103	79.1	144.6	43.3	20.7086	0.547026	1	2	2	2	2	5	2	2	2	1942	69	1	1	1	2	12.2404	102.6	0.5085	220.362	117.705	73.454	123.712	0.69	4.9	4.97952	36.1	23.196	4	6686.92	42.4515	2	8.70587	180.287	2	1.60243	4	688.634	4.76234	0	0
12409912001	124099120001	4	95	60	75.2	151.9	49.1	21.2797	0.495063	2	1	2	2	2	6	2	2	2	1938	73	1	1	2	1	22.0439	101.16	0.904	170.104	56.64	64.5622	97.4232	1.28	5.1	4.91904	40.4	8.1186	2	5510.6	43.9849	1	7.96027	169.392	2	0.877293	1	598.612	3.94083	0	1
12409920602	124099206002	5	122	88	72.3	160.8	49.7	19.2214	0.449627	2	2	2	2	2	5	2	1	1	1949	62	2	2	2	1	15.9097	130.86	0.8362	168.944	73.455	41.3662	113.66	0.6	5.3	5.6196	43.1	13.9176	4	6442.52	45.2884	4	8.47765	162.952	1	1.77573	4	612.934	3.81178	0	0
12409920702	124099207002	5	125	40	73.3	147.8	44.6	20.4167	0.49594	2	2	2	2	2	5	2	1	1	1943	68	1	2	2	1	23.9766	94.14	0.8701	137.63	41.595	66.1086	61.0828	115.2	4.7	5.22144	42.9	10.4382	2	4693.29	41.1807	1	7.57962	154.751	1	0.629192	1	555.586	3.75904	0	0
12409921501	124099215001	3	134	81	86.5	159.5	52.1	20.4794	0.54232	2	2	2	1	2	5	2	1	2	1952	59	1	1	2	1	16.0777	112.14	0.7571	164.692	99.12	52.9642	96.2634	0.4	5	5.37768	49	15.464	4	6623.02	45.3907	4	8.62293	176.592	2	1.87145	4	745.884	4.67639	0	0
12409922301	124099223001	5	145	93	76.1	167.7	56.9	20.2323	0.453787	2	2	2	2	2	2	1	1	2	1965	46	1	2	1	1	15.6576	92.7	0.7232	175.903	158.415	52.191	95.8768	0.18	4.7	5.03832	55.2	27.8352	4	6956.18	45.261	3	8.90144	180.097	2	3.03529	4	677.4	4.03935	0	1
12409930801	124099308001	4	113	70	75	162	51.9	19.7759	0.462963	2	2	2	2	2	5	2	1	2	1961	50	2	3	2	1	19.4109	66.78	0.904	184.408	157.53	34.794	119.459	0.42	5	4.17648	41.8	30.1548	4	5756.58	48.2391	3	8.56787	169.438	2	4.5275	4	642.59	3.96661	0	1
12409931102	124099311002	5	111	64	83.5	142	53.1	26.3341	0.588028	2	2	2	2	2	6	2	2	1	1954	57	1	2	2	2	18.4586	102.42	0.6328	255.543	64.605	98.1964	155.027	0.62	5.1	4.07568	43.9	2.3196	2	7095.58	50.9073	4	8.10423	213.417	4	0.657916	1	676.703	4.76551	1	0
12409931501	124099315001	5	113	73	68	151.2	48.1	21.0398	0.449735	2	2	2	2	2	5	1	2	2	1964	47	1	2	2	2	17.2262	91.08	0.6328	164.305	42.48	52.9642	106.702	0.4	4.6	3.27264	39.3	4.63919	2	4726.38	44.8446	4	7.56762	159.221	1	0.802051	1	514.598	3.40343	0	0
12409931601	124099316001	3	128	68	77.1	149.3	52.3	23.4629	0.51641	2	1	2	2	2	5	2	2	2	1954	57	1	2	2	2	8.65509	111.06	0.7232	155.8	69.915	56.8302	88.918	0.5	4.6	3.77832	38.7	10.0516	2	6851.99	51.294	4	8.2642	193.902	3	1.23024	2	637.17	4.26772	0	1
12409932001	124099320001	4	131	78	75.3	161.7	52.3	20.0024	0.465677	2	2	2	2	1	5	2	1	2	1956	55	1	2	2	1	20.0271	109.08	0.7797	188.274	49.56	78.0932	100.516	1.3	5.3	3.63048	44.9	9.665	2	5355.04	39.408	1	7.90212	158.061	1	0.634626	1	595.03	3.67984	0	0
12409932002	124099320002	5	108	67	80.7	151.9	48	20.803	0.531271	2	2	2	2	2	5	2	2	2	1963	48	1	2	2	2	13.8089	99	0.5876	216.496	53.1	58.3766	151.547	0.47	5.1	3.38184	42.2	6.57221	2	5223.63	43.7908	1	7.87415	163.806	1	0.909611	1	635.444	4.1833	1	0
12409932302	124099323002	3	131	78	86.3	167.3	62.4	22.2942	0.51584	2	2	2	2	2	2	2	2	2	1962	49	1	2	2	1	19.2429	93.42	0.7232	211.084	133.635	49.4848	134.15	1.07	4.9	6.25296	52.7	27.4486	4	7144.75	50.7071	4	8.73907	194.831	3	2.70053	4	754.182	4.50796	0	0
13490220102	134902201002	5	100	47	74.1	155	51	21.2279	0.478065	2	2	2	2	2	5	2	2	2	1962	49	1	2	2	2	13.3328	89.28	0.678	138.789	118.59	39.4332	77.7066	0.47	4.8	2.81736	37.6	21.6496	4	6307.87	50.5454	4	8.5743	182.014	2	3.00736	4	635.356	4.09907	0	0
13490220602	134902206002	3	157	88	78.3	155	52	21.6441	0.505161	1	2	2	2	2	5	3	1	2	1954	57	1	2	2	1	23.4164	87.3	0.5537	156.186	97.35	59.923	81.9592	0.86	5	3.43896	40.6	14.3042	4	5886.12	45.9017	3	8.35452	180.826	2	1.62458	3	654.159	4.22038	0	0
13490220901	134902209001	5	103	59	72	162	53.5	20.3856	0.444444	2	NA	NA	NA	2	5	1	2	2	1966	45	1	2	1	2	20.9795	101.52	0.4972	193.3	119.475	64.5622	104.382	0.98	5	2.98032	40.3	24.3558	4	6574.67	43.0003	1	8.71022	177.563	2	1.85054	3	627.136	3.87121	0	0
13490221002	134902210002	3	115	82	73.1	165	50.1	18.4022	0.44303	2	2	2	1	2	5	1	1	1	1964	47	1	2	2	1	20.5593	97.38	0.678	162.372	101.775	65.722	73.454	0.38	4.8	2.9904	41.9	23.196	4	5456.9	37.8322	2	8.50824	156.57	1	1.54857	4	621.952	3.76941	0	0
13490221302	134902213002	4	116	81	78	165	54	19.8347	0.472727	2	2	2	2	2	5	1	2	2	1960	51	1	3	2	2	20.4193	119.7	0.7345	147.295	59.295	54.124	81.5726	2.07	4.7	4.03536	30.4	11.598	4	5924.53	43.1695	2	8.17437	162.136	1	1.09554	1	637.601	3.86425	0	0
13490221601	134902216001	3	115	69	84.3	161	58.7	22.6457	0.523602	2	2	2	2	2	5	2	2	2	1963	48	1	2	2	2	11.26	95.4	0.5311	147.295	49.56	55.2838	87.7582	0.69	4.7	3.58344	34.5	4.2526	2	5443.13	48.5488	4	7.76812	175.915	2	0.896465	2	654.852	4.0674	1	0
13490221802	134902218002	3	122	76	93	172	72	24.3375	0.540698	2	2	2	2	2	5	2	1	2	1957	54	1	2	2	1	17.6463	85.32	0.8136	143.815	56.64	49.8714	83.5056	0.65	5	4.63344	45.2	10.4382	2	5531.42	53.6509	4	7.78998	189.588	3	1.13572	2	724.468	4.21202	1	0
13490222001	134902220001	3	114	75	90	165	60	22.0386	0.545455	2	2	2	2	2	5	2	2	2	1939	72	1	1	2	1	13.7529	95.76	0.7232	160.439	67.26	50.258	101.289	4.92	4.7	4.84176	30.4	8.8918	2	5703.14	48.6593	4	8.07726	178.011	2	1.33829	4	726.954	4.40578	1	0
13490222002	134902220002	5	126	67	85	159	55.6	21.9928	0.534591	2	2	2	2	2	5	1	2	2	1945	66	1	1	2	2	16.9741	85.5	0.7458	175.13	146.025	34.794	98.1964	0.4	5.4	5.60952	38.9	42.1394	4	6972.27	54.8338	4	8.73915	192.198	3	4.19684	4	742.827	4.67187	1	0
13490231001	134902310001	4	175	78	92.1	155	72	29.9688	0.594194	2	2	2	2	2	5	2	2	2	1944	67	1	1	2	2	9.18728	97.56	0.6893	192.527	115.935	50.258	121.006	0.42	5.2	2.7048	40.2	21.263	4	9321.94	69.9276	4	8.64035	258.941	4	2.3068	4	795.776	5.13404	1	0
13490231002	134902310002	3	149	97	89.3	179	56.3	17.5712	0.498883	2	NA	NA	NA	2	5	2	2	2	1940	71	1	2	2	1	13.4728	89.1	0.7232	163.145	73.455	62.2426	92.3974	0.34	5.2	3.6708	35.2	8.5052	2	4421.89	35.705	1	8.09329	142.209	1	1.18014	2	722.73	4.0376	0	0
13490231602	134902316002	3	120	81	96	172	60.4	20.4164	0.55814	2	2	2	2	2	5	3	1	2	1949	62	1	1	2	1	14.6212	97.92	0.6893	161.212	125.67	46.0054	95.1036	0.75	5	4.62504	51.2	20.1032	4	6564.09	46.8684	4	8.72466	178.127	2	2.73164	4	837.568	4.86958	1	0
13490231801	134902318001	3	NA	NA	85.3	170	50.2	17.3702	0.501765	2	2	NA	2	2	5	2	2	2	1964	47	1	2	2	1	11.3721	84.42	0.6667	146.521	242.49	36.3404	40.2064	3.49	5	2.87784	41.7	69.9746	4	7144.9	42.9026	2	9.23362	160.39	1	6.67274	4	787.628	4.6331	0	1
13490231802	134902318002	4	133	84	86.6	155	51	21.2279	0.55871	2	NA	NA	2	2	5	2	2	2	1964	47	1	2	2	2	14.2851	78.48	0.6893	169.331	93.81	63.789	95.4902	0.43	4.9	3.24072	42.1	10.0516	2	5323.32	43.8283	2	8.21097	174.302	2	1.47063	4	711.07	4.58755	1	0
13555910102	135559101002	3	107	66	74.2	166	54.4	19.7416	0.446988	2	2	2	2	2	5	1	1	2	1950	61	1	2	2	1	20.5593	101.88	0.7571	161.599	50.445	50.6446	112.501	0.95	5.7	3.4524	43	0	2	5018.42	42.8593	1	7.85153	155.002	1	0.996059	1	582.584	3.50954	0	0
13555910201	135559102001	5	191	110	88	160	53.6	20.9375	0.55	1	2	2	2	2	6	1	2	2	1960	51	1	2	2	2	11.12	98.64	0.5989	184.022	144.255	51.8044	112.501	0.53	5.5	3.36168	40.5	19.7166	4	7150.89	47.0732	4	8.86991	185.714	3	2.78461	4	780.552	4.87845	1	0
13555910202	135559102002	3	87	58	76.5	164.5	52.6	19.4381	0.465046	2	2	2	2	2	6	1	1	1	1957	54	1	2	2	1	14.2851	104.76	1.017	156.96	79.65	44.0724	102.836	0.85	5.5	3.22896	47.4	10.0516	2	5620.92	44.332	1	8.33617	162.039	1	1.80725	4	637.717	3.8767	0	0
13555910501	135559105001	3	135	77	74.2	146.9	45.1	20.8994	0.505106	2	2	2	2	2	5	1	2	2	1947	64	1	1	2	2	15.2654	93.24	0.5424	137.63	60.18	54.8972	76.1602	2.13	5.3	2.68464	38.4	6.57219	2	5155.04	44.5996	1	7.93937	165.928	2	1.09623	2	589.101	4.01022	0	0
13555910502	135559105002	3	142	90	75.9	160	56.4	22.0312	0.474375	1	2	2	2	2	5	1	1	2	1940	71	1	1	2	1	21.2036	89.1	0.7797	124.485	53.985	47.9384	74.2272	1.91	5.3	4.76616	41.5	2.3196	2	5115.33	48.6178	4	7.78532	171.52	2	1.12613	2	590.906	3.69316	0	0
13555910701	135559107001	3	104	58	81	171.8	64.5	21.8531	0.471478	2	2	2	2	2	5	1	1	2	1950	61	1	2	2	1	23.1363	109.62	1.0509	155.413	104.43	50.258	91.2376	0.73	6.2	4.15632	40.3	13.9176	4	7073.2	49.4509	4	8.65239	189.082	3	2.07788	4	700.844	4.07942	0	0
13555910702	135559107002	4	118	76	86	149.1	49.6	22.3114	0.576794	2	2	2	2	2	5	1	2	2	1950	61	1	1	2	2	15.1814	101.52	0.7797	190.98	109.74	52.5776	124.485	0.6	6.6	2.5536	39.5	13.9176	4	6978.55	49.8371	3	8.62522	192.441	3	2.0872	3	741.769	4.97498	1	0
13555910801	135559108001	3	125	66	79	154.9	52.9	22.0472	0.510006	2	2	2	2	2	2	1	2	2	1964	47	1	2	2	2	16.2178	101.7	0.7345	216.883	63.72	83.5056	135.31	0.48	5.6	4.14792	32.9	0	2	5889.24	43.2526	2	8.08338	178.216	2	0.763063	2	638.587	4.12258	0	0
13555910802	135559108002	3	113	56	91	170.6	64.2	22.0586	0.533411	2	2	2	2	2	5	1	1	1	1962	49	1	1	2	1	11.7922	100.98	0.8475	184.408	113.28	62.2426	107.088	5.81	5.4	4.31088	46.9	15.0774	4	6953.74	47.2406	3	8.65164	190.843	3	1.81998	3	787.299	4.61488	1	0
13555911101	135559111001	3	104	60	67.8	159	45.7	18.0768	0.426415	2	2	2	2	2	5	1	2	2	1956	55	1	1	2	2	16.6379	116.82	0.7232	138.403	53.985	51.8044	82.3458	0.67	5.9	2.1168	39.2	4.2526	2	5199.34	39.1821	1	8.05619	145.63	1	1.04209	2	546.21	3.43528	0	0
13555911202	135559112002	4	101	71	70.1	164.1	53.6	19.9043	0.427179	2	2	2	2	2	5	1	1	2	1957	54	1	1	2	1	22.268	116.1	0.8814	161.985	70.8	61.0828	93.9438	0.36	5.6	3.20712	39.9	6.95879	2	6031.01	42.133	2	8.32116	165.627	2	1.15908	2	583.314	3.55462	0	0
13555911401	135559114001	5	105	62	70	164.6	54.4	20.0789	0.425273	2	2	2	2	2	5	1	1	2	1942	69	1	1	2	1	15.3215	106.02	0.6554	149.614	70.8	63.4024	82.3458	0.37	5.3	3.39864	39.6	3.86599	2	5679.11	41.8298	2	8.23034	165.256	1	1.11668	2	576.124	3.50014	0	0
13555912001	135559120001	3	122	54	77.5	153.1	50.7	21.6301	0.506205	2	2	2	2	2	5	1	1	1	1941	70	1	2	1	1	22.296	105.84	0.7571	133.764	79.65	54.8972	68.4282	0.84	5.8	4.02192	44.8	10.4382	2	6301.48	47.2433	4	8.34642	180.534	2	1.45089	4	646.848	4.225	0	0
13555912102	135559121002	4	154	87	81.5	149.5	47.7	21.342	0.545151	1	2	2	2	1	5	1	2	2	1950	61	1	2	2	2	18.9348	96.48	0.565	133.764	133.635	51.0312	58.3766	0.67	5.8	2.98032	41.5	24.3558	4	6970.2	48.0273	4	8.7713	187.197	3	2.61869	4	714.861	4.78168	1	0
13555912601	135559126001	5	115	65	83.3	166.4	57.3	20.6942	0.500601	2	2	2	2	2	5	2	1	2	1948	63	1	2	2	1	29.5786	97.74	0.7006	173.197	139.83	63.0158	88.1448	2.12	5.5	3.5112	40.2	22.0362	4	6938.96	44.176	1	8.82959	182.721	3	2.21897	4	735.505	4.4201	0	0
13555912602	135559126002	5	98	70	71.7	151.6	42	18.2747	0.472955	2	2	2	2	2	5	1	2	2	1950	61	1	1	2	2	14.9853	108.18	0.6102	193.3	137.175	47.1652	133.764	0.49	5.5	2.17896	35.2	12.3712	4	6460.76	41.6055	1	8.91191	162.863	1	2.90839	4	638.984	4.21493	0	0
13555912701	135559127001	4	129	64	79.2	169.1	60.1	21.0178	0.468362	2	2	2	2	2	5	1	1	1	1942	69	1	2	1	1	16.862	103.5	0.8701	153.094	80.535	45.2322	98.1964	0.65	5.8	4.02192	40.7	9.66499	2	6043.35	48.0076	4	8.33512	175.186	2	1.78048	4	660.141	3.90385	0	0
13555920601	135559206001	5	101	61	64.4	165.6	48.6	17.7221	0.388889	2	2	2	2	2	5	2	1	1	1964	47	1	2	2	1	16.1338	114.48	0.7684	147.295	138.06	53.7374	70.7478	0.76	4.9	2.48472	42.6	22.8094	4	6504.37	39.0562	1	8.97494	159.055	1	2.56916	4	577.986	3.49025	0	0
13555920801	135559208001	NA	117	70	71	143.1	45.7	22.3171	0.496157	2	2	2	2	2	5	2	2	2	NA	NA	1	1	2	2	17.7023	97.38	0.6215	226.934	101.775	73.0674	144.202	0.96	5.2	3.03072	40.3	9.66501	2	6617.79	45.7509	3	8.50824	189.879	3	1.39289	4	604.085	4.22142	0	0
13555920802	135559208002	4	140	40	75	167	48.7	17.4621	0.449102	1	2	2	2	2	5	2	1	2	1943	68	1	2	2	1	20.6434	115.2	0.8588	191.367	84.96	62.2426	117.913	1.67	5.5	4.66536	42.1	11.2114	4	5506.84	36.4107	1	8.4957	148.353	1	1.36498	4	637.178	3.81544	0	0
13555921101	135559211001	5	97	55	73	165.5	56.4	20.5913	0.441088	2	2	2	2	2	2	1	1	2	1953	58	1	2	2	1	16.4419	95.22	0.8136	155.8	49.56	57.2168	91.2376	1.94	5.1	3.8808	42.2	7.3454	2	4941.9	43.2779	2	7.76623	159.916	1	0.866179	2	566.935	3.42559	0	0
13555930101	135559301001	4	126	86	88	172.5	64.6	21.7097	0.510145	2	2	2	2	2	2	1	1	1	1964	47	1	2	2	1	25.0129	106.92	0.9944	211.47	61.065	64.9488	139.176	0.67	4.8	7.26096	38.4	7.34541	2	5968.11	45.2244	3	8.09087	175.651	2	0.940202	1	711.997	4.12752	0	0
13555930401	135559304001	3	124	73	62.2	154.9	38.1	15.879	0.401549	2	2	2	2	1	5	1	2	2	1941	70	1	1	1	2	13.865	102.96	0.7571	146.521	77.88	58.3766	79.6396	4.84	5.3	4.12608	34.7	8.50519	2	4506.45	32.849	1	8.29636	131.738	1	1.3341	4	516.034	3.3314	0	0
13555930501	135559305001	5	111	59	74.4	162.1	45.6	17.354	0.458976	2	2	2	2	2	5	1	2	2	1954	57	1	1	2	2	18.1785	102.6	0.7571	179.769	130.095	55.6704	110.954	0.4	4.5	3.23904	36.7	13.1444	4	5818.7	37.4277	1	8.80596	152.818	1	2.33688	4	655.163	4.04172	0	0
13555930502	135559305002	3	135	84	88.1	173.1	73.6	24.5631	0.508954	2	2	2	2	2	5	1	1	2	1949	62	1	2	2	1	16.722	100.44	0.9492	179.769	102.66	44.8456	121.006	0.57	6.2	6.43272	43.5	13.9176	4	7455.89	57.5889	4	8.54784	209.962	4	2.28919	4	753.064	4.35046	0	0
13555930702	135559307002	5	101	60	73	158	55.7	22.3121	0.462025	2	2	2	2	2	5	1	2	2	1958	53	1	1	2	2	10.4477	95.04	0.6215	189.821	144.255	64.5622	102.836	0.85	4.9	3.95808	37.8	22.4228	4	7459.73	47.7402	4	8.83273	197.077	3	2.23436	4	644.79	4.08095	0	0
13555930902	135559309002	4	113	80	77.1	159	52.1	20.6084	0.484906	1	2	2	2	2	2	2	1	2	1952	59	1	2	2	1	15.7416	106.2	0.7684	150.001	76.995	56.8302	84.6654	0.37	4.9	4.54104	40.9	8.5052	2	5963.96	44.3454	1	8.31592	171.377	2	1.35483	4	641.157	4.03244	0	0
13555931101	135559311001	4	108	61	73.8	172.1	57.9	19.5487	0.42882	1	2	2	2	2	2	1	2	1	1944	67	1	1	1	2	16.0777	101.34	0.7345	154.253	129.21	55.2838	75.387	0.69	5.6	4.45536	37.4	23.5826	4	6488	42.7647	2	8.78677	171.77	2	2.33721	4	648.464	3.76795	0	0
13555931801	135559318001	3	162	96	78	166.4	56.7	20.4775	0.46875	1	2	2	2	2	6	1	1	2	1944	67	1	2	2	1	24.3967	104.04	0.8701	141.496	84.96	45.6188	85.4386	0.88	5	4.704	43.8	10.4382	2	6000.72	46.6313	4	8.39381	171.884	2	1.86239	4	654.717	3.9346	0	0
13555931901	135559319001	NA	132	77	73	161.3	51.8	19.9095	0.452573	2	2	2	2	2	6	3	2	1	1949	62	1	1	1	1	18.5426	121.32	0.7684	166.625	131.865	40.2064	105.928	2.68	5.3	4.8048	42.6	20.4898	4	7456.22	48.0585	3	8.98706	178.928	2	3.2797	4	656.056	4.0673	0	0
13555932102	135559321002	3	120	84	93.5	164.2	73.9	27.4093	0.569428	2	2	2	2	1	1	1	2	2	1964	47	1	3	2	2	15.8817	105.12	0.6667	199.872	74.34	74.2272	115.207	1.77	6.5	3.612	39.3	10.4382	2	7800.14	57.0309	4	8.2706	226.692	4	1.00152	2	773.302	4.70951	1	0
13555932601	135559326001	3	158	92	72.5	154.1	52.1	21.9398	0.470474	2	2	2	2	2	6	1	2	2	1955	56	1	1	1	2	8.71111	98.46	0.6328	131.444	101.775	62.6292	47.1652	1.2	5.2	2.74176	38.8	21.6496	4	6553.31	46.6014	4	8.51927	186.911	3	1.62504	4	617.647	4.00809	0	0
13555932901	135559329001	5	109	73	70	148.8	47.3	21.3627	0.47043	2	2	2	2	2	5	1	2	2	1966	45	1	2	2	2	15.6856	78.66	0.6893	152.707	81.42	50.6446	92.0108	1.69	4.7	2.94336	41.2	10.0516	2	5100.12	46.4665	4	8.07161	172.431	2	1.60767	4	565.013	3.79713	0	0
13820210402	138202104002	4	115	59	82	158.4	55	21.9206	0.517677	2	2	2	2	2	5	2	2	1	1948	63	1	2	2	1	16.6099	98.64	0.9153	192.14	106.2	48.7116	121.779	13.02	5.1	4.81656	41.1	21.6496	4	6652.46	49.6566	4	8.56365	187.72	3	2.18018	4	702.22	4.4332	0	0
13820210701	138202107001	3	148	75	77	169.5	56.1	19.5265	0.454277	2	2	2	2	2	5	2	1	2	1946	65	1	2	2	1	17.3942	125.82	0.6893	184.408	105.315	42.9126	118.686	1.14	5	5.44152	39.9	22.8094	4	6970.07	45.9669	3	8.79866	171.807	2	2.45417	3	677.497	3.99703	0	0
13820210801	138202108001	4	120	77	73.5	158.5	57.4	22.8483	0.463722	2	2	2	2	2	5	2	2	2	1965	46	1	2	2	2	9.38335	86.4	0.4746	150.387	58.41	53.7374	86.2118	0.53	4.8	1.85136	31.4	10.4382	2	5282.75	49.1603	4	7.83333	178.978	2	1.08695	2	575.75	3.63249	0	0
13820210901	138202109001	4	106	68	85.7	164.9	61.5	22.6169	0.519709	2	2	2	2	2	2	2	1	2	1951	60	1	1	2	1	18.8227	131.4	1.0057	162.759	162.84	50.258	87.7582	0.36	4.6	4.34112	42.1	24.7424	4	9626.67	52.9589	4	9.27787	209.837	4	3.24008	4	795.113	4.82179	0	1
13820210902	138202109002	5	116	67	84.3	151.4	54.9	23.9508	0.556803	2	2	2	2	2	5	2	2	2	1955	56	1	1	2	2	14.1731	93.96	0.6554	218.042	138.945	49.0982	141.109	0.47	4.7	3.528	37.6	27.8352	4	7828.69	55.1469	4	8.7838	210.379	4	2.82994	4	740.474	4.89085	1	0
13820211201	138202112001	3	110	65	81	174	65.3	21.5682	0.465517	2	2	2	2	2	5	2	1	1	1941	70	1	1	2	1	16.6379	105.12	0.6215	183.635	82.305	40.593	121.392	1.94	4.8	4.40664	41.6	21.6496	4	6309.68	50.9555	4	8.37239	180.578	2	2.02757	3	678.163	3.89749	0	0
13820211501	138202115001	4	163	80	82	160.2	55.4	21.5866	0.51186	1	2	2	1	2	5	2	2	2	1947	64	1	2	2	1	14.3971	98.28	0.7458	107.088	110.625	44.8456	37.8868	3.41	4.2	3.17352	37.3	24.3558	4	6631.09	49.945	3	8.60082	185.663	3	2.4668	3	705.267	4.40242	0	0
13820211502	138202115002	3	104	61	79	157.2	48.6	19.6667	0.502545	2	2	2	2	2	5	2	2	2	1950	61	1	1	2	2	10.1396	83.52	0.4859	144.202	109.74	49.0982	71.521	0.44	4.4	2.94336	33.9	23.5826	4	5443.35	43.4472	1	8.43005	165.791	2	2.23511	4	665.974	4.23648	0	0
13820211601	138202116001	4	93	54	85.5	160.5	68.8	26.7078	0.53271	2	2	2	2	1	5	2	2	2	1966	45	1	2	2	2	14.7613	97.02	0.6215	185.181	107.97	41.3662	124.872	1.3	5.2	3.54984	29.5	18.9434	4	8066.03	64.54	4	8.56362	228.716	4	2.6101	4	732.19	4.56193	1	0
13820211901	138202119001	4	120	73	74.2	145.5	45.9	21.6814	0.509966	2	2	2	2	2	5	2	2	2	1953	58	1	1	2	2	13.3048	106.02	0.3955	175.13	130.095	36.3404	112.114	0.35	4.8	2.18232	32.7	26.6754	4	7417.96	53.777	3	8.83875	191.636	3	3.5799	4	655.835	4.50746	0	0
13820211902	138202119002	3	120	65	82.5	167.5	67.3	23.9875	0.492537	2	2	2	2	2	5	2	1	1	1952	59	1	1	2	1	15.8257	92.16	1.243	151.161	74.34	44.0724	92.3974	0.3	5.2	4.56288	40	14.6908	4	6204.61	55.3337	4	8.13903	195.235	3	1.68677	4	671.47	4.00878	0	0
13820212101	138202121001	5	141	84	73	169.5	55.2	19.2132	0.430678	2	2	2	2	2	5	2	1	2	1952	59	1	1	1	1	12.4364	85.32	0.7232	119.073	109.74	32.0878	67.2684	0.66	4.6	2.67624	40.6	19.7166	4	5387	47.5929	4	8.45138	162.378	1	3.41999	3	616.95	3.63983	0	0
13820212301	138202123001	5	116	63	80	162.1	59.6	22.6819	0.493523	2	2	2	2	2	5	2	1	1	1958	53	1	3	2	1	20.6434	90.18	0.7458	196.779	107.97	45.6188	131.057	0.79	4.9	3.9564	45.3	20.1032	4	6539.88	52.1622	4	8.49051	192.581	3	2.36679	4	679.241	4.19026	0	0
13820212302	138202123002	5	100	60	76	159.3	55.3	21.7918	0.477087	2	2	2	1	2	5	2	2	2	1962	49	1	2	2	2	11.0359	91.8	0.565	197.553	108.855	52.191	118.3	1.19	4.7	3.32136	35.9	27.062	4	6373.13	48.2673	4	8.51648	185.59	3	2.0857	4	647.253	4.0631	0	0
13820212602	138202126002	5	116	58	77.3	171.4	58.8	20.015	0.450992	2	2	2	2	2	5	2	1	2	1960	51	1	3	2	1	15.8537	108.54	0.6328	148.068	95.58	23.9692	102.062	0.89	4.8	4.788	39.9	22.0362	4	6257.89	55.0758	4	8.55394	171.207	2	3.98762	4	661.219	3.85775	0	0
13820220201	138202202001	4	124	61	86	150.3	48.7	21.5581	0.572189	2	2	2	2	1	5	2	2	2	1938	73	1	1	1	2	15.9937	61.2	0.6554	143.429	112.395	40.2064	77.7066	0.44	5.4	3.5532	42.2	25.5156	4	5061.74	49.7775	4	8.14302	175.548	2	2.79545	4	700.3	4.65935	1	0
13820220302	138202203002	3	116	73	74.4	149	45.4	20.4495	0.499329	2	2	2	2	2	5	2	2	2	1964	47	1	2	2	2	12.8846	88.2	0.5537	160.826	112.395	45.2322	93.1706	0.59	5.1	3.25752	35.7	22.4228	4	5905.72	46.586	4	8.50848	173.994	2	2.48484	4	633.031	4.24853	0	0
13820220501	138202205001	5	135	73	78.2	142.6	48.3	23.7524	0.548387	1	2	2	2	2	5	2	2	2	1944	67	1	1	1	2	19.635	75.06	0.8023	193.3	113.28	54.8972	115.98	0.43	5.2	3.80184	36.7	22.4228	4	6256.39	51.8363	4	8.355	198.452	3	2.06349	4	653.361	4.58178	0	0
13820220701	138202207001	5	120	77	89.4	153.6	61.9	26.2366	0.582031	1	2	2	2	2	5	2	2	2	1948	63	1	1	2	2	15.8817	95.94	0.6102	196.779	44.25	63.789	127.578	1.37	5.3	3.4272	33.7	5.4124	2	6195.26	55.1274	4	7.66043	200.984	3	0.693693	2	684.843	4.45861	1	0
13820220801	138202208001	4	124	77	82.6	151.2	52.8	23.0957	0.546296	2	2	2	2	2	1	2	2	2	1951	60	1	1	2	2	14.061	91.98	0.8136	201.032	92.925	44.459	134.15	1.79	5.1	4.99296	36.4	22.4228	4	6394.84	53.3376	4	8.36022	193.085	3	2.09013	4	690.554	4.56716	1	0
13820220901	138202209001	4	113	72	76.8	157.3	50.7	20.4904	0.488239	2	2	2	2	2	5	2	2	2	1955	56	1	1	2	2	25.6852	96.48	0.6102	198.326	137.175	49.8714	122.552	0.82	5.6	3.01224	36.4	25.9022	4	6764.6	46.225	4	8.79745	180.263	2	2.75057	4	675.644	4.29526	0	0
13820221002	138202210002	5	108	69	75.1	159.1	54.2	21.4121	0.47203	2	2	2	2	2	5	1	2	2	1964	47	1	2	2	2	9.60743	80.82	0.6328	103.222	107.97	36.727	42.526	1.3	4.8	3.7548	34.8	23.9692	4	5772.91	51.4633	4	8.38093	179.453	2	2.9398	4	629.408	3.95605	0	0
13820221101	138202211001	5	102	64	80.1	153.5	54.5	23.1302	0.521824	2	2	2	1	2	5	2	2	2	1948	63	1	1	2	2	20.6714	93.06	0.7797	189.434	123.015	39.0466	129.511	1.15	5.4	3.5028	35.3	20.8764	4	7150.36	56.0143	4	8.6524	200.132	3	3.15047	4	693.058	4.51503	1	0
13820221102	138202211002	5	108	70	84.9	165.4	65.4	23.906	0.513301	2	2	2	1	2	6	2	2	2	NA	NA	1	1	2	1	14.9293	91.44	0.8927	126.805	101.775	27.8352	75.0004	1.28	5.2	4.27392	44.4	23.9692	4	6804.96	63.4278	4	8.4453	201.893	4	3.65634	4	717.006	4.33498	0	0
13820221202	138202212002	3	129	73	75.1	160.2	52.8	20.5735	0.468789	2	2	2	2	2	5	2	1	1	1942	69	1	2	2	1	16.3578	94.68	0.6667	167.784	110.625	50.6446	87.7582	1.19	4.9	3.47088	40	29.3816	4	6171.75	45.7498	4	8.5635	176.181	2	2.18434	4	643.119	4.01448	0	0
13820221301	138202213001	3	108	76	86.1	174	74.5	24.6069	0.494828	2	2	2	2	2	5	2	1	1	1955	56	1	3	2	1	16.834	121.14	0.7345	168.171	215.055	48.325	81.186	3.57	5.4	3.31968	42.8	38.66	4	11253.6	59.1923	4	9.47469	233.143	4	4.45018	4	815.771	4.68834	0	1
13820221602	138202216002	4	118	75	85.5	161.1	59.4	22.8873	0.530726	2	2	2	2	2	5	2	2	2	1963	48	1	2	2	2	13.5288	87.3	0.6667	185.955	73.455	54.8972	114.82	0.79	5.2	3.28272	41.1	16.2372	4	5677.32	49.3934	4	8.07288	184.767	3	1.33805	4	690.231	4.28449	1	0
13820221802	138202218002	4	124	62	87.3	154.1	50.7	21.3502	0.566515	2	2	2	2	2	5	2	2	2	NA	NA	1	1	2	2	16.3859	91.98	0.6893	183.635	47.79	62.6292	113.66	0.76	5.4	4.32264	34.1	7.34539	2	4947.92	43.899	1	7.69524	164.295	1	0.763063	2	671.794	4.35947	1	0
13820222501	138202225001	5	109	64	85.2	157.5	68.4	27.5737	0.540952	2	2	2	1	2	5	2	2	1	1963	48	1	2	2	2	11.7082	84.06	0.6441	180.156	62.835	60.3096	106.702	0.4	5.1	2.478	35.5	13.1444	4	6368.28	58.9147	4	7.8789	217.25	4	1.04187	1	671.282	4.26211	1	0
13820222502	138202225002	4	129	72	74.2	154.5	49.5	20.7371	0.480259	2	2	2	2	2	5	1	1	1	1958	53	1	2	2	1	12.9406	87.66	0.6893	176.29	99.12	35.1806	124.485	0.37	5	3.6792	41.4	16.6238	4	5691.09	50.36	4	8.37665	173.708	2	2.81746	4	621.547	4.02296	0	0
13820222601	138202226001	4	124	70	75.4	162.5	51.8	19.6166	0.464	1	2	2	2	2	2	2	1	2	1941	70	1	2	2	1	18.6266	119.52	1.0735	184.795	105.315	46.0054	115.207	0.7	5.1	5.6448	41.1	23.5826	4	6755.06	45.1791	4	8.74729	171.592	2	2.28919	4	659.546	4.05874	0	0
13820222602	138202226002	5	115	65	68.2	146.2	41.8	19.5561	0.466484	2	2	2	2	2	5	2	2	2	1945	66	1	1	2	2	12.7726	89.46	0.5198	146.135	54.87	37.1136	100.129	13.5	5	3.0996	32.9	8.89179	2	4572.01	45.6042	3	7.80561	152.647	1	1.47843	4	532.343	3.64119	0	0
13820222802	138202228002	3	109	64	71.2	152.6	42.9	18.4225	0.466579	2	2	2	2	2	5	2	2	2	1965	46	1	2	2	2	13.893	149.94	0.7232	189.434	85.845	38.66	132.217	0.81	5.2	3.92112	35.9	18.5568	4	7106.01	44.7037	1	8.76963	161.558	1	2.22051	4	624.398	4.09173	0	0
13820230102	138202301002	3	132	72	87.5	165.6	65.2	23.7754	0.528382	2	2	2	2	2	1	2	1	1	1957	54	1	1	2	1	21.1756	82.98	0.7571	182.862	40.71	69.9746	104.382	0.47	4.9	4.5276	40.4	8.5052	2	4913.65	47.5703	4	7.43193	176.697	2	0.581783	2	650.294	3.92689	0	0
13820230202	138202302002	4	103	69	86	171.1	69.6	23.7744	0.50263	2	2	2	2	2	5	2	1	2	1964	47	1	4	2	1	9.43937	71.82	0.678	180.929	144.255	47.5518	109.794	0.55	4.7	3.4944	37.7	23.5826	4	6844.53	54.3672	4	8.5526	203.333	4	3.03364	4	735.523	4.29879	0	0
13820230301	138202303001	4	118	63	77	180.6	59.2	18.1504	0.426357	2	2	2	2	2	5	2	1	1	1963	48	1	2	2	1	11.8482	83.7	0.904	153.094	120.36	54.8972	74.2272	0.54	4.9	3.9312	38.9	23.9692	4	5222.96	38.7926	1	8.52458	154.725	1	2.19246	3	656.393	3.63451	0	0
13820230401	138202304001	3	96	58	77.8	163.5	57.5	21.5096	0.475841	2	2	2	2	2	5	2	1	2	1958	53	1	3	2	1	10.1956	94.32	0.678	132.99	68.145	56.4436	69.9746	1.22	4.5	4.2924	35.6	6.5722	2	5523.34	45.9538	4	8.07518	173.694	2	1.20731	2	628.249	3.8425	0	0
13820230601	138202306001	3	111	73	75	146.2	51.1	23.9071	0.512996	2	2	2	2	2	5	2	2	2	1965	46	1	2	2	2	16.75	86.4	0.5763	188.274	86.73	49.4848	127.578	0.66	5.1	3.41712	35	11.2114	4	6204.6	53.5109	4	8.22864	196.723	3	1.75266	4	617.148	4.22126	0	0
13820230602	138202306002	3	121	77	88	174.4	76.6	25.1846	0.504587	2	2	2	2	2	5	2	1	2	1964	47	1	2	2	1	14.8173	88.56	0.904	176.676	128.325	44.459	107.475	2.92	5	4.79472	45.6	24.7424	4	7692.52	59.3881	4	8.6451	217.724	4	2.88637	4	760.769	4.36221	0	0
13820230701	138202307001	5	133	68	82	153	47.1	20.1205	0.535948	2	2	2	2	2	5	2	2	2	1946	65	1	2	1	2	14.2851	92.16	0.5311	199.099	147.795	54.124	115.593	0.63	5.2	2.78376	38.9	29.3816	4	6682.31	44.3982	2	8.82621	177.587	2	2.73067	4	723.749	4.73038	1	0
13820230802	138202308002	5	112	66	82	156.9	49.4	20.0669	0.522626	2	2	2	2	2	6	2	2	2	1940	71	1	1	2	2	13.0246	86.4	0.8588	200.259	127.44	49.8714	127.965	1.38	4.8	3.42888	35.8	22.4228	4	6024.9	44.6753	2	8.61349	172.846	2	2.55537	4	706.306	4.50163	1	0
13820230902	138202309002	3	116	74	82.3	149.5	55.3	24.7425	0.550502	2	2	2	2	2	5	2	2	2	1951	60	1	1	2	2	12.4925	99.54	0.565	207.604	110.625	45.6188	139.176	0.6	5.4	2.0496	36.1	22.8094	4	7662.86	57.9271	4	8.61356	213.121	4	2.42499	3	708.896	4.74178	1	0
13820231001	138202310001	3	119	69	75.5	170.3	57.1	19.6882	0.443335	2	2	2	2	2	5	2	1	2	1955	56	1	2	2	1	15.2935	76.5	0.6215	166.238	110.625	45.6188	98.9696	3.5	4.9	3.53976	39.7	21.6496	4	5190.31	44.0864	1	8.35029	164.402	1	2.42499	4	630.447	3.70198	0	0
13820231002	138202310002	4	115	78	71	161.4	53.5	20.5375	0.439901	2	2	2	2	2	4	2	2	2	1955	56	1	1	2	2	17.6463	58.32	0.791	189.821	114.165	69.588	97.4232	0.58	4.9	3.6456	39.1	22.8094	4	4740.15	40.9715	1	8.11044	166.568	2	1.64058	3	575.841	3.56779	0	0
13820231201	138202312001	4	106	59	84	166.5	67.6	24.3847	0.504505	2	2	2	2	2	5	2	1	2	1954	57	1	2	2	1	18.0945	97.92	1.0283	195.233	129.21	42.526	131.831	3.05	5	4.82832	40.4	20.8764	4	7926.26	58.3781	4	8.75244	213.426	4	3.03838	4	735.205	4.41565	0	0
13820231602	138202316002	4	152	85	79	153.5	50.4	21.3901	0.514658	2	2	2	2	2	5	2	2	2	1951	60	1	1	2	2	14.3131	85.32	0.5763	189.047	97.35	51.8044	119.073	8.81	5.3	3.24408	37.9	18.1702	4	5732.35	46.8927	3	8.33157	178.214	2	1.87918	4	658.194	4.28791	0	0
13820231901	138202319001	3	106	57	91	160.5	67.5	26.2032	0.566978	2	2	2	2	2	2	2	1	2	1952	59	1	1	2	1	30.5589	161.46	0.8136	196.393	132.75	46.0054	124.872	0.64	5.6	3.97488	36.1	25.5156	4	11940	64.247	4	9.27958	243.154	4	2.88553	4	844.442	5.26132	1	0
13820232201	138202322001	3	107	64	78	156.5	13.2	5.38946	0.498403	2	2	2	2	2	5	2	2	2	1963	48	1	2	2	2	14.5932	47.16	0.8362	142.655	87.615	40.2064	88.5314	0.22	4.5	3.68928	35.5	13.9176	4	980.531	10.0495	2	7.63335	41.1396	1	2.17913	4	595.401	3.80448	0	0
[truncated: 1,921 more rows]
[truncated: 47 more columns]
